# Supplementary material for: Analyses of erythropoiesis from embryonic stem cell‐CD34+ and cord blood‐CD34+ cells reveal mechanisms for defective expansion and enucleation of embryomic stem cell‐erythroid cells
Source: J Cell Mol Med. 2022 Mar 5;26(8):2404–16. doi: 10.1111/jcmm.17263 (PMC8995447; doi:10.1111/jcmm.17263)
Supplement: Supplementary file 6 — Table S1 [file JCMM-26-2404-s001.xlsx]

## Sheet: CBortho_vs_ESortho
gene	log2FoldChange	padj	Cbortho_tpm	Esortho_tpm
RPS4Y1	13.0103	9.43287e-35	0	6725.57
KRT19	11.1755	7.75371e-94	1.59	9846.08
TF	10.6362	3.51539e-35	0.397501	2384.97
EIF1AY	10.0908	2.01713e-21	0	775.752
FLNC	9.84848	2.30842e-149	8.45158	11703.4
N4BP3	9.46677	3.82813e-23	0.198751	736.485
HBZ	9.25567	0	2958.36	1.84283e+06
PALM	9.03023	1.89652e-74	5.07282	2733.99
SOD3	8.9585	6.97949e-41	0.993753	1377.83
LRRTM1	8.88007	7.55785e-17	0	316.048
DUSP13	8.7016	1.25656e-23	3.18121	617.426
UPP1	8.39328	1.13253e-46	1.39125	1225.67
CCDC8	8.3516	4.02346e-18	1.22719	332.338
MT1H	8.34585	5.24748e-15	0	212.537
FAIM2	8.19954	4.7042e-193	19.8174	6940.37
FAM213A	8.17377	0	52.202	14825.3
MIR202HG	8.13378	1.02656e-20	0.397501	390.17
MT1F	8.11451	2.67526e-17	1.22719	276.87
LOC728392	7.8469	2.40644e-13	0	147.3
NTRK1	7.73899	1.57995e-66	18.4621	3275.45
ZNF358	7.65153	6.59425e-99	14.1219	2640.07
VENTX	7.59538	1.45739e-12	0	122.194
CITED4	7.53357	1.25478e-63	10.0775	1575.35
LRRC4	7.52547	1.95506e-30	9.14313	2699.86
TCN2	7.46842	6.15164e-54	5.79965	902.493
NR0B1	7.43193	5.37829e-12	0	108.905
VANGL2	7.20816	1.64626e-30	6.59525	628.126
ARHGAP5-AS1	7.0267	2.1793e-61	6.62814	1373.98
MT1E	7.02476	5.88438e-15	4.4084	373.775
MXRA8	7.02462	7.13035e-51	5.16811	1130.82
DES	6.96305	1.14055e-19	5.56502	1299.74
SLC27A2	6.95994	3.92854e-76	9.64528	1161.64
ZNF74	6.91623	9.53046e-45	4.04438	606.614
LDOC1	6.86754	2.43957e-10	0	71.9645
NTHL1	6.83817	4.75321e-24	2.38561	309.037
MAGEH1	6.63334	2.10351e-119	16.274	1656.43
GRAMD1A	6.59728	2.15769e-118	18.0287	1912.43
LDHD	6.42787	2.11248e-58	202.375	17899.3
LINC00638	6.39448	5.03775e-13	1.78936	113.461
LOC100288911	6.38205	5.11677e-09	0	50.3693
SLC25A23	6.34098	2.60039e-76	11.564	1194.76
GSTM2	6.30959	7.92655e-75	10.4397	1103.01
ADA	6.24718	1.75737e-21	268.634	23867
IGSF8	6.1382	4.33237e-28	2.61844	283.247
PFN2	6.10435	1.95484e-16	3.21529	156.652
AAED1	6.08146	1.16818e-32	3.37936	333.053
VAT1	6.0191	9.5146e-27	570.873	41215
GALK1	6.01184	1.06068e-53	17.1043	927.597
ITM2C	5.99429	3.06154e-97	16.3081	1117.47
APPL1	5.97793	1.00986e-65	25.7558	1396.69
LINC00888	5.96897	8.48638e-19	1.1925	190.512
VIM	5.89414	2.38891e-106	58.0946	3903.32
MFI2-AS1	5.84326	3.37006e-15	2.85188	129.388
APLNR	5.81786	1.29937e-81	13.655	899.832
CAMK2N1	5.81089	1.40844e-16	0.993753	145.493
APOC1	5.80688	4.96193e-31	91.6599	5281.72
PAOX	5.7361	2.03226e-31	3.21469	284.429
PNMT	5.70747	1.35574e-48	20.3196	890.713
DGCR6L	5.70338	2.75102e-130	44.1474	2244.23
CAPN2	5.67791	4.13481e-211	156.663	8503.94
ABHD15	5.6525	9.39383e-37	9.01495	357.552
ZNF205	5.63855	1.95066e-78	20.8465	1045.07
KRT18	5.62166	1.11662e-39	153.441	7688.54
PPM1F	5.60047	6.3508e-103	22.5053	1123
TCEAL1	5.56222	1.39079e-25	4.57246	213.447
CDKN1C	5.55647	2.46861e-48	26.4139	1112.4
MAGEF1	5.55559	2.02584e-13	16.2758	757.388
GIPC1	5.54154	2.08372e-84	34.699	1890.92
CATIP-AS1	5.51302	1.0523e-06	0	27.2947
MRPS6	5.50929	9.1693e-126	56.3746	2873.95
GSTM1	5.47532	3.16247e-36	5.96372	338.572
MPPE1	5.47511	2.75424e-86	25.3496	1271.4
PKN1	5.47072	4.64396e-44	353.155	16662.6
BHLHE40	5.45307	7.01739e-35	140.764	6789.4
INHA	5.44579	2.72237e-59	16.8009	926.488
ZNF579	5.43712	2.37172e-33	7.58841	390.908
HS6ST1	5.43014	2.83212e-113	43.4829	1739.6
NDRG4	5.42471	2.93898e-39	21.8384	1202.28
C11orf84	5.41331	2.58952e-96	26.7484	1201.34
PHLDA3	5.39391	1.06104e-15	85.6485	4286.6
CERS4	5.37124	1.00679e-16	39.2944	2019.41
POGK	5.37038	3.21915e-26	42.3803	2107.7
ADPRH	5.36643	2.59372e-12	4.37251	340.895
FHL3	5.34378	1.13926e-60	32.08	1567.51
SLC16A13	5.30788	3.35399e-22	2.81719	175.037
MT1X	5.30672	1.66457e-77	22.0396	817.712
TMEM102	5.30565	9.92873e-38	6.16247	318.287
TMEM261	5.30562	2.55284e-17	17.5712	642.368
MEX3B	5.30387	7.16757e-28	13.2587	411.259
SPR	5.29697	1.09587e-28	15.539	807.55
C12orf45	5.29696	8.53479e-26	4.4078	194.235
G6PC3	5.21731	8.14891e-56	21.839	1012.48
PCYOX1	5.2058	3.62679e-32	27.5346	1242.77
REEP6	5.15364	1.24223e-21	41.6812	1771.5
FAM84B	5.12942	2.08916e-15	1.59	133.615
CD81	5.09944	3.19769e-46	163.634	6038.22
CCDC22	5.09551	5.73675e-25	33.8953	1390.75
NUDT8	5.09437	3.24666e-13	3.41405	92.3723
ALDH1B1	5.08664	1.87849e-22	138.314	5235.88
C11orf1	5.06311	7.04463e-64	17.9258	663.519
LAMB2	5.05964	7.27996e-47	11.8662	400.704
ASS1	5.04613	1.30035e-18	81.7094	3112.99
PEG10	5.03984	9.66706e-31	8.65033	408.545
TRAM2-AS1	5.01808	8.10309e-27	5.00405	202.978
PTGS1	5.01541	1.047e-41	254.245	8745.32
PARP6	4.97856	2.3323e-85	54.2218	1930.25
LOC105373383	4.95201	2.47175e-06	1.22719	30.894
HOXA1	4.94708	5.1422e-16	8.21994	187.29
THAP7-AS1	4.91981	1.57832e-30	9.80875	420.382
RGAG4	4.91793	2.62427e-31	15.2444	614.94
MIR34A	4.9153	1.94535e-05	0	17.7185
SNORD116-4	4.88627	2.90574e-05	0	17.7193
GATA5	4.87871	1.27919e-100	62.506	1754.17
TMEM150A	4.87673	7.52135e-11	38.43	1420.2
HES1	4.86588	6.69027e-13	5.00465	98.8774
RPP25	4.84414	9.56379e-117	72.4505	2211.4
MYD88	4.83577	1.19802e-117	47.7942	1328.01
PFKFB4	4.83142	1.63308e-72	27.5428	914.243
ZBTB42	4.8128	1.4921e-28	26.3527	644.332
APOA1BP	4.79422	4.65568e-95	55.2098	1665.06
SOX7	4.7875	4.05738e-33	8.91845	255.139
S100A9	4.76247	2.60191e-08	8.97846	371.393
CISD3	4.73806	1.88547e-34	12.359	423.982
CTF1	4.73546	2.32936e-22	4.37311	184.382
CORO1B	4.72942	4.5487e-10	249.512	7752.85
PHYH	4.72266	7.78391e-80	36.619	1087.02
USP51	4.72058	6.9034e-48	17.7271	510.081
TP53I13	4.71387	1.70143e-25	9.97341	352.575
RAC3	4.71019	6.9143e-19	8.25403	170.065
GLYCTK-AS1	4.7036	8.50936e-12	1.39125	87.527
ANXA2	4.69788	1.51943e-163	224.262	5676.32
MRPS26	4.69614	5.26002e-57	29.9902	875.697
NICN1	4.68847	2.14603e-22	18.5891	626.46
VEGFB	4.6545	7.63562e-19	178.892	4947.17
CAHM	4.64623	1.79642e-06	0.397501	31.7087
ITPRIPL2	4.62691	1.44143e-25	14.7187	299.232
STX3	4.62459	8.69237e-14	86.1096	2438.45
HSD17B1	4.60336	6.13981e-42	22.5659	659.604
OBSL1	4.58877	2.07969e-143	107.707	2637.54
PERP	4.58137	6.19802e-46	22.6705	486.744
PRICKLE3	4.58121	1.01711e-71	27.6734	744.222
PLEC	4.57847	4.54493e-41	94.149	2477.37
ZNF641	4.57326	2.01749e-58	29.0317	670.969
ANKRD33B	4.56939	3.13321e-22	113.023	2957.78
TMEM99	4.55682	3.44023e-45	15.4103	377.445
CRTAP	4.54477	6.79162e-65	192.737	4746.48
APOBEC3H	4.54342	8.65457e-29	11.0359	341.155
GYG1	4.52256	2.43927e-41	57.6618	1499.73
ST6GALNAC1	4.52148	1.57818e-53	117.111	2597.38
NIPSNAP1	4.51965	4.30644e-85	61.5387	1395.44
LINC01021	4.51333	1.13668e-65	49.152	1074.63
CA11	4.51148	7.69272e-18	40.1594	1095.28
CTBP1-AS2	4.50945	1.77528e-25	20.1797	584.57
DGCR6	4.49493	2.00909e-49	23.1362	510.909
RAB29	4.48695	4.65739e-25	6.95747	214.388
GAMT	4.48486	1.97003e-20	5.36747	139.645
UNC119	4.48033	5.60623e-31	17.5636	330.24
CD63	4.47394	2.04414e-12	531.054	13067.9
NLE1	4.46859	2.95687e-59	22.1078	492.514
STC2	4.45524	1.99709e-17	12.5572	374.921
NCKAP5L	4.451	2.5301e-32	41.7859	1062.95
FAM58A	4.44911	1.52215e-107	65.987	1477.34
PKM	4.4488	1.93043e-87	397.049	8942.78
CDK5	4.44874	5.71681e-84	33.473	785.726
SLC27A3	4.42854	3.14061e-49	18.1593	394.77
HES4	4.42163	2.61492e-09	1.39125	70.6885
SLC25A35	4.41885	5.27554e-12	11.9015	210.167
C1QTNF6	4.40208	5.84e-09	11.1306	340.345
ZNF48	4.40055	2.05737e-40	26.2468	661.939
AKR1A1	4.36209	1.93359e-180	176.352	3765.98
HOTAIRM1	4.34632	2.18638e-08	8.18586	131.964
CHCHD10	4.34436	9.78242e-36	33.7734	795.035
ECE2	4.3382	4.08888e-19	76.4749	1738.38
MIR202	4.33546	0.000278942	0	11.8313
LOC100419583	4.33067	4.02941e-56	21.8743	477.135
PJA1	4.32707	8.37363e-21	12.5659	218.205
ABHD14B	4.32634	9.16433e-70	127.968	2446.29
BRWD1-IT2	4.29973	9.24646e-08	1.1925	56.5058
ABRACL	4.27666	7.48114e-60	33.5771	596.716
ANXA2P2	4.27272	2.12549e-118	185.476	3460.77
TMSB10	4.27234	3.20292e-89	40.4999	800.933
ATP5G2	4.26357	1.80117e-129	307.492	6134.14
BTN3A2	4.24541	2.13344e-23	36.0945	611.259
CHST14	4.24523	3.15437e-24	8.01999	200.099
PKLR	4.24494	5.55365e-15	282.31	5630.32
EGLN3	4.23667	4.31473e-60	29.6962	580.953
ALG3	4.23126	2.05854e-165	183.577	3584.93
NR2F6	4.22857	1.51685e-14	57.72	1250.84
GLTPD2	4.22513	2.93825e-06	0.795002	38.2187
IMPA2	4.21906	4.71972e-45	440.569	8246.7
ZDHHC18	4.21222	8.31831e-73	55.6508	978.02
IGF2BP1	4.20261	1.31545e-121	149.95	2709.91
MT1G	4.19621	1.02442e-32	24.5287	385.673
JUP	4.19066	1.3725e-19	208.089	4078.07
RINL	4.18598	3.20683e-92	62.4783	1091.61
ZSCAN9	4.18079	4.51677e-26	17.8652	274.906
DOK1	4.17145	5.77401e-77	42.1927	800.95
UAP1L1	4.17015	8.81635e-57	36.352	706.011
PITPNM1	4.16807	8.86254e-18	18.3903	428.921
APOE	4.16487	1.40858e-69	104.474	1810.74
TXNDC15	4.16227	2.1338e-13	71.5378	1464.78
CNPY3	4.1589	4.29219e-57	88.2835	1716.64
TEX264	4.14738	1.88787e-38	78.6099	1545.7
MGAT5	4.13862	3.29208e-11	224.111	4374.38
PATZ1	4.13039	4.5827e-67	57.3626	1069.17
AKR7A2	4.12065	1.28605e-32	79.4321	1527.96
HBE1	4.1128	9.95993e-150	328173	5.70717e+06
SLC25A4	4.0959	2.14929e-42	41.3995	635.798
LZTS2	4.09057	2.38935e-63	56.4099	1016.15
S100A8	4.08867	8.24507e-09	14.7169	309.638
DCTD	4.08624	5.87466e-61	37.8473	632.942
MRPL17	4.08325	7.92341e-52	76.7319	1213.46
FGF11	4.07694	1.94433e-20	13.5174	285.4
NME6	4.07615	1.65282e-22	50.6343	986.234
TMEM219	4.07353	5.39258e-17	216.908	3935.69
AGO1	4.07055	6.2651e-22	47.0562	919.214
RRP9	4.06747	5.94717e-39	45.7968	872.52
RAB32	4.06331	6.65122e-49	30.0937	528.139
UBE2D4	4.05113	6.44713e-06	30.6094	652.672
THYN1	4.05052	3.71446e-25	49.2226	748.47
CDKN1A	4.03917	1.26527e-12	2723.13	47949.8
S100A4	4.01798	9.15363e-21	164.499	2673.95
CDHR1	4.01598	9.03083e-46	32.8415	614.871
S100A11	4.01144	6.638e-13	16.601	354.562
TBC1D9B	4.01067	2.39357e-75	62.3736	1071
FGFRL1	4.0104	1.55062e-14	62.5253	1151.12
DUSP23	4.00398	7.48075e-41	39.0727	703.571
UPK1A	3.99649	8.61182e-20	52.4726	786.973
HEBP2	3.99467	3.93719e-16	48.4469	898.071
DUSP3	3.99321	2.95357e-07	112.178	2091.88
SLC12A9	3.98117	2.03348e-13	24.9614	353.665
C9orf16	3.97659	1.52096e-63	97.4354	1655.34
ME2	3.97211	8.71633e-116	104.102	1602.53
TOB1-AS1	3.9716	1.65565e-11	5.6009	73.014
PWARSN	3.96799	1.64625e-09	2.78311	54.1929
NRN1L	3.96597	1.16425e-07	5.50501	71.8687
NOB1	3.95956	7.56974e-112	136.62	2221.15
PELP1	3.95861	6.01979e-83	197.813	3199.27
NUDT14	3.9578	6.14523e-12	12.79	271.223
COQ10A	3.94766	3.00064e-46	25.6853	454.047
RNASE1	3.93887	5.12118e-71	67.5858	982.146
IFT27	3.93469	2.59462e-83	58.2276	884.19
C8orf33	3.93349	2.57884e-29	74.2233	1097.38
AMT	3.93207	1.82321e-28	13.1205	218.816
MPI	3.92869	3.93097e-11	55.9382	982.28
FBLL1	3.91679	3.14127e-05	0.795002	30.4481
ASCL2	3.91223	7.13004e-09	40.0553	723.604
LPCAT4	3.90006	2.8617e-28	21.8755	282.17
PPIL1	3.89027	8.78319e-27	123.975	1799.86
FUCA2	3.88794	1.72906e-22	92.913	1334.48
AKR1C1	3.88553	5.74336e-164	997.655	14977.4
THEM6	3.87864	2.2294e-10	33.7782	478.327
CTSV	3.87601	3.52372e-17	41.5859	717.059
TAC3	3.87439	2.68493e-13	8.54747	174.891
SMIM4	3.86233	8.80549e-14	45.465	772.15
TNNT1	3.8485	2.81418e-10	96.0496	1547.63
RSAD1	3.83078	5.94038e-33	50.3068	817.648
ST3GAL5	3.8304	3.65667e-35	94.1155	1465.07
FAM195A	3.82128	2.38867e-24	36.5496	586.641
NT5DC2	3.80092	3.00545e-45	276.375	3798.45
ABHD8	3.79859	9.148e-19	45.3492	591.403
PTPMT1	3.7929	3.75858e-78	72.2188	996.194
C1orf56	3.77697	9.62171e-28	19.5499	317.561
PRR36	3.76739	1.38304e-05	5.36626	123.452
FOXN3-AS1	3.76365	3.8955e-34	19.6528	317.415
NRSN2	3.75542	1.12693e-05	25.0779	438.071
TMEM216	3.75377	4.46462e-13	15.9706	282.659
SELM	3.73789	1.00019e-20	13.024	213.658
GTPBP3	3.73758	9.74566e-30	41.3654	496.799
CLU	3.73584	1.63695e-08	230.169	3396.82
SWI5	3.73546	3.02032e-13	54.1084	826.463
ARHGEF1	3.73475	3.91278e-44	87.2409	1097.6
GOT2	3.73416	7.39615e-31	288.142	3815.82
MRPL15	3.73332	3.79391e-78	86.8941	1215.2
FSCN1	3.73269	1.65034e-48	127.68	1637.06
CH17-340M24.3	3.72866	2.87729e-10	5.36686	110.514
RRP1B	3.72574	2.47748e-89	126.214	1754.8
LIF	3.72358	1.54924e-89	80.7745	1038.34
NDRG1	3.72353	1.15952e-60	346.095	4742.26
CCDC51	3.71865	1.28633e-31	19.6193	265.52
LETMD1	3.71758	5.49363e-130	182.387	2401.31
PGAP3	3.71621	4.12108e-56	34.8031	477.881
FAM136A	3.71073	6.31637e-70	77.5308	1042.16
FZD4	3.69522	1.29439e-31	23.4296	362.384
ZBTB45	3.68765	8.8695e-24	33.4712	511.656
CREB3	3.68583	9.68868e-16	323.868	4410.93
SPRYD4	3.68305	4.41709e-52	35.5293	498.528
GPI	3.66587	1.33102e-44	332.816	4370.9
PHPT1	3.66313	1.98741e-18	428.486	5689.75
SLC39A8	3.65055	6.23047e-28	1444.52	18429.2
ANXA4	3.64682	9.23363e-24	371.44	4854.09
LXN	3.6457	4.94685e-248	1599.69	20195.7
LINC01023	3.63344	1.76349e-19	11.2353	156.305
SRM	3.62879	4.14418e-20	131.101	1749.78
PLK2	3.62203	2.56519e-47	98.0787	1151.44
DHRS4	3.62035	7.131e-77	88.631	1045.03
FPGS	3.6145	6.15405e-21	271.094	3489.96
TRIM35	3.60987	2.80047e-48	70.8975	804.839
RNF216P1	3.60784	5.3837e-68	55.9783	712.451
QPRT	3.60689	1.27281e-25	416.017	5267.66
GBAS	3.60628	3.53429e-73	122.873	1443.42
MDP1	3.60159	9.36523e-18	12.7641	164.793
ACVR2B-AS1	3.60019	1.24604e-13	6.23124	81.8411
ISYNA1	3.59361	1.75943e-86	153.364	1812.93
MIR3916	3.59292	4.01068e-06	3.05063	33.2165
LZTR1	3.59102	1.22912e-36	66.5121	891.367
CREB3L4	3.58879	3.93429e-29	34.5621	471.061
PIGP	3.5753	5.63251e-15	24.1553	352.257
SERPINB6	3.57245	3.80157e-22	138.847	1774.3
FIBP	3.55718	1.12515e-78	97.6083	1215.03
TIPARP-AS1	3.5511	3.83703e-11	5.9984	64.0018
SCRN2	3.54529	4.42132e-74	88.2658	1060.11
GFER	3.53343	7.98575e-43	107.505	1335.83
C9orf142	3.53207	2.09263e-14	16.0418	157.408
RAB13	3.53069	9.38619e-24	313.678	3779.03
PLOD1	3.53057	1.10714e-27	238.942	2902.86
PIGM	3.53009	7.24028e-52	52.8677	570.878
YTHDF3-AS1	3.51703	9.96764e-13	6.55997	98.114
TCEAL4	3.51612	3.07425e-17	32.0736	410.279
MRPL40	3.51089	9.7107e-29	166.522	2015.67
MON1A	3.50997	1.63793e-10	77.5016	991.191
C22orf29	3.50989	1.4605e-80	70.1279	800.004
TMEM205	3.50906	1.17694e-44	58.8579	679.143
C7orf50	3.50883	2.43883e-26	277.234	3288.11
CST3	3.50391	1.37497e-52	170.194	2022.68
LCMT1	3.50179	1.95202e-17	223.973	2688.49
LYSMD1	3.49988	1.59695e-29	24.8915	259.513
ZMYM3	3.48431	8.13961e-33	115.489	1388.86
RCN1	3.48414	2.85046e-52	111.343	1215.02
ATP13A2	3.4825	2.80141e-23	74.6898	903.184
BCS1L	3.48231	1.23294e-22	41.496	413.201
RPAP1	3.47842	6.24868e-24	119.463	1436.7
KIF3C	3.47567	1.07864e-16	117.666	1413.32
PHB	3.46814	6.32538e-30	334.443	3851.16
MRPS25	3.46321	5.98451e-95	114.241	1260.56
SPACA6P	3.45752	2.26109e-07	21.9672	306.444
USP27X-AS1	3.45339	2.8742e-08	4.96936	82.8093
TMEM223	3.45288	4.49898e-07	79.4261	990.678
FAM195B	3.44708	4.57529e-09	222.736	2636.55
KDSR	3.44679	2.22779e-36	122.221	1433.65
QTRT1	3.44342	4.7409e-47	52.833	555.341
GLIS2	3.4427	4.48392e-09	12.9888	190.651
LINC00998	3.44187	6.36111e-48	39.2796	434.778
MPV17	3.43878	4.92682e-60	82.2287	839.486
RRS1	3.436	3.07521e-24	77.184	922.304
CCNJ	3.43376	1.24523e-23	38.1773	383.682
LRRC45	3.4332	1.08063e-18	23.4661	218.739
EXOSC5	3.42377	1.21161e-06	52.8788	665.074
HEXA	3.42288	5.4706e-36	321.688	3585.73
GEMIN4	3.42221	2.86512e-69	69.5304	787.461
ATP5G1	3.42201	1.04358e-47	129.612	1483.76
USP27X	3.42093	2.41064e-38	29.8943	358.76
TRPT1	3.42037	2.71796e-16	116.042	1338.12
GM2A	3.41373	3.14712e-25	85.7939	996.824
FAM217B	3.41248	2.56387e-42	58.0023	583.008
SRPRB	3.40923	1.83336e-23	141.467	1607.45
FAM57A	3.40717	4.5525e-19	28.4955	341.245
ZDHHC24	3.40421	1.7295e-22	16.1094	179.85
SETD6	3.40347	3.37461e-34	23.8283	257.075
LOC389906	3.39552	1.69733e-22	72.8187	715.812
DHRS4L2	3.39483	1.20901e-71	91.4141	924.07
METRN	3.39452	4.4909e-23	33.5689	375.318
PDCL3	3.39287	1.78663e-36	42.9524	511.969
APOBEC3G	3.39198	2.22089e-48	134.672	1354.9
LRRC23	3.38767	1.26746e-33	39.669	471.243
CDC37L1-AS1	3.38087	8.54412e-17	10.0428	104.848
RNF166	3.37802	4.72651e-42	85.5514	909.478
FAM201A	3.37634	9.95166e-08	4.60595	77.7693
SCAMP3	3.3717	2.83148e-40	185.684	2027.1
RASSF1-AS1	3.36616	3.34921e-06	2.58436	30.8537
SIX5	3.34734	1.21443e-23	17.0349	177.174
TMEM191A	3.34482	1.59209e-20	16.3428	158.731
SOX4	3.3409	1.04268e-16	9.77526	108.751
TIGD3	3.34036	7.46007e-64	62.3401	645.634
FAM98C	3.33311	4.57904e-56	55.348	569.609
PEBP1	3.33166	2.34549e-10	236.29	2548.85
ICT1	3.33012	1.74567e-76	130.479	1357.98
ZBTB14	3.32724	2.17113e-23	52.2656	478.112
PLD3	3.32593	1.36317e-12	954.593	9993.79
NMRAL1	3.32571	8.60486e-11	52.8818	602.502
ABHD11	3.32534	3.73837e-33	36.3261	334.765
LDOC1L	3.31658	4.40903e-07	27.7316	339.76
ZNF561	3.31559	2.54053e-56	120.943	1261.6
FAM189B	3.313	6.75291e-16	113.56	1222.66
MYBBP1A	3.31265	2.13168e-22	93.9785	1008.55
NGFRAP1	3.30703	2.13344e-23	22.47	264.177
GIT1	3.30417	4.55311e-08	158.511	1713.84
NOP56	3.29892	6.48205e-166	449.675	4427.17
CBX1	3.28925	2.95198e-22	152.616	1464.52
TMEM191C	3.28837	4.14954e-18	17.57	161.259
TTC3	3.28784	6.78858e-20	287.999	2940.46
C17orf89	3.28371	2.42181e-18	114.24	1198.39
ABCC1	3.28315	2.90472e-07	425.137	4479.24
LARP6	3.28223	3.59119e-06	69.4451	776.81
AQP10	3.28109	1.08067e-14	9.74118	96.2891
FAM175A	3.2788	2.9725e-47	270.957	2564.94
MTSS1	3.274	3.49043e-42	421.148	4201.22
MFI2	3.27364	0.00907995	124.888	1661.71
TCEA2	3.27346	0.000155401	43.1994	508.374
MT2A	3.26574	9.96718e-10	479.651	4792.43
GSTP1	3.26358	1.72066e-35	1446.21	14133.2
TMEM109	3.26128	2.21073e-101	177.951	1746.35
BAMBI	3.25975	3.20902e-15	52.1025	558.721
CCDC50	3.25657	3.46063e-97	161.073	1593.76
SNHG7	3.2523	4.61565e-28	133.853	1362.77
COA3	3.24735	1.24074e-24	161.052	1620.23
ACVR1B	3.24729	4.44806e-14	115.047	1177.33
TMEM147	3.2459	2.37341e-26	382.296	3758.72
MRPS33	3.23616	4.29391e-30	87.8854	901.318
SPTSSA	3.225	3.89323e-31	94.1719	835.953
NRBP2	3.22411	2.53124e-23	15.8418	164.14
CEP19	3.2217	1.74308e-19	13.7856	135.067
ZMYM6NB	3.22129	2.2151e-12	9.84403	90.8316
MUTYH	3.22001	5.22256e-45	71.3973	631.952
RPP25L	3.21827	4.08353e-17	169.898	1682.76
ASL	3.21539	3.83092e-40	56.4464	484.516
SCAMP1-AS1	3.21166	3.66152e-11	13.2222	162.851
FAHD2A	3.21068	5.33886e-81	103.141	990.26
NAGK	3.2099	4.39605e-15	286.075	2781.52
RHOC	3.20814	1.63052e-07	970.003	9575.52
LOC730202	3.20684	3.1344e-07	5.16871	52.9227
PDP1	3.20423	2.08547e-17	25.3149	265.172
TCEAL8	3.20346	1.39783e-33	104.797	1042.4
TMEM191B	3.20319	1.2029e-14	15.7465	135.448
RARA-AS1	3.2011	0.000360893	5.16751	78.8755
TRAPPC6A	3.19616	1.51084e-08	97.9135	992.312
GEMIN6	3.19439	6.76428e-27	20.4825	213.152
CCDC107	3.18685	1.45824e-11	14.9157	169.472
SLC30A10	3.17993	5.29207e-14	265.283	2423.89
PTPRCAP	3.17429	1.17382e-08	5.36747	55.3131
C19orf70	3.17067	1.33349e-09	258.396	2481.26
HDAC10	3.16839	3.75171e-27	83.4918	699.773
LENG9	3.16646	1.03236e-25	24.6574	238.637
LOC101928837	3.16152	0.00114892	0.993753	20.7893
DTD2	3.15938	2.76635e-29	31.6508	259.692
NKIRAS1	3.15912	3.00888e-62	81.1979	756.266
EFHD2	3.15896	1.85955e-19	97.8824	835.262
PSMG4	3.15711	2.77224e-29	46.8629	383.575
TOB2P1	3.15448	3.4385e-13	18.425	207.206
RALY-AS1	3.15325	5.18335e-05	9.17721	118.935
SLC5A3	3.15219	1.35175e-47	134.358	1233.38
LTBP4	3.15086	8.8599e-17	132.788	1266.68
OXA1L	3.14691	8.99711e-88	733.824	6623.14
TTLL4	3.13988	2.4633e-47	235.806	2053.71
TUSC1	3.13852	1.48244e-24	47.0345	379.493
EIF4EBP1	3.13284	9.27885e-33	229.556	2091.24
LAGE3	3.13129	7.4734e-47	484.417	4340.63
CCNB1IP1	3.13123	8.94815e-16	68.4178	566.869
ADO	3.13064	1.47151e-11	33.2426	259.957
SMIM20	3.12889	3.71647e-10	77.1393	750.207
PRDX4	3.12689	5.5304e-44	80.0672	715.604
ZNF517	3.11975	2.11633e-07	23.1603	250.398
HINT2	3.11759	2.44117e-90	139.008	1214.14
EXOC3-AS1	3.10864	1.81754e-12	25.5541	261.966
PELI3	3.1085	2.30493e-08	36.1838	369.237
ATOX1	3.10388	2.03031e-32	181.9	1638.61
PRADC1	3.10166	3.00137e-16	74.729	711.286
NPM3	3.1014	7.13201e-20	80.3182	654.308
DCTPP1	3.10103	1.3726e-22	50.6196	410.821
TOMM40	3.09844	5.55061e-18	280.144	2501.99
GDF11	3.09746	1.39363e-24	36.2209	354.101
METTL12	3.09627	3.65508e-36	50.2739	473.73
TWF2	3.08731	7.2766e-06	107.78	1024.75
LINC00493	3.0855	4.69072e-30	179.98	1610
SLC2A4RG	3.08392	3.30918e-86	235.844	1997.51
PNPLA4	3.08011	1.24682e-30	96.8111	770.989
SLC9A1	3.08	5.85708e-07	342.827	3117.39
DUSP22	3.07811	6.756e-23	142.572	1285.72
PRICKLE4	3.07652	9.44625e-12	19.7822	207.656
BCAT2	3.0726	1.9729e-21	95.8701	876.611
TAGLN2	3.07259	1.13844e-57	860.573	7368.21
ROMO1	3.06877	1.12533e-54	266.694	2228.86
IPW	3.0686	4.81105e-19	15.5472	138.567
TBC1D24	3.06702	1.21223e-97	290.969	2383.06
PCAT6	3.06615	1.68746e-10	16.9991	181.77
IMPDH2	3.06254	2.64286e-62	1250.44	10578.8
CSK	3.0624	1.34525e-21	175.749	1551.94
MIF4GD	3.06107	2.89854e-23	168.154	1489.05
MDK	3.05895	1.12206e-14	25.5571	184.427
B4GAT1	3.05867	3.28952e-05	12.0662	85.3164
ENO2	3.05806	6.35257e-23	152.602	1229.62
TOMM7	3.05771	4.60796e-49	732.866	6215.58
LDHA	3.05475	2.50607e-20	291.515	2404.04
ARPC1B	3.05228	2.64854e-25	326.157	2806.05
GSTT1	3.05191	1.41287e-44	50.7067	440.474
C7orf25	3.0456	8.50877e-33	47.2668	371.182
TMEM161A	3.04253	8.74314e-17	65.2837	600.213
ST20-AS1	3.0354	1.38608e-12	10.7078	84.3416
PHC1	3.03442	5.8201e-62	143.048	1120.63
ICAM3	3.03186	1.6154e-07	71.5378	657.012
TRIM65	3.02063	3.31774e-21	89.3518	789.527
SMARCAL1	3.01898	4.51643e-82	214.103	1797.36
KBTBD7	3.01868	1.13869e-37	77.8134	611.073
C14orf142	3.01803	1.22199e-09	28.108	200.345
ADH5	3.01779	2.40569e-23	129.56	1005.87
NPC2	3.01652	3.60406e-18	917.835	7625.53
ABCD1	3.01312	7.33829e-08	120.382	1061.47
TRIP10	3.01293	2.21004e-39	102.611	889.327
LOC100652758	3.01177	1.78992e-20	30.9568	274.784
LOC113230	3.01161	2.26486e-14	17.3302	128.943
CLEC11A	3.01056	8.7214e-09	20.015	199.184
TSEN15	3.00708	1.31831e-23	111.339	852.407
ATP5G3	3.0034	3.06816e-62	380.741	2996.34
TRIP6	2.99743	1.83353e-15	88.7468	776.341
NDUFV1	2.99571	6.05535e-49	338.178	2640.79
DDX51	2.99369	1.71223e-40	111.523	948.607
FLVCR1-AS1	2.99346	1.62626e-12	11.1671	87.1262
HSCB	2.98514	3.46411e-08	38.4047	357.152
MTFP1	2.98494	4.21173e-35	47.7936	386.834
GJB5	2.98478	2.15501e-10	24.1553	231.736
ZNF219	2.98218	4.52535e-20	159.493	1303.38
MIR4720	2.98127	0.0305712	0	4.89832
ATRAID	2.98121	1.92681e-19	375.733	3077.61
TSPYL2	2.96976	8.67418e-39	194.699	1600.2
DEF8	2.96662	3.52942e-11	161.608	1350.22
ZNF319	2.96126	3.3382e-09	112.722	947.12
SNRPC	2.95954	6.16015e-26	367.286	2955.99
PPP1R3D	2.94884	5.06765e-31	31.8489	245.51
SEPP1	2.94875	2.10825e-52	199.407	1559.33
SERPINH1	2.94778	4.38871e-28	725.589	5721.72
MRPL34	2.94496	2.79326e-28	307.228	2446.52
INO80E	2.9421	8.09574e-54	102.415	804.491
EXOSC1	2.93397	2.59377e-24	234.063	1871.56
DNPH1	2.93277	3.96985e-11	19.3253	134.369
FXYD5	2.93142	1.11941e-09	68.8253	586.501
GSTM3	2.9313	1.04653e-29	39.7043	320.431
BNIP3	2.93036	1.67118e-23	151.648	1229.97
AGAP2-AS1	2.92398	3.88666e-08	5.03814	52.2903
ACD	2.92347	1.22683e-41	62.1408	495.57
PFKL	2.9231	3.15199e-92	437.083	3390.6
LINC00235	2.9223	0.00113805	1.78875	28.1856
CIRH1A	2.92208	6.94921e-34	242.087	1909.22
CACFD1	2.92128	1.2857e-13	79.0964	649.013
FBXL12	2.92043	3.09503e-08	89.2302	742.439
ERP29	2.91939	1.22638e-18	1163.91	9007.35
PCED1A	2.91844	2.07006e-37	97.9294	790.943
SEPW1	2.91446	3.68548e-34	132.663	1062.7
HCFC1R1	2.90878	4.07636e-49	219.961	1724.74
SLC25A11	2.90213	2.66696e-67	374.7	2880.84
ORAI2	2.90037	3.65322e-08	243.378	1933.62
ADSL	2.89494	1.14484e-169	597.139	4483.37
LINC00339	2.89402	4.5968e-16	68.0197	474.236
MAPKAPK5-AS1	2.89382	8.67669e-44	55.0874	418.77
ZMAT3	2.8908	6.65284e-51	193.934	1414.46
FBXO22	2.89038	1.75784e-55	202.092	1551.38
APOBEC3C	2.88973	5.69085e-15	835.842	6275.76
FOXD2-AS1	2.88639	4.1084e-07	11.1677	66.2179
GNPNAT1	2.88302	1.59095e-32	73.4819	504.285
THAP7	2.88086	6.06021e-11	121.113	960.386
C19orf48	2.87773	5.71428e-13	298.565	2203.72
ARF3	2.87758	1.17941e-20	133.949	1051.65
LOC100506548	2.87644	5.93357e-81	137.246	1010.59
TMEM160	2.8749	2.34705e-05	34.4155	252.044
PHLDA1	2.87378	2.83446e-15	18.8231	167.382
CD320	2.87065	1.28542e-11	43.3077	356.553
IL10RB	2.86828	4.90991e-27	106.045	826.582
ESD	2.86797	2.1039e-37	286.97	2048.74
KIF1C	2.86738	9.5338e-09	704.627	5372.03
CHPF	2.86727	1.76819e-31	306.228	2309.85
CKB	2.86243	1.1011e-07	327.309	2521.68
PDCD4-AS1	2.86232	1.47379e-13	51.4987	425.347
CBX8	2.85971	1.29944e-15	13.4221	104.716
SPRYD3	2.85402	3.89683e-14	122.149	950.605
DCAKD	2.85274	2.98406e-24	115.819	889.868
PITX1	2.84999	3.09167e-13	30.9933	200.417
CLUH	2.84938	3.02569e-25	330.813	2471.23
MRPS34	2.84677	7.86812e-26	320.566	2385.98
ADCK2	2.84656	3.18893e-13	125.268	968.178
TSPAN3	2.84246	5.46774e-45	193.906	1448.01
NDUFS5	2.83956	5.40454e-104	294.61	2155.78
NUBP2	2.83943	4.57847e-15	285.819	2134.22
GSTK1	2.8353	1.10257e-48	319.432	2260.82
R3HCC1	2.82601	3.50184e-31	190.798	1423.55
ZNF33B	2.82339	4.37499e-24	266.74	1966.19
ZNF688	2.82236	3.79879e-18	95.0411	726.626
RPL10A	2.82082	2.12746e-172	1368.6	9686.52
ANXA1	2.81938	1.78065e-109	916.766	6507.23
HPS6	2.81782	1.15408e-08	223.729	1672.53
TM2D2	2.81704	3.51168e-16	104.191	795.473
DHTKD1	2.81704	7.3755e-11	184.668	1378.59
ZFP1	2.808	1.6873e-20	145.369	981.631
HDHD3	2.80752	1.21193e-32	157.059	1164.92
IER3IP1	2.80541	2.73586e-68	157.193	1131.74
ID3	2.8052	1.01547e-07	10.2062	96.0846
FAM127A	2.80496	7.62682e-15	384.347	2787.04
GLI4	2.80443	5.90488e-10	47.255	377.086
SIVA1	2.80214	1.20982e-35	243.751	1733.14
SEC11A	2.79803	9.37917e-29	350.111	2517.37
MIR4737	2.79718	0.00777113	1.42594	9.17666
TMEM14C	2.79676	6.02396e-83	1882.65	13043.9
B3GALT6	2.79061	0.00398285	100.708	822.504
MFSD3	2.78883	1.33961e-06	52.2572	411.086
BMF	2.78814	2.30774e-14	1361.64	9631.98
CDPF1	2.78564	4.83959e-09	27.0518	168.522
SMYD5	2.78022	2.95545e-05	282.527	2097.64
LZIC	2.78008	3.7686e-12	196.467	1421.74
MRM1	2.77856	9.28232e-14	27.604	221.056
PLTP	2.7769	1.2648e-10	221.922	1605.3
CERS5	2.76948	2.76884e-60	138.609	973.078
MRPS2	2.7692	3.5151e-11	254.832	1824.95
TMEM70	2.76703	2.73863e-34	72.9104	510.676
PPP1R3E	2.76485	6.14592e-25	131.996	957.613
GSN	2.76405	1.94616e-94	1062.99	7313.49
PPAPDC2	2.75931	4.53549e-16	64.9151	475.727
VDAC1	2.75853	1.17449e-44	239.441	1571.04
C11orf31	2.75802	3.0106e-20	301.572	2051.83
SMPD2	2.75497	2.80883e-18	46.2012	352.702
LINC00847	2.7548	4.68994e-05	16.9638	147.817
FAM220A	2.75442	4.8682e-25	229.465	1620.83
C14orf169	2.75248	8.59362e-12	38.2877	235.416
LINC01144	2.75196	0.00500276	7.95002	79.3701
TARS2	2.74919	3.21103e-53	136.142	926.358
MRPL3	2.74485	7.82796e-66	235.189	1531.48
DYNLT1	2.74226	2.37623e-38	177.598	1238.57
AKR1C2	2.73947	9.26644e-82	586.356	3997.59
VPS18	2.73676	5.56397e-18	250.965	1748.49
RTN4	2.73576	1.0945e-14	5784.5	39243.3
SLC39A1	2.73555	1.79731e-23	416.497	2858.37
AHCY	2.73522	3.82665e-74	861.842	5795.55
POLR2G	2.73394	5.12642e-12	285.46	1985.78
NDUFB7	2.73077	1.62937e-17	492.095	3363.37
TLCD1	2.73038	3.26639e-14	36.5496	275.084
MAP4K2	2.72761	1.82447e-26	95.9066	680.72
FDXR	2.72757	4.95251e-07	1456.01	10075.1
FLYWCH2	2.72632	1.05461e-14	101.964	725.245
STOML1	2.72533	5.1634e-17	51.9315	387.445
JMJD4	2.72531	1.6053e-17	75.8274	549.374
TNFRSF1A	2.72521	1.21161e-06	355.095	2485.25
CNPY2	2.72508	6.33045e-13	345.754	2375.43
PGLS	2.72007	1.91887e-14	316.178	2167.74
EIF3M	2.71499	8.23838e-151	985.073	6528.66
ZXDB	2.71114	1.21725e-19	40.1377	244.649
NPM1	2.70419	4.26587e-130	1589.51	10301.1
ARL1	2.70257	9.93872e-16	147.732	1023.34
BCDIN3D	2.70002	7.00314e-18	31.5208	183.023
CCDC101	2.69917	9.30858e-14	163.004	1120.8
ZDHHC16	2.69829	5.5891e-06	193.598	1350.26
ATP2A1-AS1	2.69564	3.97393e-05	3.57811	32.2526
MCMBP	2.6945	6.0854e-59	188.808	1251.97
ATAD3A	2.69139	2.61483e-34	292.762	1939.22
PPIH	2.68985	6.92154e-52	84.5507	551.92
PRKCSH	2.68846	8.62372e-75	1095.3	7107.15
PHC2	2.68839	1.30539e-23	200.828	1255.83
SNHG8	2.68313	1.70262e-18	76.2867	537.098
CCR7	2.67467	3.62578e-13	102.998	711.649
RPS6KA4	2.67085	9.83885e-65	307.537	2012.31
MRPL24	2.66978	4.22448e-37	193.23	1184.62
IFI35	2.66812	5.21247e-17	169.277	1139.14
THUMPD3-AS1	2.66343	2.04957e-43	129.72	819.968
ARIH2OS	2.65602	5.37264e-08	48.5503	347.465
VPS25	2.65534	3.4595e-38	501.134	3238.96
FAM173A	2.65425	6.78326e-19	45.5374	308.687
MALSU1	2.65404	1.97905e-31	91.5	609.047
SNRPF	2.65282	3.72813e-16	96.2571	573.403
MTA1	2.64786	1.20262e-45	255.582	1582.12
OCEL1	2.64711	2.67548e-43	133.046	807.706
MRPL9	2.64453	1.47871e-87	243.398	1517.09
ZFYVE19	2.63975	1.55395e-19	275.098	1700.92
MSN	2.63757	2.64816e-11	970.59	6207.57
TRIM22	2.63747	9.58339e-22	181.042	1184.54
TRIM68	2.63653	8.01903e-13	94.4065	564.308
RNF113A	2.63648	3.98372e-39	147.889	964.237
RRAS	2.62946	0.000315867	121.063	830.321
FAAP100	2.62925	1.74868e-17	178.354	1161.01
RPS16	2.62715	1.4206e-24	5296.67	33062.9
TMEM97	2.62674	3.96033e-32	77.9509	456.366
GTSE1-AS1	2.62616	1.3231e-06	6.19655	51.5446
RPLP1	2.61878	1.59216e-34	11254.8	69600.4
PARP2	2.61794	3.44426e-14	86.2484	500.753
LOC100287015	2.61694	1.29809e-18	27.6734	187.708
UQCC3	2.61619	1.29446e-17	133.024	865.251
CSTF2T	2.60788	1.19412e-26	312.034	1867.67
KLHL36	2.60654	7.53039e-18	222.464	1417.38
MRPL10	2.60646	8.39822e-13	560.443	3517.45
SNHG6	2.60468	1.66738e-23	268.597	1685.27
CAD	2.60303	7.53951e-72	239.3	1432.14
CD52	2.59956	9.83007e-11	71.4962	408.245
ZNF45	2.59955	4.69909e-13	90.3615	524.874
UCHL1	2.5981	6.25412e-06	58.1516	397.555
TOR4A	2.5978	1.01859e-16	55.151	312.933
PSMG1	2.59663	9.53668e-18	155.323	907.652
FOXP4	2.59554	6.17648e-06	568.345	3616.14
MFSD10	2.5938	1.03262e-07	91.7534	605.129
ZNF593	2.59311	3.08123e-06	159.576	1033.38
FUOM	2.59222	3.67426e-09	16.835	124.861
EIF3F	2.59187	4.07634e-30	2023.99	12344.6
LAMTOR2	2.59126	2.5012e-15	382.568	2384.78
RPL37A	2.58817	5.54077e-38	3877.47	23503.5
COPRS	2.58641	7.03759e-05	173.719	1130.71
HOXB9	2.58439	6.75553e-09	72.9391	483.08
PARP1	2.58381	4.48162e-90	509.933	3038.29
ZNF70	2.58214	1.51157e-18	53.5568	355.977
TMEM44-AS1	2.5797	1.76595e-12	53.0552	356.108
TMEM101	2.57854	6.46976e-10	220.134	1384.14
TRAM2	2.57758	5.50269e-42	280.511	1734.02
UMPS	2.57534	1.40042e-09	101.941	600.028
CLNS1A	2.5745	1.13118e-21	327.289	2018.27
SOX12	2.5723	1.30201e-09	157.231	990.083
MAN1B1	2.56926	7.89833e-13	195.652	1223.49
NOC4L	2.56906	5.99014e-10	199.029	1246.02
RPUSD2	2.56744	5.7367e-33	60.1879	357.145
NME1	2.56705	8.02615e-08	36.6977	200.836
LSM4	2.56679	8.14605e-66	429.685	2561.19
SEPT1	2.56612	2.43219e-08	29.6021	156.993
H6PD	2.56562	0.00108254	301.786	1960.58
RSG1	2.56422	1.10283e-11	54.844	364.632
AGTRAP	2.56358	5.30411e-10	96.5946	619.69
APOBEC3F	2.5635	5.36254e-22	235.446	1371.04
NUDT5	2.56271	1.93794e-25	124.732	711.06
GNA11	2.56255	2.83544e-48	268.793	1625.08
RPS23	2.56064	2.88726e-49	4409.64	26182.7
IMP3	2.56026	8.11825e-19	379.056	2307.43
PARS2	2.55926	1.47912e-10	52.4925	350.259
TMEM126A	2.55688	1.61093e-31	91.3806	507.48
GLTSCR2	2.55366	4.26062e-21	2195.61	13059.6
COLGALT1	2.54902	4.12474e-28	266.425	1521.6
LIAS	2.54795	6.95105e-32	65.7189	407.011
GGCT	2.54715	5.98554e-10	59.6294	323.759
C1orf216	2.54268	5.90239e-11	36.7589	191.77
APRT	2.54108	7.95996e-10	315.111	1912.85
PDCD11	2.53994	7.87146e-29	233.172	1392.26
EMG1	2.53827	1.13926e-60	239.54	1376.8
GAS2L1	2.53716	2.74613e-17	935.832	5541.8
DANCR	2.53676	5.57238e-44	149.535	908.344
ZNF691	2.53635	7.53082e-16	44.0762	290.31
RPL27	2.53629	7.99038e-36	3506.3	20507.4
NPRL2	2.53456	2.04927e-38	150.343	833.144
FANCE	2.52938	5.19292e-43	144.106	866.265
TIMP1	2.52745	3.24917e-43	326.186	1944.99
RPL35	2.52729	5.09444e-22	2454.6	14322.4
MRPL11	2.52696	6.86187e-28	131.998	804.406
TRAPPC2L	2.51629	7.15353e-11	166.492	1009.47
HACD3	2.51411	2.27449e-09	326.907	1877.84
TNFSF9	2.51005	3.4721e-06	33.2025	222.496
EIF3G	2.50572	2.37863e-22	1556.09	8963.13
NUP43	2.50271	5.98336e-08	247.576	1411.08
RPL36	2.50173	1.01138e-09	2755.22	15969.6
NSUN5	2.50119	1.82331e-38	321.432	1851.65
C6orf1	2.50091	2.64017e-25	472.213	2738.43
ZNF629	2.49946	1.73052e-15	128.753	774.799
LOC100506302	2.49789	1.91781e-39	105.828	616.555
MRPL57	2.49399	1.66525e-37	387.232	2226.64
FADS1	2.49161	6.64409e-08	754.363	4391.15
ARMCX1	2.49	0.000592818	36.3813	240.247
LBX2-AS1	2.4874	0.000458961	102.208	632.955
PIGW	2.48457	7.80721e-10	35.2371	176.836
NOA1	2.48027	1.73181e-24	409.385	2351.36
ZFAS1	2.47775	2.35671e-108	469.902	2639.84
MYEOV2	2.4743	4.01664e-16	210.606	1226.19
UQCC2	2.47365	5.77633e-28	74.973	440.489
NANP	2.4713	8.6635e-05	49.9235	271.107
GALT	2.47043	1.08093e-32	90.0811	532.073
FAHD2B	2.4673	1.34924e-31	57.3014	328.837
MTIF2	2.46728	1.31999e-71	243.309	1340.18
EEF2KMT	2.46718	5.00899e-14	51.9315	323.374
KLLN	2.46459	2.94643e-14	26.5162	135.432
ARMC7	2.46439	3.21531e-13	79.3645	473.544
ZNF395	2.46309	3.93991e-07	499.229	2866.49
TJP2	2.46032	1.20796e-07	3326.15	18828.6
SHFM1	2.45977	6.56575e-45	279.248	1502.12
RUSC1	2.45832	8.37617e-32	237.028	1271.42
RIOK2	2.45636	3.32615e-12	95.3662	499.628
CXXC5	2.45557	6.23645e-12	746.837	4200.09
GLYCTK	2.45521	8.10988e-09	29.7285	191.988
HSPBP1	2.45476	4.1749e-38	326.817	1844.59
RPL12	2.45362	4.16312e-58	2514.62	13762.5
MRPS11	2.44998	2.26159e-41	213.306	1216.03
NARFL	2.44886	2.36958e-09	198.468	1141.36
VPS26B	2.44776	8.51727e-51	751.8	4063.28
POLR1E	2.44636	2.89288e-22	118.234	614.228
MAB21L1	2.44623	0.00040546	20.0596	103.375
PRRC1	2.4438	1.49186e-25	418.792	2336.92
APOBR	2.44247	4.16502e-05	20.3437	134.607
FOXRED1	2.44156	1.15344e-12	164.886	884.312
MRPL39	2.44053	6.28453e-35	89.356	492.904
ICAM2	2.4331	4.65339e-29	377.509	2032.82
MVB12A	2.42704	2.22919e-06	116.321	672.876
LOC101243545	2.42562	7.48913e-39	3477.27	18821.2
NME3	2.42559	5.2895e-15	73.0796	423.808
ZFP62	2.42537	1.33849e-23	112.982	580.752
L3MBTL2	2.42278	8.00674e-25	251.96	1389.22
LSM7	2.42092	4.43316e-10	216.887	1218.18
PGAM5	2.42033	4.42242e-15	301.643	1675.17
WBP5	2.41806	0.000191775	92.2432	543.464
SLC25A5	2.4144	3.01007e-26	3204.74	17245.7
B3GAT3	2.41097	8.58866e-08	240.423	1342.44
PRR12	2.40863	1.18731e-10	163.766	913.357
CBS	2.40582	2.35981e-05	773.35	4288.1
NUDCD3	2.40279	1.87279e-11	680.575	3688.23
TNIP2	2.40211	9.02874e-09	308.51	1699.97
UBA7	2.40188	7.83432e-12	105.515	561.961
DPP7	2.40089	8.14151e-10	566.362	3082.21
ROM1	2.40005	9.26874e-09	44.87	271.132
EMP3	2.4	1.61744e-19	2548.68	13614.2
ADRB2	2.39752	0.00024282	9.54123	66.6149
TRIB1	2.39738	6.34236e-30	94.8963	487.479
CEBPA	2.3942	0.000844174	39.726	243.359
COQ4	2.39353	2.08058e-22	135.741	749.661
MLLT6	2.39338	1.24923e-22	405.431	2187.1
RHOBTB3	2.39327	1.54841e-22	578.233	3107.54
LINC01465	2.39297	0.00398233	8.3228	38.3173
ATP6V1F	2.39288	6.241e-60	713.635	3802.66
FAAP24	2.39253	1.58815e-06	32.9543	162.752
ZNF174	2.39181	1.00936e-13	99.7158	565.624
HRAS	2.39111	6.1944e-06	122.433	691.775
TMEM251	2.38902	2.38157e-06	176.014	979.746
ENOPH1	2.38895	1.96016e-08	156.471	807.721
PRMT6	2.38677	3.04445e-49	156.874	803.777
HMGN1	2.38581	3.28879e-82	678.099	3516.59
SIKE1	2.3858	4.12667e-37	308.535	1570.75
RPL3	2.38556	1.63583e-100	9604.93	50334.6
TAZ	2.38167	1.23709e-50	152.423	802.143
NDUFS3	2.37631	3.48495e-41	339.678	1814.47
COA4	2.37609	4.13876e-12	299.502	1613.61
DHDDS	2.37476	1.11774e-15	248.718	1345.73
CALM1	2.37385	5.2198e-64	1290.16	6765.65
MRTO4	2.37014	2.32439e-17	172.719	911.009
CCDC106	2.36902	5.4464e-14	55.3115	315.515
SMARCB1	2.36835	2.0153e-25	230.468	1163.72
PGRMC1	2.36691	2.22223e-10	102.825	510.716
NXT1	2.36594	1.88781e-08	199.591	1084.2
NHP2	2.3652	6.38555e-19	318.214	1695.99
PSMB3	2.36417	2.66068e-65	725.578	3717.53
ZCRB1	2.36253	3.42545e-23	333.738	1683.19
IPO7	2.36192	2.16333e-47	1108.43	5771.62
MRI1	2.36145	7.05262e-06	64.9109	370.837
WDR53	2.36139	4.88005e-25	67.4458	373.611
NFS1	2.36104	1.85643e-33	149.115	740.723
RBMX2	2.35685	2.89209e-34	75.6664	395.293
COMMD4	2.35421	5.54991e-46	293.369	1468.6
SLC26A6	2.35179	1.0415e-05	66.0612	325.495
UPK1A-AS1	2.34982	1.35492e-21	99.5728	485.384
EXOSC2	2.34932	5.34181e-39	103.342	515.572
DNASE1L1	2.34864	3.06605e-19	101.794	495.188
RPL13P5	2.34821	1.72599e-06	8.08876	47.6215
PPP3CB-AS1	2.34751	1.00776e-22	83.991	401.113
KIAA0195	2.34648	6.45965e-17	235.4	1169.27
LLGL1	2.34645	3.89384e-54	225.545	1167.71
PHB2	2.34631	2.7145e-30	1318.79	6760.4
ZNF197	2.34438	2.19106e-23	158.219	783.794
DBI	2.34149	7.18732e-11	144.853	780.841
VKORC1	2.34107	1.52236e-20	205.326	1079.42
WDR77	2.33764	1.40217e-40	166.94	877.096
RRP7A	2.33759	0.000103511	566.825	3014.28
CENPB	2.33729	2.97717e-25	475.464	2459.74
ORAI1	2.33641	2.82195e-08	187.458	998.823
ENDOG	2.33601	3.26556e-11	29.8602	162.119
NRSN2-AS1	2.33351	0.00209853	60.0974	339.87
AHDC1	2.33287	1.12471e-09	596.976	3093.8
RPL19	2.33195	1.51347e-15	8890.06	45247.9
ACTR1B	2.33175	6.42517e-19	95.9818	520.581
SERPINB1	2.33132	2.13795e-44	192.153	996.143
HDDC2	2.33112	2.52766e-59	247.206	1275.2
MAN1B1-AS1	2.32752	2.48935e-05	34.8613	204.164
SNORD89	2.32697	0.000589619	8.15117	35.1719
NDUFAF4	2.32668	3.93924e-20	58.338	279.081
DEGS1	2.32505	3.93755e-79	342.474	1726.98
LSM3	2.32373	2.91196e-45	421.245	2080.74
DNAJC19	2.32153	1.29534e-27	95.7583	491.888
GLOD4	2.31564	7.75751e-41	274.271	1327.18
MSH6	2.31477	1.63153e-24	520.331	2561.54
ZDHHC8	2.31329	4.52229e-11	79.7279	425.744
CCNY	2.31313	2.69255e-08	2187.39	11120.3
ZNF619	2.31284	6.73262e-09	64.6868	357.248
RPS19	2.31281	2.45992e-11	12306.8	62029.5
NIFK	2.31232	2.79081e-23	146.292	695.844
RPS20	2.31147	2.6094e-57	5423.89	27048.3
FANCF	2.30965	3.12311e-05	34.2439	157.102
ZMYND19	2.30827	2.68143e-17	67.8862	340.048
APBB3	2.30763	8.87283e-10	120.121	633.159
FSTL3	2.30575	9.90841e-06	67.0637	365.74
MRPL46	2.30511	7.51634e-10	155.943	814.007
RPS17	2.30407	7.64601e-104	12060	59677.9
TRIM56	2.30384	1.08862e-06	345.963	1776.28
WDR3	2.30188	3.05899e-36	146.885	717.964
ATP5H	2.30164	9.60632e-27	984.094	4928.42
POLR3GL	2.3008	7.26248e-07	388.457	1991.83
BMS1	2.29976	2.15965e-47	308.917	1538.21
SNAPC5	2.29929	4.94903e-11	69.6574	377.962
BOP1	2.29781	1.63278e-36	425.251	2094.83
TIGD6	2.29371	0.000118442	94.3694	505.944
TSPAN13	2.29343	2.01072e-08	1828.75	9110.77
NDUFA12	2.29208	1.34388e-40	273.554	1388.1
ECHS1	2.29181	7.26613e-09	479.67	2425.04
PRKCD	2.29018	2.93435e-12	249.978	1274.21
LINC01560	2.28893	1.5857e-09	17.5283	90.7773
PRRC2B	2.28843	9.54954e-07	582.816	2948.44
WBSCR27	2.28613	0.000125643	30.5494	176.373
LDHB	2.28604	4.23015e-14	489.977	2377.46
C16orf13	2.28588	1.22924e-22	164.579	844.554
FN3KRP	2.2854	8.30813e-19	188.104	886.996
ARHGAP5	2.28496	8.90613e-54	888.392	4328.18
TMEM184B	2.28444	2.53319e-06	354.793	1804.39
PPA1	2.2844	3.5221e-20	186.793	880.173
MAPK9	2.28415	1.16856e-29	276.391	1309.67
PARD6A	2.28173	0.000280396	13.7497	85.7903
MCTS1	2.27814	3.9227e-25	192.668	898.746
ANXA2R	2.27718	4.33463e-09	22.4012	128.857
EBP	2.27572	1.67888e-45	198.958	935.722
NBEAL2	2.27564	1.98823e-05	369.615	1874.13
GCAT	2.27087	2.15037e-23	408.657	2015.56
RPL5	2.26859	9.87109e-182	5471.57	26375.6
DUSP7	2.2657	1.31943e-06	145.932	747.345
CTU2	2.26551	9.7785e-06	99.4781	518.61
ACTG1	2.26285	2.43846e-27	2902.92	14051.4
REXO4	2.25855	1.51317e-27	259.692	1287.88
HEXB	2.25836	1.48971e-05	546.465	2722.31
EEF1B2	2.25835	2.6145e-25	1935.76	9359.65
PDXP	2.24656	1.75225e-05	94.4297	439.496
NDUFB2	2.24627	1.97567e-15	226.868	1116.88
MRPL16	2.24457	1.19012e-11	106.54	486.571
GNL2	2.24379	3.37704e-94	550.019	2611.82
C22orf46	2.24332	1.19771e-06	38.3842	164.796
GATSL3	2.24275	8.40138e-06	184.466	924.89
SNX12	2.23948	7.40119e-44	313.946	1514.76
GPATCH4	2.23924	2.11048e-12	89.3114	451.674
PWP1	2.23912	4.90427e-46	325.133	1577
TAB1	2.2389	1.63331e-38	290.856	1420.73
RPL26	2.23814	1.36019e-48	4638.11	21998.5
ZNF696	2.23741	4.46489e-35	123.359	566.26
PGAM1	2.23698	1.89982e-05	650.652	3188.44
COX5A	2.23544	7.5037e-54	322.79	1492.67
CSNK2A2	2.2341	5.43998e-33	994.386	4722.56
RPL10	2.23376	1.71209e-10	7092.59	33849.8
IARS2	2.23232	2.51438e-12	411.29	1991.24
ECI1	2.232	1.27073e-07	622.779	3014.47
METTL1	2.23198	0.000161679	114.838	580.531
KLF4	2.2319	2.73971e-22	90.3781	422.143
MLLT1	2.23171	1.49892e-05	430.833	2110.6
METTL17	2.23087	3.84839e-11	78.0625	345.737
QARS	2.23031	4.31905e-45	2395.41	11327.4
MAD2L2	2.22921	3.65341e-47	190.804	915.614
C21orf2	2.22562	2.97456e-10	133.653	665.576
HEXIM2	2.22471	4.83924e-25	142.86	674.382
ALG1	2.22421	2.86028e-08	66.044	342.092
RASL10A	2.22382	0.000662301	26.4151	112.767
KLF10	2.22161	7.62113e-61	615.344	2905.23
DUSP8	2.22068	2.5298e-08	128.777	640.93
FOXRED2	2.22046	3.20049e-18	326.064	1569.19
CLN6	2.21998	1.27409e-12	196.463	893.672
CCDC121	2.21931	4.86547e-14	29.4015	138.537
LOC100287042	2.21876	6.36679e-07	13.7515	63.3975
FBL	2.21696	1.1836e-100	1040.81	4865.09
RPS21	2.21616	1.2904e-14	2021.23	9516.17
ZNF302	2.21299	1.21203e-32	120.611	538.013
B4GALT7	2.20809	2.94358e-07	251.638	1214.14
PPM1M	2.20625	1.73046e-06	21.0434	118.598
DPM3	2.20547	1.62266e-06	230.764	1116.65
ZNF195	2.20009	2.67353e-15	105.115	492.387
ACAT2	2.19927	1.72074e-24	510.999	2400.16
NDUFB4	2.19601	5.12118e-71	626.183	2903.88
MVK	2.19546	8.33428e-12	121.199	592.905
SNHG19	2.1938	6.3005e-09	55.5519	273.918
TMEM214	2.19101	8.28838e-08	698.275	3277.84
PDCD5	2.18906	1.49577e-06	533.356	2514.42
PYCR1	2.18844	1.59934e-10	498.864	2335.86
LINC00526	2.18808	2.28477e-06	18.5303	72.9468
GLUD1	2.18598	4.72619e-13	609.606	2839.63
TOP1MT	2.18316	1.30786e-50	744.199	3357.4
TMEM185B	2.18239	1.74155e-05	43.7381	226.076
SAMM50	2.18061	2.58613e-38	919.384	4138.56
CYB5B	2.17978	8.68475e-50	259.192	1176.64
MMAB	2.17934	2.8418e-08	225.997	1070.28
TMEM256	2.17528	1.36723e-38	314.185	1413.92
SMIM19	2.17077	3.99786e-14	111.872	481.994
PPAPDC1B	2.1679	4.79833e-18	162.919	773.258
COL18A1	2.16745	6.94874e-27	2292.19	10303.5
GNPDA1	2.16732	1.61131e-06	962.1	4443.79
PEX6	2.16356	0.00970884	249.441	1223.59
KRTCAP2	2.16338	5.27486e-12	512.789	2356.09
GATAD1	2.16253	1.10514e-74	536.875	2432.12
GRHPR	2.15956	8.55946e-71	720.726	3217.86
ZDHHC12	2.15835	1.47569e-10	268.403	1188.73
URM1	2.15765	4.41506e-14	666.044	3036.39
FAM219B	2.15721	1.12466e-17	152.678	719.576
RPL29	2.15662	2.75516e-15	6315.05	28420.7
GHDC	2.15433	1.0934e-14	92.5948	446.129
LAS1L	2.15422	6.86393e-29	291.246	1266.07
RETSAT	2.15421	3.05282e-21	256.441	1184.72
THUMPD3	2.15299	4.18981e-14	212.508	924.228
SCD	2.15248	0.00191702	7806.4	36569.5
SNORA73B	2.14707	0.000371767	9.08312	40.2368
UQCRC1	2.14338	1.26151e-13	1256.53	5638.71
IDH1-AS1	2.14222	0.0297454	3.77626	27.8559
ERH	2.14174	1.89902e-80	603.145	2677.6
MIR1204	2.13639	5.48502e-05	8.02059	34.1775
FUS	2.13557	1.05159e-14	1969.33	8689.15
LDLRAP1	2.13548	8.28407e-35	120.635	544.322
LMF2	2.13449	9.78683e-09	731.356	3289.5
C8orf59	2.13346	4.76239e-09	275.824	1200.81
DPH2	2.1298	2.6136e-10	290.653	1317.82
USB1	2.1265	7.43331e-18	438.744	1967.68
CLPP	2.12531	9.25278e-07	581.464	2615.52
RFT1	2.1249	3.45165e-47	235.522	1014.62
EIF2D	2.12407	3.16083e-91	788.477	3470.11
DIABLO	2.12074	1.98401e-12	641.338	2850.48
IMP4	2.11947	1.31244e-05	441.428	1991.73
POLM	2.11858	1.61406e-12	72.6127	346.48
SNRPB	2.11844	9.56472e-23	670.963	2889.38
COPS6	2.11556	9.46013e-29	938.679	4130.59
TMEM120A	2.11468	1.81062e-05	554.304	2488.05
HEIH	2.11401	3.5282e-21	181.109	803.941
GNB2L1	2.11398	3.19492e-46	11603.8	50402.4
IPO5	2.11205	2.26841e-47	1479	6374.81
FAM213B	2.112	1.02805e-14	116.081	483.402
ZKSCAN2	2.11109	5.93112e-06	163.198	746.852
C17orf75	2.11096	4.36525e-12	84.6913	344.654
EIF6	2.10982	6.19106e-09	1025.95	4521.85
TMEM258	2.10827	4.69165e-05	913.369	4074.4
ALKBH4	2.10785	1.96771e-07	90.4327	422.457
RABGGTA	2.10719	3.8158e-32	186.428	837.66
NFU1	2.10663	7.58122e-12	233.541	1049.88
UQCRQ	2.1048	6.70914e-17	356.534	1580.62
TBRG4	2.10265	7.28908e-08	540.019	2386.43
CCND3	2.10257	8.29937e-51	3150.48	13613.6
AIMP1	2.09957	8.65622e-30	460.512	1953.39
C1orf123	2.09416	1.33732e-28	328.518	1443.42
POLR3D	2.08964	6.74266e-08	336.589	1484.94
DDX28	2.08726	6.6256e-07	211.395	942.003
SLC43A3	2.08493	1.79438e-26	1440.43	6093.74
SUOX	2.08356	6.60671e-30	210.544	922.542
SMPD1	2.08264	1.16024e-46	176.683	758.385
SNHG15	2.08115	1.80827e-05	37.8778	185.11
PPP2R5D	2.07939	8.8536e-80	640.346	2732.76
ZNF524	2.07853	6.38484e-09	509.968	2211.8
TRAP1	2.07699	7.33113e-18	751.222	3152.88
SAMD1	2.07629	2.51385e-30	554.828	2313.77
BTBD2	2.0758	0.000525314	370.829	1642.8
TMEM129	2.07255	1.05218e-09	271.666	1185.54
PUS1	2.07227	1.0288e-22	79.5391	345.033
RPL26L1	2.07157	2.94555e-17	100.61	442.641
RENBP	2.07127	0.000141609	1165.71	5072.08
ALG12	2.06938	1.04502e-08	330.161	1434.99
RANBP1	2.06736	2.82396e-12	227.537	931.086
PTRH1	2.06597	1.87778e-11	28.1062	115.22
POFUT1	2.06482	1.68035e-36	373.017	1552.75
SLC25A3	2.06373	2.1859e-108	3604.82	15053.9
FADS3	2.06274	1.08229e-38	615.041	2549.21
KBTBD6	2.06201	1.02204e-13	40.4375	181.619
MEAF6	2.06172	4.10512e-37	386.608	1656.83
RPL37	2.06088	1.28189e-86	4957.55	20710
EDC4	2.05982	4.42132e-74	548.983	2300.42
LOH12CR2	2.05927	2.45213e-06	14.1837	53.099
GNPAT	2.05892	5.6224e-14	275.47	1123.16
SOCS1	2.05831	1.5804e-14	56.1089	237.429
TP53I3	2.05701	1.43654e-30	283.215	1209.38
TIMM9	2.05691	1.54218e-15	272.178	1174.61
THOC6	2.05669	1.27532e-24	143.769	628.14
LOC100133985	2.05645	7.96258e-06	14.7787	74.4141
SNRNP40	2.05547	2.73696e-08	219.527	898.51
SIGMAR1	2.05498	1.80814e-68	408.166	1712.1
MRPL30	2.05449	1.16143e-11	336.765	1381.53
PGM3	2.05359	7.40149e-06	249.41	1079.38
C9orf114	2.05192	1.21545e-37	185.006	762.222
RNASEH1-AS1	2.04976	1.18462e-07	39.1339	179.579
VAMP8	2.04868	2.91702e-35	279.11	1180.56
STYXL1	2.04606	2.60443e-12	534.411	2261.08
LINC00674	2.04531	2.72577e-27	710.185	2929.95
ZNF664	2.04501	7.22927e-74	788.596	3269.11
SSBP1	2.04325	2.35068e-61	444.571	1858.58
ABAT	2.04261	1.85188e-19	770.254	3160.81
ZNF669	2.04143	2.05995e-13	37.6833	144.981
TMEM52	2.03834	4.87236e-05	56.9262	260.129
MAP3K10	2.03793	0.0110022	150.41	675.007
TBL2	2.03566	0.000213454	485.52	2074.03
LMO4	2.03534	7.12686e-17	966.19	4023.48
RPSAP58	2.03485	1.07099e-125	5885.04	24158.3
RPS6	2.03388	3.78578e-23	12583.1	51791.2
IAH1	2.03337	2.12494e-07	80.0907	351.072
REEP5	2.03182	4.97286e-22	716.365	2979.53
EFNB1	2.02922	3.05158e-20	66.0205	285.13
MRPS15	2.0235	3.38466e-19	563.423	2339.99
PPIA	2.02331	6.26346e-93	2184.75	8923.09
NSA2	2.02116	4.45685e-59	741.857	3026.55
RPL31	2.01592	2.25871e-33	6949.17	28231.9
TRIM28	2.01504	4.38706e-17	5859.91	23861.6
GAS5	2.01441	3.72333e-37	437.882	1752.54
TOP3A	2.01285	2.01571e-45	304.699	1208.47
MCUR1	2.01093	2.63118e-19	145.551	614.232
TSR1	2.00766	3.90752e-10	345.176	1433.46
IDH3A	2.00514	5.14907e-43	265.269	1091.72
C6orf226	2.0042	7.10603e-07	96.2318	416.548
PLXNA3	2.00352	0.00122563	367.119	1548.81
ZNF142	2.00304	3.78324e-32	277.859	1108.56
CNDP2	2.00299	0.000401353	796.814	3317.64
HMGN4	2.00254	1.87791e-40	178.081	725.679
TMEM19	2.00232	1.95922e-25	122.804	480.099
MRPS17	2.00096	7.83861e-35	180.226	742.043
C3orf62	-2.00139	7.07213e-16	982.521	241.791
SNORD38B	-2.00148	0.00154085	18.6602	4.13738
TSC22D2	-2.00159	4.73104e-73	6057.78	1508.81
ABCA7	-2.00209	2.88415e-67	10502.1	2616.96
MIR8072	-2.0026	8.67498e-13	83.1866	20.6608
UBQLN1	-2.00803	1.38427e-16	24746.9	6114.28
XK	-2.00928	7.12049e-09	23000.6	5644.15
ING2	-2.00981	8.93029e-39	1247.74	306.753
IFIT2	-2.00982	9.00381e-22	3292.66	816.402
WAC	-2.01138	1.67426e-44	28673.2	7094.4
TAGLN	-2.01216	1.36347e-23	525.404	131.898
REXO1	-2.01301	4.97421e-32	9948.21	2457.58
ANKRD52	-2.01343	2.27432e-145	5684.38	1409.47
CAPZA2	-2.01548	2.59833e-17	7974.5	1959.21
KIF5B	-2.0174	3.41329e-17	6307.24	1546.89
CALR	-2.01992	4.13642e-80	57285	14111.9
FAM20B	-2.02073	3.43639e-101	35068.8	8634.96
RAB10	-2.02078	6.76175e-32	23468.5	5763.41
KDM5C	-2.02151	8.32303e-168	16973.6	4178.43
SLC43A2	-2.02207	2.54555e-107	23127.2	5686.06
STK40	-2.02408	4.53869e-12	60405.6	14727.4
PFDN4	-2.02433	4.20734e-14	2145.5	521.742
RFX1	-2.02864	5.09603e-36	4194.21	1025.22
RBBP6	-2.02994	4.91787e-21	4866.14	1183.7
WBP4	-2.03122	9.44625e-23	2432.8	590.382
SLC35E1	-2.03239	3.87945e-140	15396.6	3758.56
UNC45A	-2.03402	1.38579e-58	9385.94	2285.04
NUCB1	-2.04215	3.51269e-08	36338.1	8704.16
PBXIP1	-2.04217	2.48505e-23	15184.4	3668.55
GUK1	-2.0449	1.37858e-35	45379.4	10965.3
ABCB10	-2.04549	3.99426e-08	22777.5	5439.81
DCAF10	-2.04628	6.7519e-13	10920.6	2620.57
MCM3AP	-2.04726	1.8206e-133	16410.9	3969.11
KLHDC2	-2.04743	4.90433e-91	8462.5	2044.23
RNASEK	-2.05039	2.30841e-15	270.261	66.4562
SLC35E2B	-2.05972	3.61064e-49	5662.25	1358.28
SBNO1	-2.05979	1.04517e-41	12450.7	2981.96
FAXDC2	-2.06048	1.14306e-08	48092.1	11376.8
ZMAT2	-2.06064	9.63652e-20	21909.8	5222.41
PDCL	-2.06142	6.9973e-52	3052.82	727.222
SNORD36A	-2.0616	0.000749506	35.2307	7.37931
UBE2E4P	-2.06459	2.28715e-41	1207.8	287.217
PHOSPHO1	-2.06547	4.9063e-47	161874	38593.6
TVP23B	-2.06582	2.54017e-16	4592.79	1087.91
RBX1	-2.06901	1.22699e-34	15035	3570.66
B4GALT5	-2.06938	1.3022e-64	7952.36	1888.79
ZSWIM8	-2.06992	2.19567e-35	13666.4	3243.04
SMC4	-2.07207	1.57322e-07	7590.34	1775.26
FAM83A-AS1	-2.07585	2.11123e-13	408.657	97.957
CREBZF	-2.07704	6.90611e-07	2488.33	577.982
NPEPPS	-2.07899	2.64709e-78	15547.4	3677.3
DLSTP1	-2.0823	1.6698e-38	2086.75	493.955
YPEL2	-2.08804	4.83521e-46	8376.34	1963.41
DYNLL1	-2.08868	5.28356e-31	17862.9	4188.04
SLU7	-2.08924	3.2597e-18	9442.14	2203.76
RMDN3	-2.08928	1.29832e-28	9890.79	2313.41
CARD8-AS1	-2.09295	8.47873e-36	420.797	97.4851
RAD23A	-2.09367	1.35599e-44	54183.1	12662.4
MGEA5	-2.09417	7.84532e-21	27934.3	6506.32
SYNRG	-2.09902	1.65841e-42	9040.31	2102.43
TCEA1	-2.09986	1.51032e-66	32562.9	7587.39
LYL1	-2.10012	6.07477e-19	38035	8818.18
GPBP1L1	-2.10206	2.30762e-27	16065.4	3725.05
ZER1	-2.10902	4.29164e-44	30548.2	7067.07
BAG1	-2.1118	2.08367e-38	21531.3	4964.99
FAM53C	-2.11654	2.96553e-25	28638.6	6573.12
FERMT3	-2.11691	7.40418e-35	4302.43	991.287
CDC25B	-2.12499	6.11205e-29	4195.23	955.782
PPP1R15A	-2.12718	1.22353e-96	91556.4	20932.1
PTGES3	-2.12842	1.42333e-91	41783.3	9541.76
FURIN	-2.12885	5.68928e-74	158567	36204.6
PPP6R1	-2.13069	1.62133e-61	21095	4806.17
ALOX12	-2.13106	0.00334146	1537.61	332.731
ASNSD1	-2.13157	6.96788e-42	6497.18	1476.31
KDM5B	-2.13559	2.08543e-27	16442.9	3728.88
CHCHD2	-2.1365	2.59749e-17	4735.28	1068.55
FAS	-2.1367	5.97485e-08	3508.11	783.59
NR1H2	-2.13934	2.08394e-25	24398.3	5515.58
MIR3189	-2.1404	0.0136368	98.9919	21.3153
NCOA1	-2.14094	3.25838e-14	33118.1	7447.9
RNF40	-2.14186	3.81111e-68	19595.2	4430.29
ATXN7L3	-2.14351	8.4918e-154	14560.5	3290.47
ST6GALNAC6	-2.14544	3.16977e-09	5313.16	1183.05
CIDECP	-2.14725	8.89292e-25	2384.69	538.118
ABHD4	-2.14755	7.44573e-56	25856.6	5821.54
UBE2D3	-2.14897	1.22379e-31	43858.3	9850.96
ANP32AP1	-2.14988	6.72902e-13	162.928	37.3578
ARRDC4	-2.15348	1.10258e-23	1763.04	396.357
HMOX1	-2.15396	5.49932e-59	92166.9	20672.2
NECAP2	-2.15491	1.04985e-113	6296.2	1412.2
KLHL21	-2.15662	7.91476e-75	77388.5	17333.6
CIR1	-2.15782	4.20369e-21	7466.93	1661.84
MED13L	-2.15843	2.76782e-64	45045.3	10070.5
WDR48	-2.15882	5.96564e-87	9551.48	2133.55
UBALD1	-2.15969	8.99724e-40	10205.8	2279.05
ZBTB43	-2.16095	2.57432e-17	6613.29	1466.72
MIR3124	-2.16134	0.000949215	17.5018	3.37191
NAA50	-2.1614	6.93253e-20	15281.9	3393.63
MAP1LC3B	-2.16461	2.80654e-140	45828.9	10216.6
STX4	-2.16602	6.1977e-13	4410.2	971.555
TACC3	-2.17044	1.58502e-06	2361.95	512.236
LYPLA2P2	-2.17079	2.15203e-06	285.423	61.0774
CDK1	-2.17167	0.000256325	2057.94	438.951
IGBP1P1	-2.17286	2.3427e-29	271.268	60.8113
RBM7	-2.17384	3.86113e-15	2427.39	531.905
SLC36A1	-2.175	4.79675e-79	7582.16	1675.31
ELL3	-2.17737	5.97692e-35	520.179	114.811
SCYL2	-2.18197	1.38581e-19	7883.95	1724.6
IRGQ	-2.18543	1.02163e-47	3392.9	744.725
CLCN3	-2.18629	4.32896e-31	90775.7	19865.6
GATAD2A	-2.18639	8.66947e-48	13049.5	2858.29
TMEM59	-2.18646	9.44385e-35	20186.2	4417.59
RNF103	-2.18844	1.85487e-41	4677	1020.65
C1orf116	-2.18873	1.81298e-15	6102.78	1325.96
HIST2H2BE	-2.19068	6.38548e-07	3821.21	821.126
WDR45	-2.19267	9.76458e-119	19973.9	4364.55
PTTG1	-2.19458	6.78487e-09	2767.36	593.987
BRD4	-2.1949	1.93173e-69	33085.7	7212.21
PPP1CB	-2.19591	1.25153e-13	25922.7	5602.53
RDH11	-2.19961	8.68386e-61	18895.7	4108.14
GRK6	-2.20196	7.26067e-105	14763.7	3206.41
CCNL2	-2.20217	5.30903e-17	2656.13	571.28
ALAS2	-2.20275	2.05661e-94	987148	214158
LOC729737	-2.20522	4.91978e-15	1164.43	249.401
MXD1	-2.20712	5.93768e-123	7535.14	1629.61
NUMA1	-2.20986	6.25876e-26	12369.5	2659.28
KBTBD8	-2.21554	4.11025e-09	1590.99	336.041
CD55	-2.21685	8.10199e-17	17712.5	3778.92
NAPA	-2.22004	7.74404e-75	54009.5	11571.7
PTK2B	-2.22557	7.61395e-34	51751.7	11021.9
BROX	-2.22567	1.0717e-11	13185.5	2784.55
FOSL1	-2.22599	1.62659e-44	1061.5	224.572
MIR3153	-2.22791	0.00910124	9.17901	1.79205
NTAN1	-2.22917	5.2811e-13	2306.95	485.408
YY1AP1	-2.23033	7.79439e-39	18440.2	3914.76
ZFYVE1	-2.23371	7.47219e-35	16521.4	3497.85
MARCH7	-2.23441	8.20084e-20	8320.94	1754.88
PCSK7	-2.23445	5.04097e-08	3248.17	676.442
ATG13	-2.23937	2.05581e-217	29355.3	6212.63
MYLIP	-2.24081	1.73743e-36	4003.37	846.354
PUM2	-2.24287	4.88423e-45	21745.6	4578.96
DNAJB6	-2.25272	2.26568e-112	10252.4	2146.24
MZF1	-2.2551	3.0205e-38	3087.76	643.348
MFSD2B	-2.2574	2.37467e-34	3677.94	764.418
KDM2A	-2.25748	2.45621e-183	20749.3	4335.66
MGME1	-2.26107	6.74772e-16	3014.93	621.939
MTF1	-2.26255	1.89115e-83	5438.78	1129.87
VHL	-2.26355	1.63958e-08	4509.06	923.675
LARP1	-2.26423	1.27445e-85	112361	23355.1
CBLL1	-2.26562	1.86968e-17	6254.45	1288.73
NDST2	-2.26805	3.73366e-95	4376.19	905.688
SPTB	-2.26855	7.53409e-52	111090	22994.4
JUNB	-2.26891	3.8631e-19	14215.7	2926.81
KIAA0513	-2.26992	2.24141e-53	17981.1	3721.67
RTN3	-2.27333	3.73372e-11	45561.6	9301.97
HERC2	-2.27368	0.000149659	22980.7	4562.44
RBM39	-2.27438	9.85503e-13	13747	2807.85
WIPI2	-2.27537	2.05238e-38	29155.2	5999.08
TROAP	-2.27643	3.22025e-07	1139.49	228.998
MED16	-2.28195	8.54491e-62	12931.5	2651.6
ZNF800	-2.28208	5.00147e-12	3042.11	616.451
ATP6V0C	-2.28389	2.12758e-83	64186.2	13159.7
HIST2H2BC	-2.29122	3.01978e-11	206.05	42.5033
FZD5	-2.29157	4.13128e-09	8799.19	1765.47
TFE3	-2.29254	2.35436e-150	22236.5	4537.08
FAM122B	-2.30029	8.00941e-11	3519.82	703.164
ISG20	-2.30242	2.04689e-40	5720.63	1157.79
JHDM1D-AS1	-2.30535	6.94173e-10	2141.95	425.285
GTF2I	-2.30813	1.47191e-23	27882.9	5594.17
UBA3	-2.31222	3.26191e-18	2948.46	587.267
SERINC1	-2.31257	7.80093e-16	31858	6351.35
PNPLA8	-2.31425	2.15994e-33	10507.9	2101.79
GNAI3	-2.31469	1.09937e-76	11149.7	2234.69
CMTR2	-2.31674	7.45446e-40	2788.28	555.767
ZNF777	-2.31713	2.65517e-17	11748.8	2339.05
NUMBL	-2.31726	1.64904e-12	5719.63	1132.22
COQ10B	-2.32441	2.38772e-28	4082.75	809.036
YIPF4	-2.32643	5.91651e-50	5096.78	1011.23
IER5	-2.32806	8.245e-28	7721.57	1527.77
ST13P4	-2.32815	3.88989e-121	13481.6	2681.12
CHPF2	-2.32922	3.99776e-64	15611.6	3098.15
SELPLG	-2.32944	5.33344e-07	12719.2	2469.71
RIT1	-2.3306	6.46699e-47	8868.32	1755.53
IRF3	-2.3335	2.74746e-105	9856.91	1955.45
FAM117A	-2.33428	2.41123e-34	73588.1	14528.4
WWC3	-2.33439	1.87301e-30	32576.6	6430.34
RRAD	-2.33466	1.30303e-13	978.102	193.062
FOXO4	-2.3352	3.68731e-44	26260.9	5184.81
CHORDC1	-2.33543	3.1555e-46	2617.36	514.873
PIH1D1	-2.33679	2.65315e-51	2516.47	495.562
SNORD63	-2.33712	0.01696	9.24658	1.88946
KLF6	-2.34056	7.57777e-68	22143.3	4365.03
OSER1	-2.34797	2.64749e-79	22800	4468.21
OTUD5	-2.35177	2.49507e-36	43040.1	8395.27
ARID1A	-2.35406	3.57321e-26	22780	4431.7
LINC01000	-2.35563	3.78829e-25	3486.95	675.829
LOC285074	-2.35921	3.34218e-21	10768.2	2081.86
KLF1	-2.36062	5.95507e-56	93796.7	18212.9
KANSL3	-2.3643	3.70488e-26	10075.8	1947.34
LINC01578	-2.36762	3.38028e-12	6243.98	1192.36
ARL6IP1	-2.37325	4.22875e-14	38961	7431.78
MYBL2	-2.37347	3.9696e-24	5571.92	1066.63
MIR27A	-2.38062	2.60463e-07	131.526	25.5902
MAF1	-2.38111	2.50877e-162	52417.7	10052.8
MFN2	-2.38457	2.82217e-07	24506.5	4574.2
EZH1	-2.38714	1.5517e-17	6682.49	1264.18
KBTBD2	-2.38843	2.5151e-160	6382.34	1216.08
MSMO1	-2.38983	7.62809e-37	20283.9	3851.97
SEL1L	-2.39056	3.04495e-12	26021.9	4895.6
LMNA	-2.39211	1.8624e-23	41660.8	7880.9
CHPT1	-2.39388	3.33508e-101	28134.1	5347.08
YPEL3	-2.39625	2.27896e-88	33749.8	6399.94
TANGO2	-2.39662	1.93747e-79	19909.5	3772.09
MMADHC	-2.39715	3.08062e-14	8085.15	1515.62
TBC1D23	-2.40095	8.29292e-16	8615.38	1612.67
SH3BP5L	-2.40355	3.75305e-77	7944.15	1500.57
MIR101-1	-2.40548	0.0046556	11.1665	2.05809
PI4KB	-2.40894	4.2952e-174	24506.9	4608.37
IFIT1	-2.40986	8.66479e-19	2379.62	442.31
HEMGN	-2.41895	2.1621e-07	48565.5	8846.69
TXNIP	-2.42771	2.69293e-05	61103.6	10907.4
CCS	-2.42808	7.00203e-102	11815	2190.24
IP6K1	-2.43186	5.57993e-151	34841	6448.56
MPP1	-2.43526	1.22715e-23	167328	30715.3
NUP50	-2.43726	7.69921e-50	12011.3	2208.33
FEM1A	-2.4416	1.29705e-95	14020.8	2575.67
ATP6V1D	-2.44339	4.62911e-31	19086.6	3488.46
ISCU	-2.44657	4.0744e-59	35462.9	6485.53
PI4K2A	-2.44929	1.2354e-30	21004.5	3826.67
ZBTB44	-2.45054	3.80754e-200	10177.3	1859.28
PRDX2	-2.45141	9.4487e-12	75197.9	13533.2
NARF	-2.45538	1.43322e-41	107975	19605.4
C6orf62	-2.45933	2.46992e-21	23198.1	4182.05
ATG4A	-2.46238	8.61107e-69	8233.27	1492.59
ART4	-2.46245	2.51912e-19	3245.8	582.166
FIS1	-2.4629	3.72822e-107	21426.3	3879.08
SNORD31	-2.46588	2.93139e-05	27.0165	4.52809
SAMD4B	-2.46604	3.83149e-31	6471.05	1166.47
CLK3	-2.47038	9.5271e-28	11376.9	2038.38
SF3B1	-2.47053	6.94509e-11	34383	6094.56
DMPK	-2.47238	2.26033e-19	1840.32	329.862
DIAPH1	-2.47639	1.10017e-115	23212.7	4166.38
CWC25	-2.47698	2.92596e-17	4031.01	715.115
EMC3	-2.47776	1.58619e-128	39572.1	7093.36
RFESD	-2.47868	7.25018e-14	3432.23	606.465
KMT2E	-2.48063	2.77998e-137	16111.3	2881.21
TBC1D15	-2.48514	2.97198e-44	12837.6	2282.05
ZRANB1	-2.48708	2.83732e-36	23778.1	4218.95
MORC2	-2.49032	6.77777e-191	14655.8	2603.59
TMEM9B	-2.49208	5.20899e-24	6160.3	1085.36
RAD21	-2.49408	1.48367e-28	34786.2	6134.37
MIR23A	-2.49446	7.30999e-05	49.1396	8.85006
TMUB2	-2.49528	6.46528e-23	10247	1801.57
OTUD4	-2.49575	5.30068e-43	7369.6	1299.51
KDM6B	-2.50277	8.85437e-19	23792.3	4157.33
OAZ2	-2.50359	2.27791e-19	12180.1	2125.87
KDM5A	-2.50612	1.42926e-94	18541.6	3258.41
E2F4	-2.50686	3.75889e-21	20470.4	3568.68
SYVN1	-2.50804	9.99544e-135	11600.1	2036.29
KIAA0430	-2.50868	5.35037e-56	23224.1	4066.26
AMMECR1L	-2.50884	2.5181e-166	5254.27	921.474
PCGF5	-2.50915	9.17811e-15	43330.4	7511.5
SHOC2	-2.51358	3.72494e-26	11488.2	1996.14
SLC6A9	-2.5149	1.10173e-106	61748.5	10783.7
BACH1	-2.51511	1.93201e-64	26152	4560.79
CDK12	-2.51672	1.36362e-59	13931.5	2425.15
LOC284454	-2.5201	6.09254e-18	1165.41	202.292
GIGYF1	-2.52151	5.93749e-33	7577.32	1311.74
GNA12	-2.52177	1.19296e-78	27694.4	4809.64
ZNF24	-2.52402	3.54587e-19	12229.4	2103.78
AFTPH	-2.52424	1.32233e-78	11986.8	2076.69
STX18	-2.52724	1.2597e-22	16738.5	2878.03
CALCOCO1	-2.5341	1.80417e-20	45589.3	7795.75
EHBP1L1	-2.54093	1.02994e-44	35677.5	6103.07
CDC27	-2.54298	1.8811e-10	14087.1	2368.17
TRIP12	-2.54315	4.31372e-46	46308.8	7911.33
CD59	-2.54443	7.24334e-27	28449	4840.51
EIF4G1	-2.54748	1.45254e-127	56058.6	9575.92
HDGF	-2.55363	1.25997e-37	79122.4	13406.8
ATP6V1A	-2.55775	2.7638e-19	25102.3	4218.36
HIST3H2BB	-2.55844	1.70337e-27	440.505	74.1765
USP32	-2.56466	1.68081e-36	24094.1	4049.56
ANK1	-2.56476	4.55874e-120	303087	51146.6
C10orf12	-2.56911	3.36545e-107	1823.81	306.327
C1orf198	-2.57542	1.79187e-22	6548.41	1087.58
MIR197	-2.57611	0.0029808	14.684	2.10624
SLC16A1	-2.57682	9.57024e-78	41710.1	6971.9
PNMA1	-2.57843	1.7725e-08	23823.9	3882.24
IKZF5	-2.57845	6.67532e-34	4144.66	688.526
NUB1	-2.5813	3.88112e-32	18007.2	2988.78
BCLAF1	-2.58319	5.7297e-19	6059.5	999.013
ERMAP	-2.58379	5.65518e-19	99323.4	16387.6
CD44	-2.58954	5.16298e-64	11404.6	1890.8
VPS26A	-2.59341	3.41636e-23	11826.2	1940.91
UCP2	-2.59702	5.40987e-27	144229	23660.5
PACSIN2	-2.59956	1.03403e-21	16859.5	2756.68
RAD51-AS1	-2.60038	2.61944e-20	196.764	32.9801
HIST1H3G	-2.60055	1.96717e-11	60.9905	9.70834
MEF2D	-2.60109	1.66992e-95	6077.32	997.632
TMEM55B	-2.60262	3.29701e-119	6492.59	1065.13
PSMF1	-2.60319	5.58303e-60	65348.4	10717.2
RGCC	-2.61149	5.56178e-95	19174.4	3129.48
MIR93	-2.61327	0.00947579	12.1597	1.93341
RNF123	-2.61937	3.20863e-16	23484.3	3769.85
BBS12	-2.61938	3.65768e-31	1975.24	318.109
MARK3	-2.61955	4.11692e-32	40204.3	6498.42
MAP3K2	-2.62058	1.9385e-23	13057.5	2102.86
IFRD2	-2.6206	3.10332e-49	8397.42	1358.45
CREBBP	-2.62474	3.46697e-55	46933.6	7582.2
MSRB1	-2.62819	1.06751e-68	6684.87	1079.55
RAP2C	-2.62961	8.19947e-20	2817.94	449.262
B4GALT3	-2.63527	1.47572e-102	50032.8	8035.39
RAB9A	-2.63641	8.16505e-66	4014.75	642.369
MAP3K8	-2.63672	5.67278e-12	5625.72	886.471
MAP2K7	-2.63952	9.98902e-101	19318.2	3094.31
SNORD10	-2.64593	7.45946e-08	43.7499	6.62936
NFE2	-2.64725	5.85301e-102	116672	18584
ADIPOR1	-2.6489	1.24893e-23	170793	26980.2
FES	-2.65425	6.6984e-200	2986.58	473.36
BCL2L11	-2.656	1.79915e-68	8699.2	1377.95
ZBTB11	-2.65695	1.4051e-32	4289.41	674.331
FAM131A	-2.65852	1.31911e-35	4314.02	680.756
RSRC2	-2.65977	2.85349e-18	7591.08	1185.4
PINK1	-2.66066	1.68175e-158	11931.2	1885
HEBP1	-2.66409	6.04174e-125	5949.44	935.828
EIF5AL1	-2.6655	9.73898e-77	13278.1	2085.32
FBXO33	-2.66856	5.77753e-17	4118.53	638.013
B4GALT2	-2.66983	7.52007e-36	2590.4	403.087
CDC34	-2.67547	8.28605e-131	53693.2	8390.34
MTHFR	-2.67733	1.3297e-63	29922	4663.82
FBRS	-2.67822	2.52519e-125	25085.4	3911.13
HBG2	-2.67964	7.04597e-123	2.5278e+07	3.93852e+06
MIR4656	-2.67967	0.0041203	9.24778	1.22741
C1D	-2.68897	1.79691e-12	4800.7	729.249
GRAP2	-2.69178	6.94728e-262	17114.4	2645.74
DYNLT3	-2.69505	8.32056e-19	1691.77	256.92
HIPK1	-2.69532	1.81862e-33	41624.1	6382.04
RAB5A	-2.69628	1.29664e-14	7544.03	1144.05
DCAF11	-2.69938	1.43475e-72	56176.7	8620.96
SLC2A1	-2.70062	3.05321e-61	725739	111232
OGDH	-2.70086	9.52347e-103	19135.9	2938.85
SLC22A4	-2.70426	5.21105e-26	12250	1861.85
CDK11A	-2.70642	1.23458e-21	11432.9	1731.64
C18orf8	-2.70845	5.36677e-154	10391.3	1586.16
ATP6V1C1	-2.71305	2.81266e-192	10862.6	1655.05
PNRC2	-2.7218	2.00972e-15	18047.2	2691.54
OSBPL11	-2.72326	5.37311e-50	7563.3	1141.7
CUL4A	-2.72426	2.13988e-82	19202.2	2896.03
PLBD2	-2.72545	5.14846e-13	6298.04	933.178
DYRK1A	-2.72595	1.03196e-116	20980.6	3163.31
PIK3R1	-2.7323	1.72431e-09	10615.3	1552.59
LUC7L3	-2.73336	1.60263e-09	5733.46	837.668
NFE2L2	-2.73544	2.67126e-174	10989.4	1649.74
RC3H1	-2.73613	2.67783e-34	7116.67	1059.47
FAM134A	-2.74129	4.87566e-262	91757.2	13710
ROGDI	-2.74323	2.58541e-63	5790.2	860.43
RASD1	-2.74451	7.64916e-35	660.066	99.1354
C9orf40	-2.74526	2.55449e-09	2085.94	301.469
ATG4D	-2.74644	1.30572e-15	15438.8	2262.99
HUWE1	-2.74748	2.97392e-115	54951.7	8167.7
SLC25A39	-2.74818	1.77621e-140	366412	54446.6
SETD1A	-2.75029	1.18777e-46	11196	1654.27
ALAD	-2.7508	8.83694e-13	15668.7	2280.33
MIR25	-2.75179	2.60616e-05	23.6025	3.24193
CCDC28A	-2.75314	1.95536e-164	6073.18	898.12
KTN1	-2.75316	9.9917e-82	20387.4	3013.57
SMG1	-2.75468	1.21426e-128	21425.3	3168.66
UBALD2	-2.75554	2.61069e-67	17434.4	2571.47
TET3	-2.75972	7.06085e-118	26037	3834.96
PA2G4P4	-2.76036	2.31615e-45	6094.08	893.122
SNORD18C	-2.76051	0.00113289	25.4618	3.14343
EIF2AK1	-2.76241	1.97488e-36	254834	37306.9
SLC35E2	-2.76268	1.76031e-27	4636.84	678.407
PNRC1	-2.7632	2.99877e-15	41112.6	5953.57
LGALS3	-2.76552	1.83167e-24	9908.6	1441.4
MCOLN1	-2.76633	1.51153e-92	11599.2	1700.89
ARHGEF2	-2.76902	4.43015e-96	21491.7	3146.86
BLOC1S6	-2.77065	5.05073e-17	7495.55	1080.95
MARCH3	-2.78006	4.46982e-138	22041.8	3202.31
ZFAND6	-2.78235	3.41828e-28	9502.15	1367.86
IRS2	-2.78238	5.75099e-63	27599	3994.47
DHFRL1	-2.78469	6.47126e-38	839.272	119.775
CRIPT	-2.78511	6.1167e-18	4197.02	599.167
SRGAP2B	-2.78645	2.57967e-120	6356.81	918.319
C5orf30	-2.78655	2.16095e-19	2743.63	391.352
FOXJ2	-2.79341	1.8862e-21	22990.8	3275.64
LRP10	-2.79458	2.73933e-218	77038.1	11089.2
PMAIP1	-2.79729	1.5178e-08	5497.98	763.755
RPL13AP20	-2.80035	1.16901e-23	4495.16	639.055
TBC1D20	-2.80237	2.58513e-282	17090.7	2447.51
HBA2	-2.80721	7.49877e-51	3.01638e+07	4.28834e+06
MIR630	-2.80801	0.000268552	20.6143	2.49805
STAM	-2.81193	1.37924e-39	14531.7	2054.89
NR4A2	-2.81564	3.88494e-06	1271.85	170.908
DCTN4	-2.81826	3.76386e-45	13659.2	1924.3
FKBP8	-2.81865	8.77974e-95	240511	33999.5
YPEL5	-2.82232	8.85471e-35	35296.6	4952.13
ANP32E	-2.8368	7.95634e-10	5944.35	806.644
RHAG	-2.84089	9.42313e-25	31366.5	4329.73
C1orf109	-2.84543	6.52252e-17	7212.18	986.221
SLC30A1	-2.85228	2.13854e-60	17974.8	2477.32
AURKA	-2.85259	9.4868e-14	7818.16	1059.27
HIST1H3A	-2.8562	1.05027e-11	54.4899	7.66693
FECH	-2.85999	1.14917e-34	153294	20950.1
KPNA1	-2.86	5.92725e-62	38059.5	5218.59
MAPK1	-2.86066	1.31606e-302	28127.4	3870.4
LOC440434	-2.86286	0	8511.6	1169.87
PCM1	-2.86813	6.4201e-176	18132.5	2480.84
CMBL	-2.86859	3.12832e-126	5087.3	696.76
HIST1H1C	-2.8697	3.12274e-96	44749.9	6107.37
HBA1	-2.8707	8.27796e-52	2.95117e+07	4.01402e+06
BAZ2A	-2.87533	1.25165e-64	56488.5	7665.17
BMP2K	-2.88231	3.19882e-153	40936.7	5543.87
ACKR1	-2.88533	3.12908e-14	2726.16	360.649
EIF5	-2.88595	1.69226e-31	81185.5	10885.5
TSTA3	-2.88657	3.92675e-152	19517	2636.02
HIST1H2BJ	-2.88821	6.42952e-53	800.057	108.78
TMEM63B	-2.88862	6.92599e-49	48630.3	6528.69
PIKFYVE	-2.89215	4.45104e-52	13557.1	1817.87
HECTD1	-2.89498	4.11831e-22	23209.1	3081.1
CKAP2	-2.89622	4.51929e-11	6351.67	828.968
LOC407835	-2.89861	4.13883e-82	5312.78	708.689
AKAP8L	-2.90163	1.04189e-27	29092.2	3852.3
DEDD2	-2.90214	2.10669e-65	38105.1	5074.76
MIR24-2	-2.90388	5.86465e-08	63.3574	8.57983
STAG2	-2.90509	2.176e-74	38459.1	5113.89
ACIN1	-2.90656	8.72651e-24	21517.3	2834.05
ATG2A	-2.90807	2.55804e-79	24665.9	3273.27
CISH	-2.91081	5.52205e-08	7064.93	901.589
MAN1A1	-2.91596	2.0351e-36	93068	12234.1
RRM2	-2.91676	3.60276e-08	4771.65	605.958
UGGT1	-2.91682	1.22362e-37	12888	1692.56
HECA	-2.92245	9.59897e-81	17631.6	2316.13
ELL2	-2.93002	1.4258e-41	47539.8	6193.65
LRRC58	-2.93746	3.28288e-09	8455.11	1063.85
ZNF335	-2.93831	1.74671e-57	3006.41	389.09
SLC1A5	-2.93878	2.72824e-165	138400	18017.7
ZNF175	-2.94251	1.94213e-97	2832.05	368.524
USP24	-2.94734	4.61534e-79	19081.3	2463.86
CCDC71L	-2.94806	1.99809e-44	28987.6	3732.79
DPH1	-2.95187	3.49193e-15	2362.71	298.337
PHF23	-2.9544	1.12811e-175	15831.2	2037.36
YIPF6	-2.95599	6.42192e-24	12487.7	1588.09
PTENP1	-2.96579	9.16694e-207	6422.21	821.398
RMND5A	-2.97015	7.83245e-101	58950.9	7499.65
TNFAIP3	-2.97624	1.02313e-08	2489.73	303.346
ABCB6	-2.97759	2.85016e-43	68772.5	8669.52
KIAA1586	-2.98	2.42037e-15	5186.76	642.93
ZNF654	-2.98104	1.33846e-11	1813.97	222.549
SLC4A1	-2.98424	0	1.29455e+06	163468
BSG	-2.98467	1.66038e-130	491082	61899.3
TMEM88	-2.98472	1.55849e-17	371.465	46.1997
TBL1XR1	-2.98495	8.5262e-34	19829.4	2480.99
MARCH6	-2.98578	5.24918e-163	34235	4312.61
SRSF8	-2.98664	4.09185e-14	25652	3161.16
TAX1BP1	-2.9931	1.45576e-39	42168.9	5254.32
ZNFX1	-2.99515	2.5031e-64	29141.5	3636.59
RNF14	-2.99562	2.58876e-38	18299.4	2274.94
CYBRD1	-2.99808	3.81867e-54	17835	2221.18
WDR81	-3.00302	3.19118e-91	46646.2	5800.41
STK17A	-3.00408	8.2776e-27	57271.9	7054.1
LYSMD3	-3.00494	2.26609e-32	4528.6	557.684
MIR637	-3.00736	0.000906867	15.048	1.4332
SETD2	-3.01043	6.75514e-106	16637.1	2057.26
RALGDS	-3.01148	3.98016e-42	8384.04	1030.99
EPG5	-3.01864	8.715e-61	24978.7	3065.53
OPTN	-3.02764	6.6463e-71	65986.3	8054.85
CCDC24	-3.033	1.36014e-32	1346.09	161.857
SEMA7A	-3.03519	3.29539e-14	30666.7	3652.09
EIF4E	-3.04014	7.21199e-21	7639.34	913.155
HBP1	-3.04461	6.58949e-110	38614.4	4665.57
TTPAL	-3.04677	8.58688e-45	6355.54	762.48
SERTAD3	-3.04942	4.60057e-83	7154.61	859.705
TAL1	-3.05061	1.85508e-191	85826.9	10343.1
CRAMP1L	-3.05502	5.41399e-71	7457.44	891.987
USP38	-3.05517	2.60938e-13	17313	2027.49
NFIX	-3.06221	7.27833e-15	17129.3	2002.05
C7orf73	-3.06473	8.15702e-38	15209.2	1803.08
BSDC1	-3.06825	2.97816e-99	42626.1	5064.16
STK11	-3.06861	2.85241e-129	73061.9	8685.9
MAP1LC3B2	-3.06912	2.98884e-226	25713.8	3060.17
WTH3DI	-3.07887	5.50735e-36	1412.8	166.641
SLFN14	-3.08289	3.85688e-17	9813.81	1133.88
MED13	-3.08445	1.50693e-51	23558.7	2758.6
SECISBP2L	-3.08574	1.60976e-114	12723.6	1493.3
UBXN6	-3.08678	5.135e-126	115388	13545.1
MIR6840	-3.08938	0.000307179	21.6756	2.2635
ATP5EP2	-3.09173	2.37174e-92	4345.31	509.118
GSKIP	-3.09302	3.59871e-16	3794.93	434.286
TSPAN5	-3.09421	2.05402e-27	76462.4	8840.65
DMTN	-3.09515	6.20869e-54	200558	23322.8
KIAA1551	-3.09804	5.87858e-41	14732.9	1705.32
RPS18P9	-3.09853	2.96001e-99	971.378	114.012
TPX2	-3.10171	5.8985e-26	8756.95	1005.6
FUCA1	-3.10177	5.4315e-30	4752.39	546.33
HYAL3	-3.10283	1.46381e-24	1287.92	147.073
HBQ1	-3.11104	2.23147e-29	16234.2	1856.07
SCARNA17	-3.11257	9.15749e-24	237.959	27.8442
FUNDC2P2	-3.11294	4.58632e-23	276.105	30.8712
CCNA2	-3.11343	1.31432e-22	5360.12	608.882
RAB39B	-3.11551	4.99425e-72	1932.28	223.099
GTF2B	-3.11618	2.1935e-51	11900.7	1362.28
CCNL1	-3.12469	2.62812e-17	5485.34	614.96
CMAS	-3.13093	2.75836e-14	8720.6	968.82
SNORA81	-3.14025	0.000207893	24.3646	2.27449
RPS14P3	-3.14087	1.01687e-99	2040.35	231.631
PIM2	-3.1539	7.53749e-164	45358.2	5084.17
NEAT1	-3.15643	2.72508e-22	42738.4	4713.22
TRIM23	-3.15687	7.65136e-26	6962.13	768.79
OGT	-3.16166	7.03732e-15	25273	2750.89
SNORD30	-3.16186	0.000752982	9.64528	0.917808
UQCRBP1	-3.17535	5.82577e-70	876.265	96.0071
GOLGB1	-3.17981	1.91411e-48	10100.3	1105.35
ORMDL3	-3.18064	1.92109e-45	14058.5	1537.05
ACHE	-3.1834	4.57141e-73	11305.7	1237.17
REM2	-3.18704	2.93633e-24	955.088	102.481
ISCA1	-3.18805	2.66396e-71	16942.2	1848.35
FLCN	-3.18879	2.17856e-30	36616.1	3965.38
HBG1	-3.18895	7.07937e-228	2.23207e+07	2.44372e+06
GCC2	-3.19428	5.83589e-24	11529.9	1238.87
NUP88	-3.19499	1.35301e-176	11855.1	1290.6
OSM	-3.19542	6.03281e-07	647.023	66.5615
SNORD97	-3.19867	3.92295e-06	33.2426	3.05133
FOXO3	-3.19889	2.57909e-65	308718	33429.4
MIR6513	-3.20725	0.000134881	12.6959	1.16187
IRF2BPL	-3.21556	4.11667e-84	8575.39	918.269
BPGM	-3.21928	5.25988e-16	225184	23571.2
FBXO34	-3.22079	1.78497e-68	20660.6	2202.91
HMBS	-3.22479	9.94678e-29	155433	16400.8
CDKN2C	-3.2276	4.19362e-14	1953.72	201.975
METTL7A	-3.22852	0	15113.1	1610.21
PTOV1-AS2	-3.23018	2.42847e-11	577.247	58.7312
KHNYN	-3.23026	6.1343e-208	37671.2	4007.74
ANKRD9	-3.23118	3.89753e-23	31829.4	3331.06
PITHD1	-3.23203	8.07034e-24	34766.6	3638.18
TUBA4A	-3.23539	1.8003e-79	83054.1	8775.74
DNAJB4	-3.2379	2.58454e-18	7475.99	774.307
NACA2	-3.24853	3.25905e-37	4480.99	467.433
UBE2B	-3.25007	1.52181e-36	31672.4	3292.34
SNORD16	-3.25068	1.97758e-06	18.0975	1.76478
MIR7-1	-3.25168	4.72702e-07	40.1117	3.66522
GLA	-3.25496	1.52265e-56	4386.38	455.404
KIAA2018	-3.25705	8.91025e-107	6259.99	652.014
MXI1	-3.25778	1.4943e-28	99001	10204.5
SCARNA9	-3.26102	4.93477e-13	73.0802	7.68923
TDP2	-3.26455	2.10918e-45	13148.9	1355.43
TK1	-3.26486	1.36455e-23	4501.19	459.545
TFR2	-3.27057	1.45641e-108	20160	2080.47
NPIPB11	-3.28151	3.70788e-36	5705.53	579.679
C9orf78	-3.2837	8.16709e-94	40955.8	4186.56
SLC25A37	-3.28726	1.70701e-85	446599	45532.3
SLC2A4	-3.29277	8.94683e-206	11294.5	1150.86
DDX3X	-3.2931	2.29956e-31	90010.3	9061.54
BRD8	-3.29338	5.73313e-28	19531.4	1961.98
KMT2D	-3.29453	7.04649e-80	39078.1	3963.31
ARHGEF12	-3.29893	5.16695e-57	114813	11582
FAM104A	-3.30249	1.25029e-20	38330.7	3804.37
ATP6V1B2	-3.30568	5.42189e-25	30514.3	3034.85
OFD1	-3.31101	3.76073e-66	4484.07	447.977
JMY	-3.31142	5.28395e-150	20715.7	2082.01
FOSB	-3.31813	9.40373e-09	1803.92	170.627
HJURP	-3.31822	8.81101e-54	7710.76	766.216
TMEM245	-3.31922	8.27796e-52	49587.7	4927.58
ITM2B	-3.32362	2.56e-32	31794	3133.47
FITM1	-3.325	2.24292e-27	651.589	63.4482
NACAP1	-3.32546	3.87144e-33	3442.47	339.904
CCNDBP1	-3.32608	7.41592e-47	76757.4	7584.64
C1GALT1	-3.32907	1.23653e-35	10222.6	1004.39
SF3B3	-3.33065	1.78821e-11	37205.3	3548.57
HPS1	-3.33297	1.16832e-251	104417	10344.4
METTL9	-3.33355	6.68774e-19	32092.9	3110.13
TBC1D3B	-3.33392	1.05637e-85	1624.3	160.372
CLPX	-3.33446	4.33986e-48	14701.5	1443.83
PIK3CA	-3.34051	1.36192e-133	15729.6	1548.06
TMEM57	-3.34622	2.50625e-17	39368.8	3770.43
SNORD22	-3.34856	3.20212e-11	60.1291	5.31592
MKRN1	-3.35275	1.76439e-29	150431	14507
SIK3	-3.35577	5.89094e-211	32527	3169.93
GPCPD1	-3.36449	2.261e-50	45248.3	4354.82
DHX40	-3.36449	1.51573e-48	15137.8	1455.96
HIST1H2BD	-3.36664	1.06867e-52	2330.65	225.041
MFHAS1	-3.36991	8.96689e-128	16118.3	1552.67
RPL13AP6	-3.37043	2.13207e-14	673.783	63.3811
R3HDM4	-3.37584	4.09709e-50	150443	14365.7
USP12	-3.37826	1.04059e-16	52164.6	4877.22
TOPORS	-3.39035	1.5337e-26	12454.5	1166.89
GRSF1	-3.39084	6.31013e-19	16408.3	1525.48
ASB7	-3.39615	1.78048e-35	7752.08	726.308
TMED10P1	-3.40227	3.03707e-18	506.301	47.1695
NDEL1	-3.40295	5.21436e-41	20499.7	1916.05
ASCC2	-3.40566	7.10007e-33	35735.5	3324.78
SELENBP1	-3.40591	1.10777e-148	87876.6	8265.33
SMOX	-3.42238	5.65817e-09	5687.64	500.103
AHSP	-3.42494	3.93354e-82	84302.9	7805.51
LOC441155	-3.42521	5.2364e-47	5761.21	530.324
PIK3R2	-3.42612	4.78225e-29	49549.2	4535.26
BNIP3L	-3.43075	4.22072e-31	187128	17093
XRN1	-3.4336	1.38283e-34	19312.1	1762.7
HEXIM1	-3.43855	4.55815e-25	44725.3	4046.64
MIR645	-3.44018	0.000488612	25.2902	1.87388
CHST2	-3.44099	3.20903e-12	39154	3455.55
MORC2-AS1	-3.44278	1.15025e-15	817.222	72.296
NPIPB5	-3.44462	3.27049e-55	11918.1	1084.95
HSD17B11	-3.45544	3.24554e-21	6701.25	596.365
CCDC186	-3.46341	4.20019e-30	5990.32	533.803
GMPR	-3.46541	8.93435e-175	96317.1	8695.81
LOC643387	-3.47644	3.00538e-85	576.585	51.4225
ZCCHC6	-3.48022	8.29271e-65	18985	1687.92
TOR1AIP2	-3.48115	3.23258e-277	27792.2	2484.84
SLC7A5	-3.48534	1.85082e-290	288436	25712.4
SPTA1	-3.49825	2.15217e-30	104259	9075.94
SNORA8	-3.5062	3.12733e-07	136.291	10.816
DHX32	-3.51422	1.33208e-230	7761.47	678.592
PCMTD2	-3.51831	3.15434e-82	21559.2	1869.47
PPP1R3B	-3.52261	9.22625e-20	17756.6	1505.21
TSC22D4	-3.52347	3.15407e-186	39273	3406.93
MICAL2	-3.52506	0	191913	16652.8
BCL2L1	-3.52533	1.36513e-87	217252	18761.9
UBE2H	-3.52776	1.20351e-32	208711	17815.7
THUMPD1	-3.53067	1.99958e-50	8770.98	750.673
SMIM5	-3.54645	3.63368e-82	14654.4	1245.87
SNORA63	-3.55065	2.51219e-11	67.7163	5.32658
MTMR3	-3.56315	9.7094e-130	46030	3878.32
NPIPB3	-3.56673	7.79438e-62	11546.5	965.853
CLN8	-3.56913	5.53441e-280	23982.4	2016.18
PVRIG	-3.56961	4.28603e-60	372.873	30.7985
CLK4	-3.57426	2.19335e-101	3391.49	282.492
SNORD2	-3.58407	4.95758e-08	31.8155	2.31275
CDKN1B	-3.58643	2.02029e-71	35144.3	2903.69
MED25	-3.58767	8.91595e-57	40014	3297.01
USP33	-3.59341	5.87368e-51	22875.4	1874.96
GABARAPL1	-3.59382	1.07708e-51	57250.2	4692.79
ATG9A	-3.59526	8.82961e-180	103162	8510.16
NR3C1	-3.60116	4.90576e-234	23751.6	1953.44
DAP	-3.60387	0	13502.1	1108.99
USP9X	-3.60571	4.0648e-90	90571.5	7397.31
CISD2	-3.61815	3.6914e-22	13848.5	1099.02
KLF3	-3.61822	7.56507e-42	85410.4	6865.04
MED17	-3.62315	2.52583e-151	7586.59	612.598
DCAF8	-3.62817	1.41413e-88	79412.5	6382.85
FAM21A	-3.63222	1.66796e-50	52481.3	4186.33
OAT	-3.63462	7.71045e-49	46498.9	3701.42
FAM160B1	-3.63953	5.75223e-70	9377.76	745.901
VCL	-3.64444	6.64515e-130	21442.9	1708.57
MYNN	-3.64862	8.44829e-34	6366	498.683
SLC40A1	-3.65057	3.85359e-276	160987	12794
RHCE	-3.65445	2.08182e-38	13192.7	1031.93
SLC6A8	-3.65459	4.87665e-47	48779.7	3827.22
MTMR4	-3.65643	1.8633e-48	18587.7	1456.64
FRYL	-3.66055	1.38786e-211	35443	2794.84
STXBP3	-3.66206	3.75797e-26	11949	922.831
ABHD5	-3.66563	7.04786e-23	15614.6	1199.98
CHD2	-3.66744	8.23698e-66	38864.2	3032.17
STRADB	-3.66917	6.7237e-66	72926.7	5683.61
SLC38A2	-3.67436	3.52414e-23	47419	3620.59
CAT	-3.69084	8.39671e-13	114579	8441.79
LGALS8	-3.69194	3.70702e-143	7924.99	610.083
TSC1	-3.69443	1.25541e-41	17649	1343.87
PPP2R5B	-3.70113	7.31557e-50	25356.1	1926.45
SDE2	-3.70379	6.20977e-22	50530.4	3771.91
IGF2BP2	-3.71181	2.2109e-129	47632.3	3620.09
RYBP	-3.71574	1.95176e-166	19897.5	1508.34
TRIM59	-3.72144	5.59495e-20	3610.21	264.925
DOHH	-3.72233	2.54393e-32	9984.55	742.062
PKD1	-3.7224	1.44512e-120	26363.9	1988.28
BCL6	-3.72653	9.48096e-129	9737.46	731.514
SLC22A23	-3.7302	4.49035e-237	54624.1	4105.04
SH2B3	-3.73652	0	30171.6	2260.09
EPB41	-3.73697	1.66124e-62	502321	37319.2
IFIT5	-3.74207	1.571e-100	1581.13	116.722
FAM83A	-3.74279	9.75283e-18	46548.7	3354.77
MIR616	-3.74393	2.77592e-10	76.3709	5.06546
MAT2B	-3.75037	1.05485e-98	40140	2964.1
AMBRA1	-3.75331	0	40750.5	3017.95
TMEM158	-3.76447	2.37083e-42	5301.33	383.948
TUFT1	-3.76455	2.78573e-162	19719.8	1444.77
ZNF746	-3.76544	2.41962e-133	36321.6	2658.15
SNORA4	-3.77322	2.97673e-06	70.5176	4.4367
ZBTB7A	-3.78462	3.03277e-65	23422	1683.05
ZBED6	-3.79032	2.09288e-85	4037.83	289.334
KIAA0232	-3.79583	1.33571e-43	83770.8	5945.1
NPIPB4	-3.79993	6.82476e-59	9925.18	704.673
FAM21C	-3.80199	8.75657e-75	53183.6	3780.83
SRRD	-3.80373	3.25371e-32	6110.06	428.479
PDCD10	-3.80858	1.47567e-36	17899	1254.84
OSBP2	-3.81351	0	178744	12689.9
ZNF451	-3.82208	5.2649e-26	32757	2257.78
KMT2A	-3.82718	3.38586e-45	19164.3	1331.78
ULK1	-3.83824	9.22388e-171	45131.6	3143.22
CCDC17	-3.85226	4.22972e-12	467.911	30.2203
YPEL4	-3.85837	1.20757e-54	47685.5	3248.15
MBNL2	-3.86215	0	28755.5	1972.69
NCOA4	-3.86485	7.37852e-59	697400	47338.1
ZNF653	-3.86988	1.3283e-39	3529.29	236.872
PER1	-3.87907	1.10854e-114	28757.9	1944.08
LOC613037	-3.88752	1.4514e-82	8433.92	564.832
CREBRF	-3.88754	4.03649e-64	24819.6	1659.14
LRRC8A	-3.89348	4.28559e-123	38316	2563.72
FBXO7	-3.89547	2.42394e-27	121733	7974.6
MST1	-3.8966	3.85872e-22	3062.93	198.834
MIR22HG	-3.89688	1.64154e-95	29773.3	1984.19
EMC3-AS1	-3.89815	3.47011e-163	2517.25	168.688
DYRK3	-3.89844	8.00672e-33	21279.1	1396.91
HIST1H3B	-3.90258	6.90826e-13	104.787	6.40766
TMEM242	-3.90369	1.05179e-99	4279.49	283.428
DCUN1D1	-3.91335	5.95386e-28	26731.6	1729.67
SMAP2	-3.91402	0	12420.1	823.511
ZFP36	-3.91721	1.28942e-36	17041.7	1107.34
TFRC	-3.92047	1.23192e-162	263252	17314.8
MIR144	-3.92076	1.37653e-28	261.435	17.257
CEP76	-3.92238	7.20724e-50	5770.49	374.852
NUP153	-3.92413	6.16619e-44	62457.9	4049.63
SNORD79	-3.92996	4.27574e-05	14.2865	0.711301
SERTAD2	-3.93024	6.45378e-53	43817.8	2836.49
UIMC1	-3.93292	4.55822e-101	19219.3	1249.26
ITPRIP	-3.93598	2.82014e-231	36223.7	2360.72
UBR4	-3.93621	6.15372e-120	101393	6585.44
TSSK3	-3.93822	3.34608e-18	3587.43	224.341
DUSP1	-3.93828	1.74317e-289	20093.4	1307.37
SEC14L1	-3.94498	0	109795	7123.3
GDE1	-3.94674	2.87825e-46	50545.7	3227.99
USP15	-3.95438	8.46041e-38	79330.8	5021.36
RSC1A1	-3.95441	1.46083e-141	5089.54	326.566
PPM1A	-3.95696	7.28165e-88	47107.4	3008.81
FAM214B	-3.96037	3.14487e-39	63364.1	3996.55
PNKD	-3.96085	0	41357.3	2651.97
VCPIP1	-3.96112	1.77121e-44	26127.9	1650.52
KDM7A	-3.96533	9.50901e-27	20052.5	1248.67
RNF11	-3.96729	4.835e-17	53215.4	3252.48
KIDINS220	-3.97172	4.36621e-69	40224.5	2537.11
DPCD	-3.97245	8.01909e-71	4344.63	273.559
SNORD101	-3.98282	4.5375e-06	54.5988	2.84591
CD2AP	-3.98374	1.92982e-44	20985.8	1304.57
GATSL2	-3.98884	9.79449e-142	19217.4	1203.61
RHD	-3.98965	9.34302e-26	18378.3	1123.37
DNAJC6	-3.9903	7.3913e-67	22064.6	1372.96
DDX52	-3.99445	1.71627e-88	12150.6	755.606
PPME1	-3.99889	2.24236e-85	15814.7	980.336
GSPT1	-4.00073	2.7531e-92	99389.2	6159.92
FAM46C	-4.00073	7.12134e-70	321756	19892
DDI2	-4.00079	7.0289e-201	8029.33	500.288
RNF10	-4.01539	8.96947e-152	321905	19810.5
SLC25A52	-4.01552	2.43442e-47	210.425	12.8862
SNORD76	-4.02075	9.86534e-07	31.659	1.56887
HIST1H2BH	-4.03369	5.3204e-15	114.67	6.51036
GPR146	-4.03523	7.84299e-106	19511.5	1181.4
ATG2B	-4.03751	6.57004e-59	17339.5	1042.13
SNORD28	-4.03807	6.18205e-06	22.1777	1.06446
MIR4685	-4.03929	2.47367e-05	25.3243	1.20582
PKD1P1	-4.04163	1.10323e-79	32415.8	1949.54
UBR2	-4.04284	1.79586e-203	74051.7	4476.16
TERF2IP	-4.05828	1.09691e-56	77393	4583.24
HSPA13	-4.06925	4.90077e-25	18656.7	1076.2
PPP1R9B	-4.07104	1.97606e-85	17349.8	1022.5
REEP4	-4.07384	5.72945e-43	8517.52	496.311
ID2	-4.07621	1.00676e-253	24698.6	1460.67
MIR1281	-4.0822	5.79778e-73	353.37	20.3614
NAPG	-4.08225	8.29661e-65	9916.95	578.047
PLCL2	-4.08661	3.23456e-53	33616.2	1949.47
OR2W3	-4.08865	6.17636e-24	19155.2	1087.97
MAP4K5	-4.09373	2.78852e-41	15376.5	883.123
PPP3R1	-4.10463	4.43253e-27	46289.4	2610.66
BGLT3	-4.10548	4.08353e-17	4194.58	231.599
TMC5	-4.11152	1.42587e-48	12290.1	699.988
GAPVD1	-4.11973	0	72038	4133.2
MAFK	-4.12155	7.26663e-136	8097.23	461.94
SNORA32	-4.1433	4.48093e-07	66.0006	3.09528
FOS	-4.14653	1.42698e-20	11986.5	648.822
GABARAPL2	-4.15161	7.2145e-100	47070.6	2626.69
PABPC3	-4.15168	1.63444e-78	33905.7	1887.68
TUBB3	-4.15548	3.09897e-13	8643.25	452.438
MIR130A	-4.16223	1.85908e-05	16.5075	0.705614
YBX3P1	-4.1625	2.42371e-55	13843.3	761.232
TFDP2	-4.16551	2.57088e-34	24762.9	1346.23
TBC1D22B	-4.18429	5.13341e-105	29450.9	1606.81
PLEK2	-4.18767	2.60599e-48	28424.9	1533.47
SNORD26	-4.19588	9.68456e-06	16.9737	0.716602
TMEM86B	-4.20702	5.35516e-30	3481.54	182.788
REXO2	-4.21958	0	24234.6	1298.9
DUSP5	-4.21977	2.69788e-18	6121.21	312.757
RUNDC3A-AS1	-4.22737	4.19222e-70	1371.89	71.8867
NPIPA1	-4.23412	1.65067e-60	5736.99	300.072
ZC3HAV1	-4.23512	8.32056e-115	71368.1	3761.25
EGR1	-4.23559	1.84115e-21	10165	516.826
FAM229A	-4.23921	2.6342e-12	934.956	45.4993
GZMM	-4.24429	1.93356e-48	948.757	48.8017
PQLC1	-4.24588	1.8509e-15	17875.1	885.494
EP300	-4.24921	8.78969e-91	117816	6136.22
PCMTD1	-4.25142	3.03708e-47	19159	987.013
CLCN2	-4.264	3.9653e-281	2828.18	146.407
RPL19P12	-4.26669	8.66223e-47	1564.38	80.0538
HBM	-4.26676	1.3817e-44	36112.1	1838.57
AFF1	-4.26731	1.60111e-95	128566	6615.17
MIR3671	-4.26788	2.37727e-06	18.5303	0.727589
CLK1	-4.29027	2.52955e-41	18404.7	919.846
ARRB2	-4.29206	0	13593.4	691.656
PDZK1IP1	-4.29768	1.65017e-147	2507.55	126.228
SIAH2	-4.30141	0	159761	8092.87
RAP1GAP	-4.30823	1.05701e-75	66317	3307.35
MIR6750	-4.31444	0.00102259	18.8671	0.553658
TRAK2	-4.33112	0	169823	8420.34
PSME4	-4.34613	5.25339e-118	67418.3	3288.69
PNPLA2	-4.34671	9.81858e-110	40661	1981.27
LNX2	-4.35952	6.35288e-177	17099.7	828.122
KANK2	-4.36828	1.09937e-76	18799	898.709
FGFR1OP2	-4.37387	2.74486e-36	26920.5	1263.87
SNORA40	-4.38863	1.03646e-10	164.661	6.94503
USP7	-4.39294	1.63308e-72	79191.4	3719.51
HERC1	-4.39827	1.30806e-142	109526	5159.13
UBN2	-4.39844	0	16591.2	785.09
LOC729603	-4.40008	2.47117e-101	720.242	33.9742
SNORD35B	-4.40687	4.7464e-10	56.3806	2.25361
FOXO3B	-4.41484	2.47649e-140	168696	7854.23
DNASE1	-4.41783	3.36162e-25	1473.74	65.9562
IL6ST	-4.42351	8.10434e-52	84489.6	3862.54
RANBP10	-4.43482	3.09876e-46	34146.1	1544.7
SNORA28	-4.44807	8.40095e-08	35.5046	1.31421
IRF2BP2	-4.45527	6.39374e-256	53499.3	2429.79
SNORD38A	-4.47794	7.53712e-06	18.3315	0.619197
FZR1	-4.47884	3.98544e-118	44784.1	1990.97
MEGF9	-4.48724	2.85969e-200	16680.7	739.499
SESN3	-4.48933	5.50457e-26	83251.2	3556.32
TMEM140	-4.49543	1.0633e-74	18742.9	820.054
LOC727896	-4.51768	2.87876e-119	1369.38	59.1788
TCEANC	-4.51796	6.77318e-120	11930.5	515.823
MIR486-1	-4.52032	5.47621e-07	34.6691	1.13459
CENPF	-4.52766	2.44649e-17	7838.51	317.876
SETSIP	-4.53425	3.08897e-30	863.269	36.2249
SNORD49A	-4.53463	5.24501e-07	21.0799	0.689326
EPB42	-4.5445	1.66795e-150	164257	6989.49
S100A10	-4.55462	7.81495e-40	6527.12	269.955
ELOVL6	-4.55669	0	25100.1	1065.44
SERPINF2	-4.5635	2.86421e-116	2195.96	91.8429
MOB3C	-4.56961	0	9565.3	402.375
ABALON	-4.58188	0	4030.58	167.388
UBAP1	-4.58776	2.06893e-53	118237	4816.26
HBBP1	-4.58815	1.2221e-42	8783.56	355.459
SNORD65	-4.60096	1.11848e-05	25.4895	0.73289
FAM65C	-4.60275	3.22994e-25	39483.7	1551.66
ZFAND5	-4.62531	6.85056e-89	151479	6060.73
SNORD27	-4.63045	1.64014e-06	28.944	0.885232
RBM38	-4.63285	5.43952e-101	430954	17178.8
RBM5-AS1	-4.63494	1.85857e-29	352.437	13.4009
SNHG10	-4.63668	5.49648e-35	5729.22	222.575
CHRM4	-4.64514	1.52544e-52	1106.74	43.0646
SLC26A2	-4.64607	1.22667e-60	4730.59	185.772
SLX4	-4.65157	8.10845e-72	5614.42	219.522
WNK1	-4.65268	7.23131e-230	234971	9295.6
CMPK2	-4.65579	9.80535e-56	7267.83	282.168
MINPP1	-4.65696	5.15732e-94	10652.9	417.592
GSPT2	-4.66159	2.16516e-84	2226.86	86.5458
ATP7A	-4.66383	5.39651e-57	15717.8	607.368
LSP1P3	-4.66949	9.11044e-18	63.7926	2.40026
RAB6C	-4.66971	6.07669e-109	940.174	36.887
MIR6775	-4.67802	4.04197e-05	16.9674	0.417991
CNPPD1	-4.68064	4.06409e-288	188252	7311.11
RAPGEF2	-4.68214	6.28786e-151	127867	4942.62
PRKXP1	-4.69833	3.07222e-41	1472.44	54.8116
SNORA18	-4.71114	2.43178e-11	99.2559	3.27412
MIR324	-4.71732	8.59889e-13	92.3104	3.01306
FAM76B	-4.71873	8.24986e-20	6265.33	222.858
LINC00654	-4.73111	4.05007e-122	1091.69	40.3655
PCNT	-4.73629	1.61437e-83	34546	1277.25
SNCA	-4.75512	4.49843e-27	88924.8	3141.26
SVIP	-4.76179	9.73481e-23	6948.79	241.725
PKD1P6	-4.76494	3.26202e-160	18945.1	691.202
MOB1B	-4.77978	1.30111e-44	105013	3716.34
SEC62	-4.78456	5.74958e-59	111040	3944.25
PIP4K2A	-4.79008	7.46743e-243	115697	4160.33
QSOX2	-4.79601	2.38292e-20	8093.53	272.555
MIR5047	-4.81276	3.47423e-22	439.484	14.5903
MALAT1	-4.81456	1.09094e-35	91550.2	3136.83
CFD	-4.82415	3.07745e-20	1608.95	52.9331
TAB3	-4.8321	2.88793e-66	21599.2	743.509
HERC2P3	-4.83976	6.12717e-15	30197.3	957.47
MBNL1	-4.84501	7.07168e-117	52278.1	1798.92
RB1CC1	-4.85206	1.53309e-111	57771.3	1977.12
NPIPA5	-4.85778	3.96881e-89	5905.47	200.399
UBE2O	-4.87566	2.71308e-30	53067.7	1727.76
MORC3	-4.89124	0	17285.5	581.523
SLC25A42	-4.89984	1.80728e-63	9413.31	308.504
HERC2P9	-4.90419	4.5968e-16	22290.6	678.57
UBB	-4.91796	6.52512e-68	743555	24111.5
MARCH8	-4.9226	2.09689e-74	167488	5422.88
POC1B	-4.92683	1.00097e-26	12768.1	397.834
CDKN2D	-4.94701	1.74341e-23	11476.5	349.521
WDR26	-4.9583	1.22507e-74	273048	8621.87
PPIAL4G	-4.96293	4.48943e-47	187.332	5.66837
FBXO9	-4.97506	6.10399e-40	20968.6	643.103
TRIM38	-4.98398	6.65714e-249	4305.05	135.441
RGS16	-4.98921	3.34675e-63	7977.07	245.891
MIR4517	-5.0053	1.44924e-06	20.3537	0.456254
MIR3064	-5.00619	4.30779e-13	168.143	4.52279
SLC6A19	-5.01985	6.88086e-26	7704.59	223.874
PIM1	-5.0212	2.20048e-93	334009	10129.4
TNK2	-5.02304	5.82318e-293	22910.8	700.869
SNORD59B	-5.02631	1.65456e-05	22.7058	0.439966
CPEB4	-5.02962	1.2321e-40	301084	8888.97
MICALCL	-5.0553	3.92016e-67	14446.6	424.847
SNORD5	-5.05531	8.92059e-08	75.9209	1.72121
HERC2P2	-5.06466	3.5558e-16	57284.8	1546.53
RUNDC3A	-5.07209	4.01765e-290	122998	3637.82
TOP1	-5.0784	8.9425e-125	124312	3635.94
HIST2H2AC	-5.08225	7.81801e-45	2086.49	59.7321
MOSPD1	-5.0869	4.69123e-151	24536.1	714.667
CCRL2	-5.08875	2.0498e-91	3559.18	102.653
YOD1	-5.09297	6.70111e-30	136858	3805.67
BIRC2	-5.10494	2.31601e-23	35248	956.005
TFDP1	-5.11279	8.35093e-30	19748.2	541.1
DCAF12	-5.11523	3.32604e-49	430746	12044.9
GCLC	-5.1181	1.1525e-140	84266	2400.31
[truncated: 183 more rows]
