# Supplementary material for: Analyses of erythropoiesis from embryonic stem cell‐CD34+ and cord blood‐CD34+ cells reveal mechanisms for defective expansion and enucleation of embryomic stem cell‐erythroid cells
Source: J Cell Mol Med. 2022 Mar 5;26(8):2404–16. doi: 10.1111/jcmm.17263 (PMC8995447; doi:10.1111/jcmm.17263)
Supplement: Supplementary file 7 — Table S2 [file JCMM-26-2404-s006.xlsx]

## Sheet: normalized_counts
gene	CB_Ortho_1st	CB_Ortho_2nd	CB_Ortho_3rd	ES_Ortho_1st	ES_Ortho_2nd	ES_Ortho_3rd
BCL6	8255.7	10092.4	10864.3	710.759	741.56	742.222
CCNA2	3181.6	6294.02	6604.73	606.149	624.343	596.153
CDK1	526.49	2786.74	2860.58	431.637	439.97	445.245
CREBBP	51953.8	45375.2	43471.9	6440.83	8357.81	7947.98
EP300	89695.3	131941	131811	5757.93	6025.27	6625.44
EZH1	4356.21	7768.51	7922.73	1282.2	1201.88	1308.46
GTF2B	9058.85	13260.9	13382.5	1420.54	1334.97	1331.34
ING2	1097.7	1379.05	1266.46	327.027	291.414	301.816
KMT2A	26375.8	15680.2	15436.8	1275.85	1275.95	1443.53
MST1	1470.36	3698.16	4020.27	191.133	215.305	190.065
MTHFR	35159.2	26402.4	28204.5	4771.96	4606.46	4613.04
PER1	33911.8	25519.7	26842.3	1813.56	2091.18	1927.49
KDM5A	18940.5	18390.6	18293.7	3470.21	2897.05	3407.97
SNCA	37104.1	115048	114622	3216.99	2947.52	3259.27
AURKA	3910.22	9662.92	9881.33	1044.14	1061.46	1072.2
UBE2B	21873.5	36232.4	36911.4	2986.75	3460.75	3429.53
USP7	55384	90206.4	91984	3614.9	3759.49	3784.14
KMT2D	44374.2	37649.6	35210.5	3400.79	4318.71	4170.43
KDM5C	17101.7	17226.2	16592.8	4089.55	4142.88	4302.86
OGT	11916.1	31188.6	32714.4	2802.46	2505.51	2944.69
NCOA1	46148.1	27022.8	26183.3	7374.98	6950.8	8017.93
MCM3AP	16676.6	16033.3	16522.9	4085.15	3775.36	4046.8
TRIP12	38290.7	52208.4	48427.3	8300.34	7153.49	8280.15
SETD1A	9301.53	12001.1	12285.4	1435.21	1853.09	1674.51
RNF40	17723	20409	20653.6	4144.3	4605.24	4541.32
USP15	47901.1	95751.2	94340.2	5059.88	4864.09	5140.12
HUWE1	58897.7	54971.3	50986	8504.67	7524.27	8474.18
KDM5B	20026.3	14554	14748.4	3867.62	3338.65	3980.37
BRD8	12104.5	23004.9	23484.7	1883.95	1911.29	2090.72
BAZ2A	46966.7	61126.9	61371.7	7447.33	7233.26	8314.91
MORC2	13880.1	15040.8	15046.6	2566.85	2608.08	2635.83
KDM2A	20478.9	20891	20878.2	4256.24	4217.77	4532.97
KDM6B	30913.3	20075	20388.5	3296.18	5162.43	4013.37
UBR2	67179.7	78859	76116.4	4578.38	4072.07	4778.03
RYBP	17309.8	20933.9	21448.8	1493.38	1485.15	1546.48
BRD4	31495.2	35058.5	32703.4	6556.19	7847.83	7232.59
ZNF451	17371.8	40737	40162.2	2267.19	2074.9	2431.25
AKAP8L	19435.4	34309.3	33531.7	3759.59	3935.72	3861.58
SETD2	14510.4	17655.7	17745.2	1981.72	2028.5	2161.55
WAC	24635.9	30458.5	30925.2	6993.21	6895.04	7394.94
UIMC1	15266.4	21101	21290.5	1260.69	1206.36	1280.74
PIH1D1	2265.16	2438.4	2845.85	491.274	535.209	460.204
RESF1	10717	17006.7	16475	1592.61	1742.38	1780.98
KANSL3	12932.1	8407.94	8887.3	2004.2	1825.41	2012.4
KMT2E	15218.7	16610.7	16504.5	2768.73	2829.89	3045
ATXN7L3	13882.5	14744.9	15053.9	3245.34	3322.37	3303.7
ZNF335	2513.2	3225.75	3280.28	368.089	437.528	361.652
PINK1	12273.8	11819.8	11700	1855.6	2017.11	1782.3
TBL1XR1	14005.4	23367.6	22115.2	2442.68	2334.98	2665.31
NAA50	10925.7	17693.9	17226.1	3289.83	3402.14	3488.93
KDM7A	10432	25276.3	24449.3	1314.95	1126.99	1304.06
PCGF5	25307.9	52585.4	52097.9	7541.67	7272.74	7720.08
TET3	23359.9	27533.4	27217.8	3794.79	3719.6	3990.49
FLCN	23793.4	41839.3	44215.6	4004.99	4031.77	3859.38
JMJD1C	44106.5	64448.1	62778.1	1414.19	1344.33	1530.2
ATP7A	10030.7	19068.2	18054.4	656.499	547.012	618.592
EGR1	4517.8	12650.1	13327.3	408.173	633.704	508.6
NUP88	10746.2	12301.7	12517.3	1323.26	1278.8	1269.74
NUP153	40693	73476.4	73204.3	4309.04	3654.89	4184.95
TOPORS	7419.76	15040.8	14903	1238.7	1079.78	1182.19
NUP50	9928.78	13241.8	12863.4	2192.89	2152.64	2279.46
KIAA1586	2660.47	6556.47	6343.34	610.06	633.704	685.026
DOHH	6232.62	12120.4	11600.6	715.159	866.917	644.11
DDX3X	58280	107647	104104	9033.58	8477.06	9673.96
TERF2IP	52767.1	89180.4	90231.5	4704.99	4607.68	4437.05
OGDH	21384.6	18075.6	17947.6	3020.97	2831.52	2964.05
PPM1A	36324.2	53076.9	51921.1	3085.99	2878.73	3061.72
