# Supplementary material for: Analyses of erythropoiesis from embryonic stem cell‐CD34+ and cord blood‐CD34+ cells reveal mechanisms for defective expansion and enucleation of embryomic stem cell‐erythroid cells
Source: J Cell Mol Med. 2022 Mar 5;26(8):2404–16. doi: 10.1111/jcmm.17263 (PMC8995447; doi:10.1111/jcmm.17263)
Supplement: Supplementary file 8 — Table S3 [file JCMM-26-2404-s009.xlsx]

## Sheet: normalized_counts
gene	CB_Ortho_1st	CB_Ortho_2nd	CB_Ortho_3rd	ES_Ortho_1st	ES_Ortho_2nd	ES_Ortho_3rd
ATP6V1A	16306.9	29613.9	29386.3	4450.31	3820.95	4383.82
ATP6V1B2	45206	22899.9	23436.9	3078.65	2980.89	3045
ATP6V0C	65048.7	61532.5	65977.4	13402.3	14183.7	11893.2
ATP6V1C1	10953.1	11013.3	10621.3	1736.32	1560.04	1668.79
BNIP3L	116258	221574	223552	16836.8	17117.3	17325
DAP	13436.5	13194.1	13875.8	1132.62	1143.27	1051.08
EIF4E	4461.15	9238.23	9218.64	892.115	891.744	955.605
EIF4G1	58348	55443.7	54384.1	8815.56	10128.7	9783.52
EP300	89695.3	131941	131811	5757.93	6025.27	6625.44
FOXO3	244167	349445	332541	33822.2	31964	34502.1
GNAI3	9914.47	11819.8	11714.7	2319.5	2179.91	2204.67
HMOX1	101147	84341.8	91012	20040.1	22411.6	19564.8
IL10RA	3373	1383.83	1310.64	26.3968	43.5493	20.6784
LGALS8	6938.58	8446.11	8390.29	617.393	566.548	646.309
PIK3CA	15511.5	16085.8	15591.4	1711.39	1352.88	1579.92
PIK3R2	31017.6	57672.1	59958	4188.79	5199.06	4217.95
PIP4K2A	99269.9	123237	124584	4031.87	4351.27	4097.84
RAB5A	4123.68	9238.23	9270.19	1148.75	1141.24	1142.15
SNCA	37104.1	115048	114622	3216.99	2947.52	3259.27
STK11	67928	75108.3	76149.5	8536.44	9533.23	7988.02
TSC1	11571.5	20747.8	20627.8	1333.53	1339.04	1359.05
FZD5	4336.54	11123.1	10937.9	1780.81	1778.6	1736.98
STAM	10956.7	15909.2	16729	2091.22	1941.81	2131.63
ULK1	41906.4	45709.2	47779.4	2942.27	3529.94	2957.45
DYNLL1	21670.8	15479.8	16438.2	4166.79	4240.97	4156.36
MTMR3	39824.2	49264.2	49001.7	4022.1	3588.95	4023.93
HERC1	90620.1	121619	116338	5416.73	4710.25	5350.42
MTMR4	12993.5	20838.5	21931.1	1451.83	1365.9	1552.2
TMEM59	16630.1	20996	22932.5	4775.38	4175.85	4301.54
VPS26A	7999.91	14048.2	13430.4	1942.61	1911.29	1968.85
ATG13	28842.5	28802.7	30420.8	6270.23	6179.12	6188.56
RB1CC1	42823.4	65812.9	64677.8	1962.65	1963.79	2004.92
MFN2	9674.18	31355.6	32489.8	4613.58	4503.9	4605.12
BCL2L11	10091	7811.46	8195.17	1384.86	1335.38	1413.61
HUWE1	58897.7	54971.3	50986	8504.67	7524.27	8474.18
OPTN	53644.8	72512.5	71801.6	8107.25	7895.05	8162.24
TRIM38	4645.4	4370.98	3898.78	128.562	128.613	149.148
PIM2	41515.2	45174.8	49384.5	5027.62	5279.24	4945.65
DEPP1	18081.9	18939.3	20167.6	93.3666	114.775	85.7933
WDR45	19453.9	19111.1	21356.8	4456.67	4383.83	4253.15
GABARAPL2	36417.9	51554.7	53239.1	2663.64	2626.8	2589.64
ATG14	49272.4	87801.4	85073.7	1868.31	2026.47	1985.12
USP33	16347.4	26283.2	25995.5	1971.94	1739.53	1913.41
SMG1	21089.4	21921.7	21264.7	3360.22	2853.5	3292.26
ATG2A	20796.1	25810.7	27390.9	3302.05	3345.16	3172.59
LARP1	120125	109838	107119	21596.5	23598	24870.8
GABARAPL1	40590.4	65101.9	66058.4	4765.61	4677.28	4635.48
GABARAPL3	3068.91	4504.59	4822.85	0.97766	2.44202	0.879931
FBXO7	64398.2	146824	153978	8206.97	7763.58	7953.26
WIPI2	23545.4	31231.5	32688.6	5984.26	6125.8	5887.18
RMC1	9712.94	10526.6	10934.3	1657.62	1542.95	1557.92
UBQLN1	17433.8	28812.2	27994.6	6102.56	6046.44	6193.84
FIS1	20127.1	20910.1	23241.7	3785.99	4084.28	3766.99
WAC	24635.9	30458.5	30925.2	6993.21	6895.04	7394.94
ATP6V1D	14404.8	21067.6	21787.5	3574.82	3354.11	3536.44
ZFYVE1	13384.1	17488.7	18691.3	3635.92	3266.2	3591.44
ATG2B	12176.1	20127.5	19714.8	1078.36	950.759	1097.27
YOD1	55992.8	184087	170493	3919.44	3518.95	3978.61
AMBRA1	40038.3	40880.1	41333	2966.22	2930.42	3157.19
MCOLN1	11723.5	10545.7	12528.4	1710.91	1835.18	1556.6
EPG5	20527.2	27099.1	27309.9	3263.92	2724.89	3207.79
PINK1	12273.8	11819.8	11700	1855.6	2017.11	1782.3
ATG9A	90957	106741	111787	8492.45	8584.1	8453.94
PHF23	14548.5	16591.6	16353.5	1998.83	2096.88	2016.36
UBXN6	104538	117339	124286	13899.4	14257.7	12478.3
MAP1LC3B	48465.7	44187	44834.1	10241.5	10396.1	10012.3
ATG4D	8809.02	17030.6	20476.9	2233.47	2465.22	2090.28
ORMDL3	10308.6	15675.4	16191.5	1524.17	1600.34	1486.64
ATG4A	9415.41	7534.69	7749.7	1480.18	1470.91	1526.68
RAB39B	2270.53	1689.22	1837.1	212.152	227.922	229.222
WDR81	52802.9	43604.8	43530.8	5477.34	6345.99	5577.88
SESN3	36704.1	110205	102845	3738.08	3247.48	3683.39
PIKFYVE	16247.9	12487.8	11935.6	1852.18	1620.28	1981.17
FLCN	23793.4	41839.3	44215.6	4004.99	4031.77	3859.38
TAB3	14044.1	25634.2	25119.3	735.201	696.789	798.538
SVIP	2528.7	9257.32	9060.34	240.016	240.539	244.621
CISD2	7125.8	16520	17899.8	1111.6	1160.77	1024.68
MAP1LC3B2	26322.1	25825.1	24994.2	3223.35	2862.45	3094.72
PTK2B	41150.3	55391.2	58713.6	11038.3	10918.7	11108.7
GRSF1	8213.96	20118	20892.9	1583.81	1472.54	1520.08
NFE2L2	11598.3	10579.1	10790.7	1699.17	1569.81	1680.23
FURIN	175028	150284	150388	36006.7	37587.5	35019.5
RAD23A	47010.9	55300.6	60237.8	12324.4	13558.1	12104.8
AURKA	3910.22	9662.92	9881.33	1044.14	1061.46	1072.2
TNFAIP3	823.423	3402.3	3243.46	312.363	296.298	301.376
ZFP36	24634.7	12559.4	13931.1	1043.16	1218.97	1059.88
IRS2	23053.5	30902.3	28841.4	3813.85	4271.9	3897.66
RNF14	13266	20790.8	20841.4	2343.94	2137.17	2343.7
RNF40	17723	20409	20653.6	4144.3	4605.24	4541.32
RBX1	12575.5	15126.6	17402.8	3599.26	3663.84	3448.89
ZER1	35292.7	26836.7	29515.1	7256.2	6939	7006.01
HECTD1	32789.1	18968	17870.3	3238.99	2666.28	3338.02
RNF19A	28112.7	45150.9	45390	869.629	844.531	964.845
ABHD5	24771.9	10832	11239.8	1227.45	1176.65	1195.83
FZR1	35405.4	47474.8	51472	1989.05	2118.86	1865.01
NUB1	13335.8	20194.3	20491.6	2915.87	3057.81	2992.65
ZC3HAV1	56711.9	77723.3	79669.1	3817.76	3550.29	3915.69
PNPLA2	33221.4	42712.5	46049	1850.22	2258.05	1835.54
RC3H1	5309.62	8217.06	7823.33	1029.48	997.972	1150.95
CDKN1B	27079.4	38360.6	39992.9	2947.65	2994.73	2768.7
OAZ2	7940.28	14267.7	14332.3	2156.72	2049.67	2171.23
MYLIP	4830.83	3626.58	3552.71	841.766	848.601	848.694
