# Supplementary material for: Analyses of erythropoiesis from embryonic stem cell‐CD34+ and cord blood‐CD34+ cells reveal mechanisms for defective expansion and enucleation of embryomic stem cell‐erythroid cells
Source: J Cell Mol Med. 2022 Mar 5;26(8):2404–16. doi: 10.1111/jcmm.17263 (PMC8995447; doi:10.1111/jcmm.17263)
Supplement: Supplementary file 9 — Table S4 [file JCMM-26-2404-s002.xlsx]

## Sheet: diffpeak_all
seqnames	start	end	Conc_ES	Conc_CB	Fold	FDR
chr18	42324086	42324765	8.23	0.93	7.3	3.68e-39
chr2	109789650	109790081	7.09	-0.15	7.25	1.7e-20
chr22	50145529	50146231	7.89	0.69	7.2	9.79e-33
chr20	40228158	40228781	7.49	0.39	7.1	3.36e-28
chr17	75461455	75462263	7.69	0.72	6.97	2.78e-31
chr8	32284032	32284697	8.02	1.21	6.81	4.55e-40
chr22	17859150	17859873	7.98	1.19	6.79	1.62e-38
chr20	35305132	35306197	10.81	4.03	6.78	5.09e-156
chr18	19773972	19774595	7.56	0.81	6.75	2.53e-31
chr6	88880981	88881488	7.42	0.73	6.69	2.01e-29
chr1	30601583	30602449	9.33	2.66	6.67	1.46e-79
chr15	80211427	80211928	8.58	1.92	6.66	4.86e-57
chr8	17354267	17355102	9.47	2.82	6.65	1.45e-79
chr3	154843079	154843441	7.23	0.65	6.59	1.04e-27
chr1	88252281	88252955	8.78	2.23	6.54	3.31e-65
chr4	70411189	70412450	9.05	2.52	6.53	7.76e-69
chr4	187809971	187810759	8.25	1.72	6.53	1.33e-48
chr22	17738708	17739549	8.91	2.4	6.51	4.19e-62
chr5	149868039	149868369	7.28	0.78	6.5	3.95e-28
chr2	16594508	16594994	7.18	0.69	6.49	9.97e-27
chr19	52193973	52194596	8.42	1.95	6.47	1.87e-50
chr12	30350253	30350965	8	1.54	6.46	2.66e-35
chrY	6778377	6779304	7.95	1.5	6.45	3.11e-40
chr15	36741472	36742178	7.59	1.17	6.42	6.4e-36
chr10	28971191	28971459	6.87	0.45	6.42	4.47e-23
chrX	27583812	27584560	7.81	1.48	6.33	9.98e-40
chr5	61557352	61557886	7.58	1.25	6.32	5.03e-34
chr1	10399798	10400208	7.34	1.04	6.3	3.06e-31
chr9	129866806	129867456	7.09	0.79	6.3	2.76e-25
chr6	118895112	118896199	10.45	4.19	6.26	7.45e-136
chr4	112041353	112042100	8.93	2.69	6.24	2.27e-71
chr14	98684187	98684983	9.37	3.13	6.23	2.1e-75
chr18	48366299	48366957	7.85	1.62	6.23	8.8e-43
chr12	113737369	113737958	7.27	1.05	6.23	6.35e-30
chr7	125301525	125302167	7.02	0.81	6.21	7.19e-26
chr14	21295530	21296687	8.58	2.4	6.18	3.52e-59
chr15	33970457	33971254	8.33	2.16	6.17	9.69e-53
chr14	34516177	34516770	7.54	1.38	6.16	3.99e-35
chr14	25518815	25519561	8.98	2.82	6.16	1.38e-16
chr17	75467190	75468213	9.14	3.01	6.13	2.17e-71
chr1	153233467	153234398	7.06	0.93	6.13	1.42e-27
chr15	66953584	66954536	8.95	2.84	6.11	1.92e-73
chr1	37537352	37537884	8.67	2.57	6.11	3.65e-64
chr15	67356484	67356886	8.71	2.6	6.11	3.66e-61
chr7	105226254	105226929	7.02	0.91	6.11	1.78e-27
chr20	60100812	60101356	8.13	2.02	6.11	5.61e-15
chr4	24796586	24797376	8.18	2.1	6.09	2.6e-48
chr7	127478808	127479427	8.34	2.27	6.07	3.36e-54
chr5	173678246	173679072	8.04	1.97	6.07	6.53e-45
chr3	49503082	49503478	8.93	2.87	6.06	1.35e-65
chr1	58902477	58902992	7.12	1.09	6.03	1.5e-29
chr10	34450746	34451241	7.85	1.84	6.02	2.21e-41
chr6	35285852	35286637	8.56	2.55	6.01	1.31e-58
chr21	40794430	40794805	7.1	1.09	6.01	5.32e-28
chr6	85472727	85473721	9.52	3.53	5.99	2.39e-77
chrY	6870420	6871705	7.66	1.66	5.99	1.15e-39
chr14	54419721	54420638	8.67	2.69	5.98	8.35e-60
chr18	58079233	58079812	7.89	1.92	5.98	6.89e-42
chr14	98664335	98665169	9.87	3.89	5.97	8.96e-104
chr2	36678629	36679080	7.84	1.87	5.97	2.02e-42
chr14	56429916	56430533	7.13	1.17	5.96	2.02e-29
chrX	68327052	68327602	7.48	1.52	5.95	2.35e-35
chr18	2236192	2236628	6.87	0.93	5.95	1.29e-26
chr22	17849509	17850415	8.68	2.74	5.94	2.98e-60
chr16	59666158	59667006	8.76	2.82	5.94	4.69e-58
chr6	90030962	90031758	7.89	1.95	5.94	5.99e-43
chr12	77022503	77022980	7.22	1.28	5.94	9.49e-31
chr11	2858255	2858946	10.31	4.38	5.93	1.35e-130
chr1	146849096	146850102	8.84	2.92	5.92	7.04e-72
chr6	781384	782043	8.06	2.14	5.92	1.17e-48
chr11	2286762	2287105	7.46	1.54	5.92	8.76e-33
chr14	66953921	66954515	6.95	1.04	5.92	3.5e-27
chr3	184460106	184460856	7.85	1.94	5.91	4.84e-41
chr5	57309344	57310144	7.26	1.34	5.91	8.83e-32
chr18	44448157	44448838	7.83	1.93	5.9	3.36e-42
chr14	34305438	34306061	7.55	1.65	5.9	3.25e-36
chr10	35103395	35104858	9.71	3.81	5.89	3.24e-90
chr1	109076338	109076894	7.22	1.33	5.89	1.82e-30
chr10	134234586	134235520	9.41	3.55	5.87	4.3e-82
chr6	36634689	36635457	8.99	3.12	5.87	2.29e-75
chr2	79310852	79311540	7.46	1.61	5.85	6.51e-37
chr14	68622522	68623335	8.03	2.2	5.84	9.62e-45
chr19	35490627	35491552	9.71	3.89	5.82	8.29e-92
chr4	105415958	105416609	7.56	1.74	5.82	9.57e-34
chr1	166669902	166670269	6.97	1.15	5.82	3.13e-26
chr2	109793147	109793909	8.47	2.66	5.81	3.24e-59
chr6	89087886	89088746	7.81	1.99	5.81	4.25e-41
chr3	40971547	40972205	8.65	2.84	5.81	3.9e-15
chr1	214160920	214161917	9.32	3.52	5.8	2.15e-82
chr10	25781975	25782673	8.22	2.43	5.8	5.43e-13
chr10	134822678	134823369	7.58	1.78	5.79	3.86e-37
chr15	75432460	75432961	7.09	1.3	5.79	1.98e-26
chr12	67948861	67949561	6.89	1.11	5.78	2.98e-26
chr12	114086937	114087716	8.35	2.59	5.76	3.01e-49
chr8	93059839	93060335	7.14	1.39	5.75	6.68e-31
chr1	211868685	211869330	8.29	2.55	5.74	7.36e-57
chr18	48368252	48368597	7.09	1.35	5.74	6.46e-30
chr9	97316267	97317651	9.04	3.31	5.73	1.97e-64
chr18	53405473	53406107	6.92	1.19	5.73	1.14e-26
chr22	39679088	39680180	10.88	5.16	5.72	3.23e-180
chr2	43952002	43952773	8.75	3.05	5.7	3.66e-59
chr16	66360828	66361606	8.81	3.11	5.7	7.99e-59
chr16	14093778	14094261	7.75	2.05	5.7	5.73e-42
chr9	98268051	98268597	9.39	3.71	5.69	2.07e-78
chr1	204042027	204042853	9.17	3.48	5.69	2.12e-73
chr14	25435130	25436029	8.28	2.59	5.69	5.84e-49
chr1	63587696	63588256	7.9	2.21	5.69	1.18e-42
chr16	10450955	10451675	7.79	2.1	5.69	3.79e-12
chr10	25463381	25464096	8.01	2.33	5.68	2.84e-45
chr2	220306214	220307044	7.77	2.08	5.68	1e-41
chr14	32490050	32490944	7.77	2.1	5.68	5.67e-40
chr12	115121845	115122790	9.9	4.23	5.67	1.03e-86
chr15	73976055	73977380	9.05	3.38	5.67	4.54e-60
chr12	92772572	92773356	8.26	2.6	5.66	8.14e-57
chr18	53415223	53416278	10.08	4.43	5.65	8.14e-90
chr2	23751569	23752134	6.9	1.26	5.64	1.5e-27
chr11	5290806	5291392	10.36	4.73	5.63	3.14e-113
chr10	112935453	112935989	8.02	2.39	5.63	1.31e-48
chr2	150076112	150076773	7.81	2.18	5.63	4.19e-38
chr7	44186891	44187525	7.86	2.23	5.63	6.31e-13
chr4	77610438	77610989	7.26	1.64	5.62	5.09e-34
chr7	107886510	107887369	9.26	3.65	5.61	2.09e-83
chr3	192635163	192636152	8.9	3.3	5.6	1.08e-67
chr2	134878430	134879127	8.22	2.62	5.6	6.01e-50
chr9	93926894	93927430	7.8	2.21	5.6	4.88e-42
chr18	2002373	2003199	7.53	1.93	5.6	1.58e-38
chr2	235903097	235903888	7.47	1.87	5.6	1.05e-35
chr18	33441774	33442442	6.95	1.35	5.6	7.95e-28
chr18	4454893	4455671	7.38	1.78	5.6	3.05e-13
chr7	36131559	36132445	8.67	3.08	5.59	1.35e-59
chr3	41067812	41068418	8.3	2.71	5.59	1.15e-52
chr4	77507015	77507641	7.25	1.67	5.58	3.17e-32
chr16	25702889	25704797	9.18	3.61	5.57	4.68e-74
chr19	45261084	45261769	8.45	2.88	5.57	9.02e-62
chr6	168241265	168241909	6.87	1.3	5.57	2.74e-26
chr5	176793694	176794585	9.89	4.34	5.56	3.96e-104
chr14	27066890	27067952	9.02	3.46	5.56	4.83e-65
chr4	77522792	77523384	8.4	2.84	5.56	2.93e-52
chr9	98224660	98225701	9.93	4.39	5.55	1.19e-92
chr18	46477805	46479228	10.09	4.54	5.54	1.28e-100
chr1	27463716	27464583	9.31	3.77	5.54	1.24e-77
chr16	59390591	59391084	8.03	2.5	5.54	1.44e-50
chr8	128577890	128578474	7.93	2.38	5.54	9.21e-46
chr5	112420374	112421010	6.82	1.28	5.54	9.77e-09
chr5	149974914	149975614	9.05	3.52	5.53	1.01e-71
chr18	44457334	44457817	6.85	1.32	5.53	7.5e-27
chr2	129066789	129067562	9.16	3.64	5.52	2.17e-71
chr16	69416341	69416706	7.64	2.12	5.52	7.32e-40
chr9	23850451	23851452	8.23	2.71	5.51	2.89e-53
chr2	226466724	226467334	8	2.49	5.51	6.35e-49
chr13	64848450	64849117	8.54	3.04	5.5	7.61e-61
chr15	74494728	74495560	8.17	2.67	5.5	1.77e-54
chr1	203972878	203973356	7.39	1.88	5.5	2.68e-36
chr7	121151031	121151514	7.15	1.65	5.5	3.69e-32
chr14	73066308	73066972	7	1.5	5.5	4.77e-29
chr10	80026380	80027082	6.82	1.32	5.5	1.32e-25
chr16	25782795	25783599	8.19	2.7	5.49	5.77e-55
chr2	86160994	86161703	9.26	3.78	5.48	1.26e-67
chr3	41065876	41066315	8.45	2.98	5.47	3.99e-57
chr6	155401075	155401670	8.26	2.78	5.47	1.36e-51
chrX	68835590	68836291	8.43	2.96	5.47	4.62e-45
chr13	29976259	29976844	6.94	1.47	5.47	2.03e-27
chr5	963607	964315	8.91	3.44	5.46	5.19e-72
chr2	26915164	26915937	8.8	3.34	5.46	2.11e-59
chr19	6271704	6272451	7.48	2.02	5.46	2.93e-38
chr15	96888856	96889380	7.38	1.92	5.46	5.05e-34
chr9	130504121	130504571	6.97	1.52	5.46	8.08e-29
chr17	57442611	57443576	9.69	4.24	5.45	6.51e-73
chr9	12784243	12784918	7.57	2.12	5.45	5.18e-37
chr10	66627235	66627848	8.6	3.17	5.44	2.03e-61
chr9	92289609	92290442	8.1	2.66	5.44	6.61e-43
chr5	57338812	57339482	7.37	1.92	5.44	1.23e-35
chr10	97884095	97884789	7.79	2.37	5.42	1.09e-42
chr14	94425628	94426224	8.52	3.09	5.42	1.6e-42
chr2	80531334	80531998	7.51	2.1	5.42	4.59e-36
chr20	51797458	51798068	7.25	1.83	5.42	1.85e-33
chr13	29068656	29069576	7.22	1.81	5.42	5.41e-33
chr4	78253790	78254404	7.24	1.83	5.42	1.45e-29
chr5	38556183	38557408	9.75	4.34	5.41	2.17e-80
chr19	46916600	46917083	7.72	2.3	5.41	2.06e-40
chr12	47771153	47771765	7.35	1.94	5.41	3.05e-32
chr20	36339272	36339834	7.74	2.34	5.4	1.48e-40
chr5	81314274	81314759	7.26	1.86	5.4	1.6e-33
chr10	80704319	80705057	7.03	1.62	5.4	6.53e-29
chr18	28680889	28682540	8.82	3.43	5.39	2.07e-64
chrX	9753961	9755219	8.33	2.94	5.39	7.26e-52
chr17	75275737	75276235	8.08	2.69	5.39	1.23e-45
chr1	77073379	77073852	7.35	1.96	5.39	4.85e-35
chr19	35417608	35418226	7.1	1.7	5.39	2.97e-31
chr3	139007140	139007754	6.96	1.57	5.39	3.41e-28
chr6	22025602	22026425	8.93	3.54	5.38	4.85e-64
chr2	134906569	134907979	8.54	3.16	5.38	1.28e-54
chr1	12589262	12589800	7.48	2.1	5.38	1.3e-38
chr2	218298832	218299336	7.52	2.14	5.38	1.7e-37
chr1	30699487	30700068	7.24	1.87	5.38	5.99e-33
chr13	60035379	60035938	6.93	1.55	5.38	1.07e-28
chr5	149973189	149973760	7.92	2.54	5.38	5.87e-15
chr5	75523057	75524053	7.61	2.24	5.37	2.91e-40
chr3	41038400	41039009	7.1	1.74	5.36	2.3e-30
chr12	4497659	4498230	8.1	2.74	5.36	6.53e-10
chr11	5287223	5289420	11.76	6.42	5.35	4.77e-297
chr1	153315956	153317128	9	3.64	5.35	1.09e-76
chr14	44882001	44882640	7.72	2.36	5.35	5.54e-42
chr14	25454049	25454612	7.53	2.18	5.35	1.13e-39
chr14	105040172	105040703	8.62	3.28	5.34	1.51e-62
chr8	145030776	145031073	7.61	2.27	5.34	8.4e-42
chr1	113336946	113337678	7.31	1.97	5.34	1.63e-34
chr5	79857263	79857614	7.05	1.71	5.34	4.74e-28
chr6	168653710	168654358	6.84	1.5	5.34	9.79e-27
chr10	80724556	80725303	9.13	3.8	5.33	5.97e-72
chr15	50536367	50536737	7.44	2.1	5.33	1.56e-36
chr6	19837199	19837723	6.84	1.52	5.33	2.87e-25
chr2	209460184	209460880	8.13	2.81	5.32	1.1e-46
chr15	96876496	96876787	6.88	1.56	5.32	4.39e-28
chr15	62004910	62005487	8.33	3.03	5.31	1.01e-55
chr12	106532386	106533475	9.4	4.09	5.31	2.61e-55
chr19	52192057	52192793	8.9	3.58	5.31	1.21e-54
chr17	188666	189243	7.15	1.84	5.31	4.25e-32
chr12	13441116	13441814	7.42	2.12	5.3	2.43e-33
chr20	47470383	47470988	6.98	1.67	5.3	9.99e-26
chr3	66024090	66025145	9.81	4.52	5.29	1.61e-103
chr1	160390761	160391608	9.11	3.82	5.29	1.66e-53
chr22	26157916	26158695	8.19	2.89	5.29	2.83e-52
chr10	86053241	86053939	7.89	2.6	5.29	2.21e-41
chr17	80248021	80248407	7.76	2.48	5.28	1.98e-42
chr8	126553167	126553852	6.86	1.58	5.28	3.44e-28
chr9	117267478	117268072	7.85	2.59	5.27	5.09e-45
chr3	48335974	48336552	8.15	2.89	5.26	4.69e-49
chr19	1493338	1493584	7.66	2.4	5.26	1.29e-43
chr4	94652570	94653048	7.05	1.79	5.26	8.05e-25
chr4	41215970	41216920	9.82	4.57	5.25	1.54e-86
chr17	52938095	52939112	8.76	3.51	5.25	1.46e-61
chr1	22689210	22690098	8.45	3.2	5.25	5.51e-61
chr16	14092688	14093263	8.05	2.79	5.25	3.56e-51
chr2	80597336	80598016	7.42	2.17	5.25	3.46e-35
chr22	25091905	25092502	7.24	1.98	5.25	5.24e-32
chr15	41139540	41139914	7.05	1.8	5.25	1.37e-26
chr9	119228468	119228879	8.27	3.03	5.24	1.72e-56
chr15	82365249	82365794	7.2	1.96	5.24	3.44e-33
chr1	214176483	214176930	6.82	1.58	5.24	5.62e-26
chr6	51017544	51018277	8.15	2.92	5.23	1.6e-49
chr1	69520770	69521501	7.47	2.23	5.23	4.95e-40
chr14	61115892	61116492	7.94	2.71	5.22	4.99e-47
chr9	7336597	7337081	7.08	1.87	5.22	5.32e-29
chr9	23826196	23826646	8.58	3.37	5.21	2.89e-62
chr3	133466849	133467534	8.38	3.17	5.21	2.33e-53
chr1	1367276	1367555	7.03	1.82	5.21	1.05e-27
chr3	69291997	69292636	8.18	2.97	5.21	4.23e-07
chr7	122526118	122527042	8.23	3.02	5.2	2.79e-51
chr6	169613016	169613434	7.88	2.68	5.2	1.11e-45
chr7	34075636	34076401	7.55	2.36	5.2	2.33e-41
chr3	192308601	192309087	7.36	2.16	5.2	1.69e-32
chr6	39901961	39902447	6.95	1.75	5.2	2.17e-27
chrX	122350784	122351513	8.04	2.85	5.19	1.9e-50
chr16	11242865	11243231	7.51	2.32	5.19	2.7e-35
chr14	68844151	68844601	7.21	2.02	5.19	2.21e-30
chr12	106234182	106234877	7.79	2.61	5.18	5.34e-41
chr6	166075777	166076816	7.59	2.42	5.18	9.19e-33
chr6	146864358	146865447	10.54	5.37	5.17	6.96e-77
chr1	36741014	36741639	8.56	3.39	5.17	1.35e-57
chr19	20162694	20163521	8.47	3.29	5.17	5.59e-56
chr2	209353447	209354543	8.45	3.29	5.17	1.02e-52
chr20	62466334	62466862	8.32	3.15	5.17	1.19e-47
chr15	69406872	69407388	7.97	2.8	5.17	3.14e-44
chr15	96883845	96884621	7.68	2.51	5.17	2.47e-41
chr9	124409284	124409674	7.67	2.5	5.17	2.8e-35
chr15	34339614	34340291	7.36	2.19	5.17	1.24e-33
chr6	88875419	88876733	9.78	4.62	5.16	6.98e-77
chr5	172756451	172757009	8.28	3.12	5.16	5.11e-47
chr4	152246212	152246972	7.38	2.22	5.16	2.35e-35
chr15	80210574	80210960	7.24	2.08	5.15	5.3e-32
chrX	79678999	79679766	7.15	2.01	5.15	2.77e-31
chr10	134973373	134974077	9.4	4.26	5.14	5.13e-70
chr3	48820636	48821234	7.69	2.55	5.14	3.02e-42
chr15	61960626	61961134	7.65	2.51	5.14	6.78e-42
chr8	125854769	125855828	8.77	3.64	5.13	2.41e-61
chr5	45696026	45696684	7.7	2.58	5.12	1.33e-36
chrX	47571855	47572579	6.81	1.69	5.12	5.04e-28
chr8	144107592	144108117	7.87	2.75	5.12	1.99e-11
chr6	34530546	34531337	10.37	5.26	5.11	1.69e-116
chr7	128472057	128472966	9.68	4.57	5.11	1.31e-91
chr2	209436108	209436930	9.23	4.12	5.11	1.12e-76
chr12	106348606	106349648	9.01	3.89	5.11	8.48e-67
chr1	101415082	101415671	7.31	2.21	5.11	1.37e-35
chr11	2555017	2555377	7.26	2.15	5.11	1.78e-34
chr1	20811918	20813448	8.27	3.17	5.1	9.86e-57
chr12	92395979	92396804	8.52	3.42	5.1	4.92e-51
chr7	96755581	96756426	7.52	2.42	5.1	2.38e-39
chr21	40169320	40169871	7.39	2.28	5.1	2.67e-36
chr11	10678976	10679734	8.4	3.31	5.09	3.19e-59
chr14	105048581	105049433	8.58	3.5	5.09	3.52e-53
chr19	35494195	35494701	8.92	3.83	5.09	5.4e-50
chr8	126459186	126459677	7.11	2.01	5.09	7.14e-31
chr3	154848815	154849664	8.47	3.39	5.08	2.8e-53
chr1	160370021	160371136	8.1	3.02	5.08	5.43e-46
chr19	49842055	49843080	8.08	3	5.08	6.07e-42
chr2	36582485	36583684	10.54	5.47	5.07	1.21e-84
chr18	44291303	44292047	8.76	3.69	5.07	4.85e-51
chr5	34655524	34656003	7	1.93	5.07	3.69e-31
chr3	156530306	156530635	7.33	2.27	5.06	2.94e-37
chr3	89666625	89667224	7.55	2.5	5.06	3.34e-35
chr8	41166476	41167339	8.59	3.53	5.05	2.09e-67
chr21	46780134	46780597	7.91	2.86	5.05	1.37e-43
chr12	4492484	4492943	7.08	2.04	5.05	2.37e-31
chr3	97431747	97432148	6.96	1.92	5.05	3.03e-30
chr11	7542476	7543191	6.93	1.88	5.05	5.27e-29
chr1	7646093	7646651	7.04	1.99	5.05	4.99e-26
chr19	6276413	6276784	8.13	3.09	5.04	4.59e-44
chr15	96816675	96817347	7.77	2.74	5.04	7.95e-43
chr15	39996838	39997296	7.56	2.52	5.04	2.34e-39
chr9	27303153	27303635	7.58	2.54	5.04	1.86e-38
chr17	75368962	75369524	8.03	2.99	5.04	4.89e-38
chr22	48963033	48963659	7.31	2.26	5.04	2.17e-30
chr1	223959527	223960257	9.12	4.08	5.03	7.52e-75
chr1	1293799	1294548	9.06	4.03	5.03	1.66e-64
chr15	50552639	50553771	10.22	5.2	5.02	1.28e-94
chr13	31078208	31078708	7.03	2.01	5.02	1.2e-29
chr17	75446486	75446773	6.85	1.84	5.02	1.16e-27
chr6	127836945	127837626	7.09	2.07	5.02	1.95e-09
chr3	124303292	124304073	8.86	3.85	5.01	5.56e-68
chr14	105263887	105264375	8.83	3.82	5.01	3.18e-59
chr14	33407408	33409238	9.14	4.13	5.01	5.49e-56
chr19	709909	710610	8.08	3.08	5.01	1.85e-46
chr16	10456050	10456812	8.15	3.14	5.01	1.23e-44
chr22	18916955	18917443	6.93	1.92	5.01	1.62e-25
chr18	53399202	53400116	7.93	2.93	5	1.2e-44
chr20	47904206	47904562	7.03	2.03	5	6.01e-32
chr2	32946421	32946946	7.24	2.24	5	1.03e-30
chr9	12775724	12776684	8.82	3.83	4.99	1.16e-63
chr10	7293835	7294484	8.62	3.63	4.99	1.3e-62
chr4	183369385	183370431	8.82	3.83	4.99	4.52e-58
chr1	1368534	1369013	7.5	2.51	4.99	2.17e-33
chr13	98785968	98786576	7.24	2.25	4.99	2.17e-31
chr8	74224535	74224986	7.07	2.08	4.99	4.63e-31
chr10	126235971	126236700	9.5	4.52	4.98	1.22e-81
chr3	65025237	65025938	7	2.01	4.98	1.84e-28
chr18	19756594	19757335	6.89	1.91	4.98	2.73e-27
chr4	111543764	111544603	9.89	4.92	4.97	2.9e-94
chr3	54155909	54156835	8.32	3.35	4.97	3.84e-48
chr19	8569049	8569447	7.47	2.5	4.97	1.13e-37
chr22	42858019	42858647	7.45	2.48	4.97	5.53e-33
chr17	47387095	47387526	6.84	1.87	4.97	1.88e-29
chr13	29106323	29107434	9.71	4.74	4.96	1.32e-58
chr13	39975444	39976239	6.99	2.02	4.96	5.98e-31
chr9	33172265	33172988	7.52	2.56	4.96	1.01e-07
chr10	80697560	80698554	8.65	3.7	4.95	4.82e-64
chr14	30396285	30397394	8.93	3.98	4.95	2.62e-59
chr1	42385452	42386086	8.08	3.14	4.95	1.55e-45
chr11	32102631	32103225	7.69	2.74	4.95	1.28e-42
chr20	22909263	22909658	7.5	2.55	4.95	2.19e-36
chr7	73447915	73448705	7.34	2.39	4.95	1.16e-34
chr14	101256972	101257510	6.94	2	4.95	6.85e-31
chr11	2290131	2291012	9.75	4.8	4.94	7.81e-80
chrX	30301561	30302226	7.63	2.69	4.94	2.48e-43
chr1	72466409	72466835	7.44	2.5	4.94	4.99e-37
chr4	32262677	32263330	7.28	2.34	4.94	6.56e-34
chr6	36655669	36656447	7.17	2.23	4.94	3.85e-32
chr1	57692926	57693385	7.55	2.62	4.93	3.75e-39
chr19	45260478	45260863	7.61	2.68	4.93	2.91e-37
chr12	112276150	112276560	7.43	2.5	4.93	1.99e-34
chr6	34528242	34528946	10.2	5.28	4.92	1.99e-79
chr10	1038781	1039239	8.48	3.55	4.92	1.56e-58
chr1	153314582	153314989	7.67	2.75	4.92	5.09e-40
chr10	111841693	111842120	6.83	1.91	4.92	2.25e-26
chr16	19125090	19125939	8.75	3.84	4.91	8.14e-63
chr18	2325272	2326203	8.47	3.57	4.91	2.69e-61
chr8	17466044	17466753	8	3.09	4.91	2.3e-39
chr12	78878670	78879274	6.98	2.07	4.91	7.09e-30
chr11	2291663	2292546	9.54	4.64	4.9	9.25e-82
chr5	107007892	107008574	9.05	4.14	4.9	2.16e-62
chr5	174151118	174151928	8.63	3.72	4.9	5.56e-61
chr3	23947329	23948115	8.74	3.83	4.9	1.26e-56
chr13	98758166	98758655	7.79	2.9	4.9	3.54e-35
chr16	62274606	62275083	7.07	2.16	4.9	1.74e-31
chr17	63556852	63558002	8.77	3.88	4.89	9.38e-51
chr10	34451979	34452499	8.3	3.41	4.89	6.53e-49
chr1	182169258	182170107	7.99	3.11	4.89	8.61e-46
chr16	4420626	4421202	8.06	3.17	4.89	5.42e-45
chr7	131307843	131308278	7.19	2.3	4.89	2.42e-29
chr13	110064733	110065283	6.96	2.07	4.89	4.52e-26
chr2	109744473	109746201	8.18	3.3	4.88	1.38e-48
chr5	133241036	133241538	8.04	3.16	4.88	6.14e-45
chr15	67470884	67471638	7.35	2.47	4.88	2.35e-33
chr9	38226916	38227557	7.23	2.35	4.88	8.36e-30
chr18	57865251	57865941	6.9	2.02	4.88	1.14e-08
chr13	91737041	91737841	8.48	3.61	4.87	6.35e-55
chr14	25517335	25517753	8.25	3.38	4.87	7.88e-52
chr18	11901803	11902344	7.26	2.39	4.87	2.73e-36
chr8	124463116	124463612	7.13	2.26	4.87	1.4e-32
chr10	34917316	34917732	6.88	2.01	4.87	9.69e-30
chr7	117432098	117432741	6.86	1.99	4.87	2.22e-26
chr6	134022522	134023302	8.76	3.9	4.86	2.44e-53
chr7	103559637	103560287	8.07	3.22	4.86	1.78e-51
chr7	127477980	127478387	7.43	2.57	4.86	2.39e-38
chr7	154468120	154468456	7.36	2.5	4.86	6.68e-36
chr3	193660238	193660846	6.81	1.95	4.86	3.63e-25
chr12	52404013	52404386	7.39	2.54	4.85	1.01e-33
chr3	133472445	133473152	8.8	3.96	4.84	6.51e-60
chr12	55893235	55894167	7.1	2.27	4.84	2.03e-28
chr22	41105554	41106446	9.19	4.36	4.83	4.41e-66
chr13	60042450	60043118	8.86	4.04	4.83	8.71e-66
chr6	26987493	26988278	8.59	3.77	4.83	2.61e-58
chrX	76782907	76783875	8.34	3.51	4.83	8.62e-54
chr1	35627732	35628316	7.91	3.08	4.83	2.59e-48
chr14	71822515	71823004	7.86	3.02	4.83	8.67e-45
chr3	119513851	119514575	9.36	4.54	4.82	6.44e-75
chr13	28982311	28983114	9.27	4.45	4.82	5.03e-68
chr10	35680203	35680935	8.09	3.27	4.82	1.37e-51
chr5	71522625	71523178	7.87	3.06	4.82	4.76e-45
chr16	58893840	58894278	7.69	2.87	4.82	8.01e-36
chr2	88469599	88470197	7.02	2.21	4.82	7e-32
chr10	120945038	120945488	6.99	2.18	4.82	1.18e-29
chr14	70550945	70551380	7.63	2.83	4.81	2.23e-36
chr18	28259512	28260017	8.19	3.4	4.8	9.88e-51
chr6	50817968	50818667	7.67	2.88	4.8	2.41e-38
chr15	76123743	76124235	7.16	2.36	4.8	9.64e-32
chr4	73712006	73712772	7.22	2.43	4.8	1.38e-30
chr7	150948813	150949201	6.91	2.1	4.8	9.24e-28
chr2	234608754	234609253	7.43	2.63	4.8	7.56e-11
chr1	46859635	46860413	8.89	4.1	4.79	2.6e-66
chr20	23161022	23161753	8.16	3.37	4.79	3.64e-51
chr6	32135492	32136024	8.26	3.46	4.79	6.5e-50
chr22	32297497	32298342	8.02	3.22	4.79	2.2e-46
chr9	86957923	86958507	8.03	3.25	4.79	4.67e-43
chr15	64799481	64799911	7.45	2.67	4.79	1.99e-36
chr11	78377616	78378148	7.14	2.35	4.79	3.22e-33
chr9	132222262	132223291	9.54	4.77	4.78	1.27e-65
chr12	131713866	131714900	8.39	3.6	4.78	3.3e-52
chr9	38171051	38171644	8.1	3.32	4.78	1.29e-51
chr5	34656107	34657084	9.08	4.3	4.78	4.62e-50
chr6	168719970	168720879	8.01	3.23	4.78	1.09e-48
chr7	128423176	128423884	8.22	3.44	4.78	3.32e-44
chr4	168818156	168818897	7.86	3.08	4.78	3.26e-42
chr5	71852427	71853133	7.7	2.92	4.78	2.02e-35
chr16	87755081	87755784	8.48	3.71	4.77	1.88e-52
chr16	67430057	67430714	8.94	4.17	4.77	1.23e-48
chr11	2867216	2867866	7.66	2.89	4.77	1.31e-40
chr17	2117346	2117937	7.43	2.66	4.77	2.3e-32
chr20	56949070	56949798	6.91	2.14	4.77	2.38e-27
chr2	157520250	157520813	6.82	2.04	4.77	1.46e-26
chr20	13975667	13976796	10.47	5.71	4.76	1.06e-92
chr13	112720693	112721572	8.93	4.17	4.76	2.7e-52
chr14	44918329	44919220	7.42	2.66	4.76	1.2e-33
chr15	95387977	95388660	7.15	2.39	4.76	5.9e-33
chr5	50678746	50679562	7.12	2.35	4.76	5.37e-31
chr11	89867570	89868265	8.42	3.67	4.75	1.65e-59
chr16	75156050	75156790	8.3	3.55	4.75	7.1e-56
chr17	73854813	73855263	8.36	3.61	4.75	6.37e-50
chr10	72972076	72972733	8.41	3.65	4.75	2.62e-43
chr8	97173934	97174333	7.91	3.16	4.75	1.99e-40
chr11	60520605	60521190	7.42	2.68	4.75	2.66e-38
chr16	46782056	46782548	7.41	2.66	4.75	6.15e-38
chr18	32073160	32074093	7.43	2.68	4.75	4.94e-34
chr2	83102859	83103510	7.21	2.46	4.75	1.14e-29
chr4	70186866	70188405	10.11	5.38	4.74	2.95e-94
chr1	45504596	45505057	7.93	3.18	4.74	4.78e-45
chr17	44856650	44857308	7.67	2.93	4.74	5.74e-37
chr7	121051233	121051672	6.86	2.12	4.74	1.42e-27
chr20	19738350	19739218	7.04	2.3	4.74	7.63e-27
chr14	32479772	32480213	6.86	2.12	4.74	5.1e-26
chr16	9691777	9692625	8.1	3.38	4.73	9.48e-47
chr1	30272821	30273588	7.76	3.03	4.73	1.02e-42
chr8	134283888	134284389	7.09	2.36	4.73	4e-30
chr21	16135083	16135859	6.98	2.25	4.73	3.1e-28
chr11	27209507	27210009	6.93	2.19	4.73	3.77e-27
chr6	1702939	1703983	8.69	3.97	4.72	2.33e-60
chr14	100029498	100029886	7.04	2.32	4.72	1.11e-28
chr19	14545680	14546266	8.2	3.49	4.71	6.48e-44
chr7	11122267	11123072	7.16	2.45	4.71	2.14e-30
chr21	16125897	16126544	7.42	2.71	4.7	6.82e-38
chrX	17878847	17879554	7.06	2.35	4.7	1.73e-26
chr1	30657417	30658008	8.46	3.77	4.69	3.1e-61
chr11	130392067	130392718	8.41	3.72	4.69	1.1e-55
chrX	117861098	117861989	8.46	3.77	4.69	9.96e-48
chr20	31152653	31153347	7.98	3.28	4.69	2.8e-47
chr8	75233240	75234117	8.36	3.67	4.69	1.52e-46
chr15	75358001	75358825	7.8	3.1	4.69	3.04e-39
chr18	53453969	53454524	7.15	2.47	4.69	5.55e-30
chr20	8112581	8113351	8.29	3.61	4.68	3.94e-55
chr10	9866913	9867909	8.67	3.99	4.68	4.83e-54
chr4	38244589	38245275	7.72	3.03	4.68	3.97e-43
chr3	29728377	29728740	6.94	2.26	4.68	1.01e-09
chr10	35053376	35054012	7.22	2.54	4.68	6.52e-07
chr3	184893144	184893795	9.15	4.48	4.67	7.25e-60
chr5	43212490	43212999	7.16	2.49	4.67	1.25e-32
chr3	44626117	44626838	7.25	2.58	4.67	1.4e-31
chr10	86284756	86285208	6.83	2.16	4.67	1.94e-25
chr1	111217013	111218056	7.47	2.81	4.66	7.03e-37
chr1	93969821	93970400	7.15	2.5	4.66	9.36e-30
chr14	92302421	92303184	8.07	3.42	4.65	3.74e-45
chr14	34281013	34281759	7.4	2.76	4.65	1e-35
chr11	128489708	128490639	7.49	2.84	4.65	8.64e-30
chr5	171881064	171881834	7.03	2.38	4.65	1.25e-27
chr14	103585295	103585767	7.71	3.07	4.64	1.55e-40
chr12	53297129	53297809	7.42	2.78	4.64	7.96e-36
chr6	37635209	37635912	7.73	3.09	4.64	3e-34
chr5	57878414	57879221	9.13	4.5	4.63	3.04e-67
chr5	175223808	175224384	7.78	3.16	4.63	5.32e-42
chr6	77151549	77152073	7.58	2.95	4.63	1.63e-33
chr2	158794551	158795015	7.29	2.66	4.63	4e-31
chr3	17988046	17988514	7.03	2.4	4.63	1.36e-30
chr5	42811878	42812537	7.02	2.39	4.63	2.43e-29
chr17	31186893	31187599	9.09	4.47	4.62	2.59e-59
chr12	33049622	33050220	8.31	3.69	4.62	8.45e-46
chr9	111331826	111332390	7.44	2.82	4.62	8.24e-08
chr7	30800627	30801467	8.94	4.33	4.61	1.85e-57
chr22	28196974	28198071	7.63	3.02	4.61	5.03e-37
chr19	7559224	7559855	7.22	2.61	4.61	2.34e-33
chr10	88534892	88535324	6.97	2.36	4.61	9.67e-29
chr6	84772236	84772846	6.9	2.29	4.61	2.22e-24
chr19	38795461	38796084	8.66	4.05	4.6	8.26e-54
chr2	209406731	209407775	8.12	3.52	4.6	1.83e-44
chr3	123355298	123355839	7.63	3.03	4.6	2.2e-38
chr3	126630072	126630715	7.33	2.73	4.6	4.55e-32
chr22	35607988	35608533	6.89	2.29	4.6	1.98e-26
chr7	131240792	131241759	9.98	5.38	4.6	1.29e-17
chr6	3718520	3719396	8.53	3.94	4.59	1.67e-56
chr1	207020649	207021341	8.51	3.93	4.59	1.94e-53
chr1	110975921	110976819	9.08	4.49	4.59	6.87e-53
chr16	64471582	64472261	7.21	2.61	4.59	5.06e-08
chr3	148942610	148943508	8.53	3.95	4.58	1.87e-43
chr3	123532734	123533258	7.8	3.22	4.58	1.46e-39
chrX	136647830	136648488	7.62	3.04	4.58	1.34e-35
chr15	62007070	62007716	9.09	4.53	4.57	6.31e-69
chrX	85402981	85403601	7.69	3.12	4.57	3.19e-40
chr11	69803934	69804379	7.44	2.86	4.57	1.62e-37
chr16	56672108	56672661	7.13	2.56	4.57	9.95e-32
chr18	46423010	46423697	6.95	2.38	4.57	1.57e-21
chr2	220589187	220589856	8.83	4.27	4.56	4.44e-64
chr6	162784740	162785185	7.07	2.51	4.56	4.98e-30
chr2	78204506	78205024	7.11	2.54	4.56	4.93e-27
chr11	95148967	95149531	6.81	2.25	4.56	8.37e-23
chr15	94372512	94373534	9.04	4.48	4.55	1.45e-39
chr11	8190007	8190776	7.36	2.81	4.55	2.28e-32
chr1	111257010	111257943	8.64	4.1	4.54	4.43e-51
chr15	36720290	36721102	8.53	3.98	4.54	3.47e-49
chr7	52041494	52042049	8.61	4.07	4.54	1.81e-45
chr8	86915231	86915782	7.56	3.02	4.54	5.81e-38
chr10	28783276	28783711	6.8	2.26	4.54	2.12e-28
chr12	26111121	26112076	9.15	4.61	4.54	9.99e-10
chr15	71145972	71146877	8.47	3.95	4.53	7.92e-50
chr8	50022624	50023336	7.59	3.06	4.53	6.02e-37
chr1	2406144	2406911	7.53	3	4.53	1.13e-34
chr14	69086848	69087320	7.15	2.62	4.53	4.1e-34
chr3	3840852	3841588	7.16	2.64	4.53	7.73e-31
chr7	128452561	128453158	7.36	2.83	4.53	9.43e-30
chr4	170855934	170856659	7.11	2.58	4.53	2.59e-28
chr2	86450031	86450555	6.78	2.25	4.53	3.4e-27
chr13	91243940	91244542	7.87	3.35	4.52	1.68e-45
chr21	36478485	36479198	7.78	3.26	4.52	1.32e-42
chr4	151503971	151504975	7.75	3.23	4.52	6.19e-42
chr11	75133471	75134062	7.8	3.28	4.52	1.05e-36
chr11	124944402	124945114	7.29	2.77	4.52	1.83e-29
chr15	73856619	73857115	7.09	2.57	4.52	8.03e-28
chr7	69062782	69063686	9.44	4.93	4.51	1.02e-59
chr21	20862440	20863428	8.14	3.63	4.51	3.54e-46
chr10	100679643	100680316	7.63	3.12	4.51	2.97e-39
chr19	708702	709175	7.69	3.18	4.51	2.1e-36
chr21	46786796	46787195	7.1	2.59	4.51	6.24e-31
chr7	121078100	121078917	6.95	2.43	4.51	5.73e-28
chr19	8273366	8274815	10.82	6.32	4.5	4.32e-67
chr2	86148774	86149355	8.32	3.82	4.5	2.73e-52
chr12	110133823	110134378	7.09	2.59	4.5	4.13e-30
chr21	46719196	46719756	7.05	2.55	4.5	1.34e-27
chr15	30113601	30115226	10.41	5.92	4.49	1.96e-86
chr2	66046069	66046778	8.75	4.26	4.49	7.92e-62
chr3	185015392	185016125	8.35	3.86	4.49	3.28e-49
chr2	194367031	194367832	7.65	3.16	4.49	1.16e-38
chr3	48779625	48780033	7.12	2.63	4.49	6.42e-31
chr6	116012589	116013372	6.88	2.38	4.49	3.8e-24
chr1	228076575	228077189	7.65	3.17	4.48	8.55e-42
chr5	34695786	34696079	7.57	3.09	4.48	1.37e-39
chr22	31999095	31999528	7.44	2.96	4.48	1.08e-33
chr13	60105655	60106235	7.1	2.62	4.48	1.17e-29
chr6	162785332	162785881	6.92	2.44	4.48	3.09e-28
chr2	86244019	86244736	8.6	4.13	4.47	1.67e-45
chr7	1990733	1991242	7.49	3.02	4.47	1.78e-34
chr5	107006614	107006910	6.9	2.43	4.47	5.66e-29
chr6	149530914	149532015	8.45	3.99	4.46	4.49e-57
chr7	95401646	95402460	8.48	4.02	4.46	3.23e-39
chr8	123840225	123841002	9.19	4.74	4.45	2.39e-72
chr1	35309104	35310032	8.95	4.5	4.45	2.53e-67
chr8	22552567	22553437	8.93	4.47	4.45	4.85e-62
chr22	39688515	39689099	7.94	3.49	4.45	2.94e-42
chr6	89782633	89783169	7.29	2.84	4.45	1.67e-34
chr13	58448575	58449107	7.2	2.75	4.45	7.32e-33
chr14	103593205	103593743	7.54	3.09	4.45	2.66e-32
chr2	122892976	122893463	6.85	2.4	4.45	4.26e-25
chr13	70257866	70258711	8.27	3.84	4.44	1.23e-41
chr16	11245869	11246578	7.53	3.09	4.44	1.06e-32
chr13	38256641	38257256	7.02	2.58	4.44	7.7e-30
chr9	119227128	119227815	9.54	5.11	4.43	5.3e-82
chrX	132549124	132550115	9.03	4.6	4.43	1.45e-64
chr18	28256002	28256426	7.97	3.55	4.43	2.73e-43
chr11	1458658	1459251	7.59	3.15	4.43	5.36e-33
chr11	69924389	69925130	6.93	2.5	4.43	1.91e-30
chr18	20032063	20032860	6.92	2.49	4.43	3.8e-28
chr5	150284334	150284916	7.7	3.28	4.42	2.11e-42
chr2	33185621	33186272	7.69	3.27	4.42	8.17e-37
chr14	23623409	23624020	7.68	3.26	4.42	1.15e-32
chr1	110230164	110230713	7.22	2.79	4.42	7.52e-05
chr7	39849638	39850261	8.04	3.63	4.41	8.82e-45
chr5	121647566	121648521	7.81	3.4	4.41	5.95e-44
chr2	235860107	235861461	8.78	4.36	4.41	2.31e-40
chr1	57694731	57695120	7.71	3.3	4.41	1.07e-34
chr1	16619078	16619787	6.96	2.55	4.41	1.45e-30
chr11	123524688	123525795	9.18	4.77	4.41	4.16e-08
chrX	39873527	39874535	9.02	4.62	4.4	6.74e-61
chr11	44747426	44748700	9.53	5.12	4.4	5.88e-56
chr1	40523012	40523541	8.15	3.75	4.4	1.83e-45
chr19	8305098	8305628	7.95	3.55	4.4	1.19e-40
chr21	40203221	40203994	8.77	4.36	4.4	2.11e-37
chr1	100905653	100906059	6.94	2.54	4.4	2.07e-26
chr7	127589584	127590139	6.94	2.54	4.4	3.96e-25
chr3	171093572	171094196	6.81	2.4	4.4	1.71e-20
chr12	50286124	50286567	7.75	3.36	4.39	1.17e-41
chr8	65543005	65543593	7.36	2.97	4.39	2.08e-30
chr9	38107949	38108615	7.24	2.85	4.39	3.55e-30
chr5	36417347	36417698	7.05	2.66	4.39	6.84e-29
chr2	69745942	69746432	6.86	2.47	4.39	2.29e-25
chr10	100669747	100670561	9.76	5.38	4.38	1.35e-87
chr5	172755275	172755760	8.26	3.88	4.38	6.19e-48
chr12	50956365	50957445	8.41	4.03	4.38	1.63e-47
chr9	130181596	130182120	7.82	3.44	4.38	3.2e-46
chr15	64813927	64814432	7.38	2.99	4.38	2.98e-33
chr10	35703119	35703749	7.33	2.95	4.38	5.36e-32
chr15	73767048	73767685	6.81	2.43	4.38	5.67e-26
chr4	31351417	31352303	9.28	4.92	4.37	3.33e-74
chr6	72129701	72130810	9.17	4.79	4.37	2.3e-56
chr13	58439224	58440489	8.55	4.18	4.37	1.43e-53
chr11	128775005	128776037	7.7	3.33	4.37	9.59e-35
chr3	72937025	72937672	7.76	3.39	4.37	5.99e-33
chr17	41488145	41488801	7.36	2.99	4.37	1.94e-32
chr6	84684142	84684800	9.29	4.93	4.36	7.53e-50
chr17	26313843	26314397	8.29	3.94	4.36	6.72e-49
chr2	54683048	54684116	7.86	3.5	4.36	3.04e-39
chrX	19657741	19658526	7.16	2.8	4.36	4.7e-31
chr8	126346073	126346922	9.46	5.11	4.35	1.64e-71
chr8	32405393	32406890	9.22	4.88	4.35	3.19e-57
chr9	109624851	109626208	8.85	4.51	4.35	1.3e-41
chr11	60616068	60616743	7.83	3.48	4.35	2.5e-37
chr16	1578437	1578895	7.15	2.81	4.35	2.83e-33
chr5	172751036	172751484	7.97	3.62	4.35	3.25e-32
chr22	29492895	29493463	6.81	2.46	4.35	8.24e-27
chr21	46676437	46677457	8.47	4.13	4.34	6.59e-46
chr22	17601269	17602471	7.67	3.33	4.34	5.24e-42
chr18	48086062	48086856	7.97	3.63	4.34	1.36e-35
chr9	23821276	23822040	7.85	3.51	4.34	1.07e-05
chr17	45944119	45944889	9.19	4.86	4.33	6.01e-62
chr17	78193413	78194849	9.03	4.7	4.33	6.23e-59
chr1	206864925	206865459	8.49	4.16	4.33	3.86e-46
chr20	61086307	61087072	7.99	3.65	4.33	1.37e-44
chr8	128579242	128579924	8.06	3.73	4.33	1.93e-41
chr17	55521346	55521765	7.73	3.4	4.33	1.31e-37
chr8	142427649	142428169	7.23	2.9	4.33	6.26e-34
chr17	59531934	59532652	7.28	2.95	4.33	9.62e-34
chr17	75447236	75447876	7.37	3.05	4.33	2.06e-32
chrX	47655724	47656317	6.78	2.46	4.33	7.36e-28
chr6	139923517	139924205	7.17	2.84	4.33	1.21e-23
chr1	220921370	220922148	8.13	3.81	4.32	1.44e-45
chr1	11941093	11941523	7.13	2.81	4.32	1.44e-26
chr5	21225524	21226225	7.26	2.95	4.32	1.43e-24
chr3	189837995	189838963	9.18	4.88	4.31	3.06e-61
chr19	5128558	5129327	8.68	4.37	4.31	2.51e-43
chr2	150186572	150187476	8.42	4.11	4.31	6.46e-41
chr4	30723317	30723966	7.66	3.35	4.31	5.32e-39
chr4	89679504	89680718	7.57	3.26	4.31	2.66e-38
chr10	47129085	47129685	7.44	3.13	4.31	2.17e-35
chr3	51740741	51741251	7.13	2.83	4.31	7.55e-26
chr8	74268469	74269139	8.98	4.67	4.3	2.49e-50
chr9	139221662	139222357	7.93	3.63	4.3	2.19e-33
chr3	156499364	156499979	7.34	3.04	4.3	4.4e-33
chr17	27332725	27333273	7.48	3.18	4.3	7.91e-33
chrX	57021624	57022398	7.12	2.82	4.3	1.6e-30
chr20	44739812	44740336	7.33	3.03	4.3	8.83e-29
chr8	125685498	125686000	7	2.7	4.3	3.89e-24
chr2	220284355	220285082	9.77	5.48	4.29	3.37e-40
chr18	31157732	31158945	7.54	3.25	4.29	2.24e-37
chr19	54372361	54373059	8.83	4.55	4.29	3.7e-35
chr13	40907335	40907918	7.01	2.71	4.29	1.75e-26
chr1	24764858	24765394	6.78	2.5	4.29	1.23e-23
chr15	91114269	91114789	6.96	2.68	4.28	3.14e-29
chr14	105070993	105071389	6.86	2.57	4.28	3.84e-28
chr4	139831945	139832584	7.01	2.73	4.28	2.75e-24
chr10	11220517	11221027	8.41	4.14	4.27	3.06e-48
chr14	53417183	53418242	9.12	4.85	4.27	4.84e-44
chr9	22446599	22447629	7.88	3.6	4.27	1.8e-42
chr7	106593050	106593909	7.73	3.46	4.27	4.47e-35
chr11	76365394	76366299	7.47	3.2	4.27	1.09e-32
chr2	86178731	86179216	7.15	2.88	4.27	8.31e-31
chr20	9129582	9130145	7.45	3.17	4.27	3.88e-27
chr2	71127313	71128113	6.94	2.67	4.27	2.01e-23
chr3	110789986	110791082	8.97	4.71	4.26	5.15e-55
chr16	56691335	56692226	8.16	3.91	4.26	3.23e-42
chr7	30721624	30722505	7.7	3.44	4.26	3.72e-40
chr10	135061533	135061829	7.63	3.37	4.26	5.86e-38
chr7	120646757	120647429	7.22	2.96	4.26	1.21e-32
chr19	31840006	31840825	7.7	3.43	4.26	2.08e-32
chr12	42983131	42983870	7.1	2.84	4.26	2.5e-27
chr12	133070874	133071187	7.28	3.02	4.26	4.79e-26
chr3	119361743	119362262	6.93	2.66	4.26	1.21e-07
chr6	84743191	84744263	8.57	4.33	4.25	2.53e-54
chr8	97172694	97173725	9.23	4.97	4.25	1.92e-52
chr18	6729237	6730174	8.79	4.55	4.25	3.39e-49
chr17	3847872	3848549	8.39	4.14	4.25	3.7e-34
chr7	100108320	100108937	7.55	3.29	4.25	2.31e-33
chr5	180004325	180004895	6.87	2.62	4.25	7.2e-27
chr2	241391836	241392492	8.59	4.35	4.24	1.25e-43
chr10	62737979	62738753	7.73	3.5	4.24	2.39e-40
chr12	26427370	26428077	8.34	4.11	4.24	7.08e-40
chr2	134875926	134876416	8.5	4.26	4.24	4.27e-39
chr9	131636553	131637161	7.38	3.14	4.24	9e-33
chr5	107144343	107144893	7.31	3.07	4.24	1.66e-29
chr8	494709	495703	6.88	2.64	4.24	7.99e-27
chr21	40792150	40792756	7.42	3.18	4.24	2.82e-25
chr19	45256538	45256950	8.67	4.42	4.24	2.99e-11
chr12	95009680	95010657	8.7	4.47	4.23	1.02e-49
chr19	566386	566796	7.19	2.95	4.23	2.86e-33
chr14	38064970	38065613	7.3	3.07	4.23	3.94e-33
chrX	65858325	65859348	8.31	4.09	4.22	1.31e-47
chr19	39630206	39631201	8.65	4.43	4.22	9.24e-47
chr8	134261590	134262355	7.62	3.41	4.22	3e-35
chr12	121640173	121640812	7.21	3	4.22	2.63e-33
chr10	62760700	62761575	7.1	2.88	4.22	1.38e-30
chr20	1875131	1876138	7.03	2.81	4.22	9.74e-29
chr7	40756831	40757261	7.05	2.83	4.22	1.31e-28
chr20	34742123	34742678	6.94	2.72	4.22	1.52e-22
chr16	1030682	1032048	8.97	4.76	4.21	3.88e-57
chr3	187871467	187872438	8.83	4.61	4.21	4.93e-45
chr16	28303331	28304156	8.48	4.27	4.21	1.2e-43
chrX	11393652	11394353	7.46	3.25	4.21	7.96e-33
chrX	47507119	47507350	7.03	2.83	4.21	4.63e-31
chr3	45023188	45023907	7.55	3.34	4.21	1.36e-29
chr9	38019015	38019582	6.96	2.74	4.21	5.19e-29
chr11	2000132	2000619	6.83	2.62	4.21	1.44e-25
chr18	20139389	20140240	6.92	2.71	4.21	3.96e-24
chr1	12508648	12509799	8.95	4.75	4.2	5.44e-60
chr2	236577961	236578642	8.26	4.06	4.2	1.61e-40
chr8	145002456	145003166	7.91	3.71	4.2	2.37e-35
chr16	46776592	46777123	7.22	3.02	4.2	1.85e-32
chr3	20931517	20932042	6.79	2.59	4.2	2.41e-25
chr1	30663855	30664657	9.02	4.84	4.19	8.52e-47
chr16	58826074	58826785	8.01	3.82	4.19	3.12e-45
chr5	79857702	79858274	7.15	2.96	4.19	1.86e-30
chrX	79767490	79768496	8.74	4.56	4.18	6.78e-60
chr17	75370074	75371022	8.31	4.13	4.18	2.9e-41
chr3	173115344	173115896	8.17	3.99	4.18	4.22e-40
chr3	33942229	33942951	6.99	2.81	4.18	4.59e-29
chr16	16126944	16127546	6.85	2.67	4.18	9.05e-28
chr2	153362000	153362427	6.95	2.77	4.18	3.18e-27
chr7	20837321	20838438	10.52	6.36	4.17	2.35e-78
chr20	3890616	3891162	8.95	4.78	4.17	3.09e-55
chr1	227975278	227976508	9.88	5.71	4.17	3.9e-52
chr1	28499116	28499878	8.36	4.19	4.17	1.01e-48
chr7	73026955	73027645	7.71	3.54	4.17	2.72e-37
chr14	56639180	56639884	7.25	3.08	4.17	9.3e-35
chr12	52366311	52367065	8	3.83	4.17	6.77e-32
chr12	106340207	106340771	7.91	3.74	4.17	1.53e-30
chr1	201437629	201438841	9.94	5.78	4.16	5.75e-72
chr22	20747938	20748946	9.72	5.56	4.16	5.76e-64
chr11	74172873	74173496	7.95	3.79	4.16	1.46e-44
chr12	98833625	98834231	7.45	3.3	4.16	4.08e-33
chr2	135476111	135476966	6.91	2.75	4.16	2.59e-29
chr12	73071439	73072310	7.64	3.48	4.16	4.12e-28
chr5	43191826	43192956	9.43	5.28	4.15	5.84e-59
chr5	79865395	79866513	8	3.85	4.15	1.96e-43
chr20	36024574	36025390	8.07	3.92	4.15	8.82e-40
chr10	47107446	47108037	7.8	3.65	4.15	4.77e-36
chr19	33615499	33616020	7.16	3.02	4.15	1.11e-30
chr2	146509779	146510309	7.07	2.92	4.15	2.47e-30
chr1	214724618	214725407	7.01	2.86	4.15	1.12e-28
chr17	48285953	48286451	6.89	2.74	4.15	1.02e-23
chr6	85474045	85474646	9.21	5.07	4.14	5.45e-61
chrX	55146830	55147848	8.92	4.79	4.14	1.71e-48
chr10	77161129	77162302	8.22	4.08	4.14	2.06e-47
chr10	94516042	94516724	7.91	3.77	4.14	1.29e-41
chr3	52552844	52553264	7.55	3.41	4.14	2.01e-31
chr7	107643113	107643964	7.38	3.24	4.14	6.54e-31
chr18	28265084	28265583	6.86	2.72	4.14	4.98e-25
chr5	159738618	159739946	9.43	5.3	4.13	2.41e-75
chr5	141704409	141705056	8.35	4.22	4.13	1.67e-49
chr4	1037160	1037901	9.13	5	4.13	1.96e-43
chr19	10735676	10736407	7.88	3.74	4.13	8.04e-43
chr15	45340885	45341772	7.96	3.83	4.13	3.6e-41
chr7	158989911	158990602	7.36	3.23	4.13	9.18e-36
chr4	81064182	81065036	7.26	3.12	4.13	7.37e-29
chr7	73693783	73694563	7.19	3.05	4.13	1.81e-23
chr19	6476132	6476943	8.35	4.23	4.12	4.09e-40
chr13	114427823	114428356	7.84	3.72	4.12	4.42e-34
chr1	12664168	12664789	7.53	3.41	4.12	4.82e-34
chr1	64919205	64919860	6.8	2.68	4.12	2.68e-24
chr1	9242096	9243234	8.8	4.69	4.11	8.58e-55
chr7	102061216	102061974	8.67	4.56	4.11	3.77e-45
chr17	68165195	68165789	7.89	3.79	4.11	2.76e-38
chr8	97505702	97506708	6.88	2.76	4.11	3.22e-27
chr22	28115547	28116146	8.69	4.59	4.1	7.55e-57
chr4	55437260	55437841	8.58	4.49	4.1	5.99e-54
chr3	120626768	120627659	8.81	4.7	4.1	8.99e-53
chr1	46622088	46622746	8.53	4.43	4.1	1.54e-48
chr12	4262523	4263156	8.18	4.07	4.1	2.29e-35
chr1	158979304	158980193	7.29	3.19	4.1	1.78e-31
chr19	45601449	45601893	7.37	3.27	4.1	4.3e-30
chr5	171531077	171531444	6.93	2.83	4.1	4.13e-27
chr17	37350682	37351110	7.17	3.07	4.1	4.96e-27
chr4	105412338	105412915	6.85	2.75	4.1	7.16e-26
chrX	34675207	34675830	7.27	3.18	4.1	1.17e-24
chr6	23728844	23729393	7.37	3.27	4.09	5.33e-34
chr8	66580109	66580574	7.12	3.03	4.09	1.6e-27
chr1	60432800	60433467	8.4	4.32	4.08	1.09e-50
chr4	6201991	6202598	7.54	3.46	4.08	4.47e-36
chr5	177540182	177541265	9.53	5.45	4.08	9.46e-36
chr11	11431244	11431846	7.92	3.84	4.08	2.91e-35
chr12	70446659	70447169	7.67	3.59	4.08	1.37e-33
chr20	49341326	49341845	7.43	3.36	4.08	7.54e-31
chr17	3868385	3868810	6.81	2.73	4.08	2.25e-24
chr1	8585773	8586344	6.86	2.77	4.08	3.59e-24
chrX	114545960	114546696	6.84	2.76	4.08	4.87e-07
chr8	38325357	38326397	8.91	4.84	4.07	9.43e-54
chr10	50508185	50508913	7.52	3.45	4.07	1.95e-36
chr6	35457872	35458373	7.3	3.23	4.07	2.85e-31
chr2	235909360	235910191	6.83	2.76	4.07	6.21e-27
chr3	13040678	13041299	8.58	4.52	4.06	9.12e-55
chr1	166554145	166554772	8.56	4.5	4.06	1.03e-43
chr2	48491907	48492872	8.64	4.58	4.06	3.39e-40
chr11	68923782	68924433	7.87	3.81	4.06	1.03e-39
chr7	137928179	137928625	7.23	3.17	4.06	4.26e-30
chr13	39922225	39922966	7.07	3.01	4.06	4.77e-30
chr20	47654507	47654957	7.05	2.99	4.06	4.44e-29
chr19	33178605	33178894	6.92	2.86	4.06	3.92e-28
chr22	50327806	50328151	7.65	3.59	4.06	3.59e-07
chr5	107075275	107075744	7.52	3.46	4.06	2.92e-06
chr8	10873706	10874358	8.3	4.25	4.05	6.84e-34
chr9	71659210	71660024	7.1	3.05	4.05	1.31e-28
chr1	30584350	30585004	6.99	2.94	4.05	4.55e-25
chr22	21131079	21131557	6.94	2.89	4.05	4.88e-25
chr19	2977147	2978066	10.31	6.27	4.04	9.08e-66
chr16	49888940	49889977	8.81	4.78	4.04	3.03e-44
chr5	36419552	36420175	7.65	3.61	4.04	1.55e-38
chr2	159976057	159976813	8.93	4.89	4.04	3.77e-37
chr5	121736056	121736452	7.35	3.31	4.04	4.92e-32
chr22	36815072	36815713	7.53	3.49	4.04	1.17e-27
chr7	131288666	131289115	7.06	3.02	4.04	9.22e-27
chr17	47592547	47593048	6.99	2.95	4.04	1.14e-26
chr4	77818546	77819520	6.8	2.76	4.04	6.18e-26
chr1	70005613	70006213	8.82	4.79	4.03	1.11e-57
chr10	80015729	80016355	9.46	5.44	4.03	2.6e-54
chr12	6372859	6373615	8.81	4.78	4.03	3.74e-52
chr12	92798450	92799130	8.31	4.28	4.03	9.12e-49
chr1	147012597	147013384	8.49	4.46	4.03	3.48e-46
chr1	225117133	225117850	7.31	3.28	4.03	1.18e-31
chr10	57390779	57391448	7.19	3.16	4.03	8.05e-30
chr2	9782902	9783270	6.79	2.75	4.03	3.88e-27
chr8	144484737	144485170	6.83	2.8	4.03	6.53e-26
chr1	39633255	39634190	9.26	5.24	4.02	3.22e-69
chrX	124338914	124339771	8.5	4.48	4.02	2.66e-48
chr8	41324078	41324858	7.93	3.91	4.02	4.75e-41
chr1	154293317	154293704	8.06	4.04	4.02	1.57e-38
chr3	52332817	52333216	7.64	3.62	4.02	1.13e-32
chr12	112851601	112851881	7.03	3.01	4.02	8.29e-30
chr2	131513370	131514190	6.91	2.89	4.02	1.87e-05
chr20	43306851	43308105	9.34	5.33	4.01	5.45e-57
chrX	4969795	4970562	8.67	4.67	4.01	2.45e-46
chr9	37936901	37937395	8.53	4.52	4.01	1.58e-44
chr3	176379025	176379739	8.15	4.14	4.01	2.04e-39
chr8	9763951	9764824	7.82	3.81	4.01	3.39e-35
chr8	97658972	97659256	7.22	3.21	4.01	2.81e-32
chr6	24910943	24911697	7.8	3.8	4.01	9.19e-32
chr1	940364	940828	7.01	3.01	4.01	1.69e-29
chr19	23577918	23578543	6.93	2.91	4.01	8.09e-27
chr11	73072996	73073588	8.07	4.07	4	1.71e-42
chr2	169868675	169869288	8.2	4.2	4	8.7e-41
chr8	144469973	144470635	7.95	3.95	4	1.78e-38
chr4	7941160	7941856	8.61	4.61	4	6.64e-38
chr8	107282079	107282881	8.06	4.06	4	4.69e-35
chr11	7041142	7042044	8.59	4.58	4	4.84e-31
chr14	105844506	105844930	7.04	3.04	4	2.29e-29
chr8	28943051	28943524	7.15	3.15	4	7.19e-28
chr2	233390430	233390797	7.2	3.21	3.99	6.53e-28
chr18	10454223	10454882	7.21	3.23	3.99	7.09e-26
chr12	6362252	6362862	7.16	3.18	3.99	1.43e-25
chrX	11441470	11441808	7.28	3.29	3.99	3.18e-24
chr7	5497121	5497953	9.2	5.22	3.98	3.09e-60
chr6	34433413	34434151	7.76	3.78	3.98	4.06e-42
chr2	6305150	6305868	7.58	3.6	3.98	4.9e-37
chr5	149995513	149995973	7.84	3.86	3.98	9.52e-35
chrX	100446319	100446811	7.15	3.17	3.98	1.03e-22
chr1	90367782	90368264	8.38	4.41	3.97	3.26e-44
chr19	41725757	41726391	7.8	3.84	3.97	1.63e-32
chr22	42052560	42053014	7.51	3.53	3.97	5.11e-32
chr12	57325231	57325753	7.49	3.52	3.97	1.59e-31
chr6	7150965	7151299	7.06	3.09	3.97	3.63e-29
chr3	41158813	41159336	7.06	3.09	3.97	1.73e-22
chrY	7141515	7142700	9.78	5.81	3.97	0.00207
chr18	11951442	11951954	8.26	4.3	3.96	2.71e-43
chr19	47975063	47975610	8.62	4.66	3.96	1.94e-40
chr18	56936265	56936849	8.08	4.11	3.96	1.11e-38
chr22	39493065	39493663	7.53	3.57	3.96	2.9e-32
chr10	47140286	47140958	7.38	3.42	3.96	3.35e-31
chr6	78785738	78786562	6.87	2.91	3.96	3.99e-25
chr8	103602806	103603973	9.88	5.93	3.95	2.43e-67
chr2	79739521	79740355	9.49	5.54	3.95	2.51e-48
chr1	27442068	27442596	8.26	4.31	3.95	4.78e-44
chr19	50828826	50829119	7.81	3.86	3.95	6.44e-32
chr2	164592435	164593281	6.92	2.97	3.95	2.01e-26
chr8	4373154	4374015	6.92	2.97	3.95	3.98e-25
chr2	180652276	180652706	6.76	2.81	3.95	3.09e-24
chr14	61123562	61124314	8.81	4.87	3.94	1.33e-43
chr9	92233983	92234982	7.86	3.93	3.94	5.01e-41
chr11	13229239	13230135	7.6	3.66	3.94	6.37e-36
chr7	898615	899301	7.88	3.94	3.94	6.21e-30
chr10	72994505	72995292	6.88	2.93	3.94	4.02e-22
chr1	41961782	41962273	8.67	4.74	3.93	1.94e-48
chr14	69229584	69230228	8.62	4.69	3.93	2.06e-39
chr10	123822477	123823149	7.67	3.74	3.93	3.41e-34
chr7	151572655	151573543	7.62	3.69	3.93	2.86e-33
chr16	3162370	3162916	7.44	3.51	3.93	2.15e-32
chr9	78974184	78974646	7.14	3.22	3.93	7.52e-31
chr1	9747367	9747821	7.32	3.39	3.93	1.46e-24
chr2	85541847	85542273	6.92	2.98	3.93	6.51e-24
chr10	111836378	111837109	8.29	4.37	3.92	3.27e-36
chr8	23183301	23183789	6.89	2.96	3.92	1.03e-25
chr10	13570572	13571301	7.2	3.28	3.92	8.5e-25
chr8	94514066	94514633	7.27	3.34	3.92	0.00165
chr2	146450472	146451134	9.46	5.55	3.91	5.76e-53
chr1	204435193	204435603	7.05	3.13	3.91	1.53e-25
chr1	156927989	156928599	7.17	3.26	3.91	3.38e-25
chr5	150003908	150004680	8.31	4.41	3.9	2.34e-32
chr16	67918563	67919085	7.46	3.57	3.9	1.42e-28
chr5	60274789	60275267	6.87	2.98	3.9	1.01e-22
chr1	213123655	213124271	6.9	3.01	3.89	6.43e-25
chr15	73344001	73345229	10.02	6.13	3.88	1.22e-44
chr3	184429253	184430240	9.08	5.21	3.88	3.22e-40
chr17	38710145	38710904	7.67	3.79	3.88	5.31e-32
chr11	11011707	11012079	6.79	2.91	3.88	3.27e-26
chr17	16931326	16931803	9.18	5.31	3.87	5.46e-48
chr5	149878897	149879661	8.82	4.95	3.87	4.6e-44
chr10	88730679	88731518	8.5	4.63	3.87	1.46e-38
chr17	77809893	77810220	7.72	3.85	3.87	9.45e-37
chr9	119184704	119185233	7.32	3.46	3.87	1.14e-33
chr20	34771055	34771532	7.34	3.47	3.87	4.77e-32
chr5	2751557	2752471	8.62	4.75	3.87	4.67e-29
chr18	19673874	19674593	7.35	3.47	3.87	2.49e-28
chr15	39650587	39651091	6.81	2.94	3.87	5.37e-22
chr13	40176504	40177802	8.62	4.76	3.86	1.89e-47
chr2	134877264	134877989	9.11	5.25	3.86	6.29e-39
chr16	16092184	16092828	7.92	4.06	3.86	1.15e-34
chr1	114922564	114923087	7.58	3.72	3.86	3.28e-32
chr5	159624323	159625236	8.01	4.16	3.86	2.53e-31
chr5	107101866	107102528	7.99	4.13	3.86	5.76e-28
chr2	242242223	242242782	7.1	3.24	3.86	1.74e-26
chr14	71827898	71828531	7.92	4.06	3.85	2.12e-37
chr21	36368404	36369159	7.77	3.92	3.85	3.74e-37
chr12	90221310	90221785	7.04	3.19	3.85	5e-29
chr6	84418268	84419318	6.94	3.09	3.85	8.06e-27
chr6	14618981	14619439	7.11	3.27	3.85	6.38e-26
chr19	6720501	6721157	7.1	3.25	3.85	4.99e-19
chr19	40330250	40330911	8.53	4.69	3.84	3.14e-48
chr15	37392452	37393082	8.36	4.52	3.84	1.92e-44
chr1	204120722	204121567	8.69	4.85	3.84	1.49e-40
chrX	118108909	118109758	7.98	4.15	3.84	2.39e-37
chr19	7580623	7581133	7.83	3.99	3.84	5.88e-31
chr11	47416242	47416674	7.24	3.4	3.84	1.09e-29
chr11	70270090	70270658	7	3.16	3.84	6.95e-28
chr6	80570740	80571180	7.17	3.32	3.84	7.68e-28
chr6	85483224	85483811	6.99	3.16	3.84	2.58e-27
chr9	7320073	7320526	7.04	3.2	3.84	9.03e-26
chr14	69224723	69225568	8.64	4.8	3.83	1.19e-56
chr22	36874999	36875452	8.39	4.56	3.83	2.81e-44
chr16	11317949	11318545	7.68	3.84	3.83	4.18e-35
chr7	27120499	27121031	7.34	3.51	3.83	4.1e-34
chr12	53343445	53343959	7.33	3.5	3.83	8.77e-31
chr18	46501863	46502791	7.44	3.6	3.83	1.85e-29
chr22	36310561	36311261	7.3	3.47	3.83	2.06e-24
chr15	65669846	65670567	6.76	2.93	3.83	1.3e-22
chr17	5403972	5404598	6.8	2.98	3.83	1.37e-20
chr3	11033723	11034741	6.94	3.11	3.83	3.73e-20
chr21	36280643	36281338	8.54	4.72	3.82	5.23e-45
chr14	32435104	32435674	7.81	3.99	3.82	6.92e-31
chr2	241374534	241375358	8.92	5.09	3.82	2.52e-30
chr4	140655959	140656469	7.25	3.43	3.82	4.84e-27
chr1	166808289	166809395	10.22	6.41	3.82	3.58e-14
chr12	114370574	114371659	9.55	5.74	3.81	3.58e-57
chr15	40373794	40374605	8.86	5.05	3.81	5.11e-53
chr17	45352672	45353414	7.65	3.84	3.81	4.9e-37
chr15	56612506	56612983	7.12	3.31	3.81	7.54e-27
chr18	19334748	19335523	7.2	3.39	3.81	1.08e-26
chr19	20149891	20150517	7.36	3.56	3.81	1.69e-25
chr15	56034646	56035655	7.92	4.12	3.8	7.4e-40
chr4	80993717	80994712	7.86	4.06	3.8	1.97e-39
chr3	48592627	48593029	8.13	4.34	3.8	9.38e-38
chr15	69409689	69410125	7.82	4.01	3.8	7.5e-35
chr12	48244305	48245057	7.49	3.69	3.8	4.31e-30
chr1	41306385	41307025	7.23	3.43	3.8	1.1e-28
chr4	111332463	111333120	6.78	2.98	3.8	5.73e-25
chr1	236228103	236228762	6.78	2.98	3.8	1.16e-22
chr1	223914091	223914809	8.16	4.36	3.8	2.05e-05
chr22	28113953	28114673	8.76	4.97	3.79	2.9e-44
chr6	118901757	118902271	8.18	4.39	3.79	2.71e-41
chr17	80839759	80840185	7.77	3.97	3.79	5.95e-39
chr1	204797533	204798104	7.45	3.65	3.79	2.59e-31
chr11	10372962	10373697	7.06	3.27	3.79	5.88e-27
chr16	67891314	67892142	9.75	5.97	3.78	2.98e-66
chr8	28268032	28268634	8.75	4.98	3.78	6.35e-46
chr10	126316463	126317388	8.26	4.48	3.78	9.21e-42
chr8	21646277	21646977	7.36	3.58	3.78	1.99e-31
chr7	131287575	131288131	7.9	4.12	3.78	6.53e-30
chr6	57046949	57047409	7.06	3.28	3.78	3.29e-28
chr11	36136968	36137374	6.89	3.11	3.78	6.36e-26
chr16	58066508	58067161	6.91	3.13	3.78	3.07e-25
chr1	232941033	232941938	6.85	3.07	3.78	1.48e-24
chr20	46115872	46116617	7.38	3.6	3.78	2.05e-22
chr9	35489458	35490550	9.99	6.21	3.77	3.92e-48
chr5	110559567	110560391	8.13	4.36	3.77	7.75e-44
chr12	124482784	124483425	7.47	3.7	3.77	1.57e-35
chr4	152329789	152330548	8.93	5.16	3.77	2.04e-33
chrX	107979452	107980396	7.79	4.02	3.77	5.21e-32
chr2	64680977	64682066	8.11	4.34	3.77	1.27e-29
chr5	159725200	159725653	6.8	3.04	3.77	3.89e-24
chr16	11292637	11293068	6.95	3.18	3.77	4.29e-24
chr17	11501504	11502478	9.12	5.36	3.76	5.46e-44
chr9	125138260	125138962	9.13	5.37	3.76	2.83e-43
chr14	78380191	78381093	8.12	4.36	3.76	1.07e-41
chrX	118109962	118110780	8.11	4.35	3.76	1.88e-41
chr17	79282930	79283428	7.71	3.95	3.76	6.98e-35
chr11	61794448	61794847	7.65	3.89	3.76	5.03e-33
chr6	38975327	38975795	7.34	3.58	3.76	8.59e-30
chr6	43905090	43905722	7.36	3.59	3.76	2.52e-29
chr17	44928501	44929139	6.81	3.05	3.76	1.87e-23
chr4	106382300	106383122	8.65	4.9	3.75	3.04e-48
chr5	71402871	71404894	9.59	5.84	3.75	6.5e-47
chr1	56603519	56604207	7.86	4.12	3.75	3.28e-33
chr2	103235447	103236392	8.59	4.84	3.75	1.65e-31
chr1	212434378	212435200	7.18	3.43	3.75	8.48e-28
chr17	56441624	56442041	7.17	3.41	3.75	2.3e-26
chr8	142290280	142290906	7.61	3.86	3.75	2.36e-26
chr3	184361256	184361662	6.85	3.11	3.75	8.3e-23
chr12	4140165	4140758	7.8	4.05	3.75	1.61e-08
chr8	131540111	131540992	9.12	5.38	3.74	1.46e-46
chr17	31121482	31122153	8.47	4.74	3.74	6.03e-46
chr10	128326884	128327575	8.84	5.1	3.74	1.29e-43
chr4	105943939	105944684	7.71	3.98	3.74	5.15e-36
chr11	64091314	64091693	7.05	3.3	3.74	2.62e-29
chr6	125684459	125685196	6.86	3.12	3.74	2.64e-26
chr6	100676756	100677205	7.21	3.47	3.74	1.39e-24
chr14	36004383	36004763	6.78	3.04	3.74	7.51e-23
chr3	193973050	193973946	9.09	5.36	3.73	1.44e-46
chr9	78505318	78506203	9.02	5.29	3.73	1.82e-38
chr7	48128117	48129337	9.66	5.92	3.73	2.85e-36
chr16	4986930	4987524	8.22	4.49	3.73	1.14e-28
chr8	131526697	131527217	7.19	3.45	3.73	1.11e-27
chrX	124474243	124474796	7.32	3.6	3.73	4.66e-27
chr20	37321139	37322091	7.14	3.41	3.73	4.38e-24
chr9	140277386	140278111	6.84	3.11	3.73	3.73e-20
chr8	73046553	73047204	7.1	3.37	3.73	4.99e-20
chr1	220349696	220350474	8.19	4.47	3.72	3.32e-46
chr1	156832737	156833372	9.62	5.9	3.72	8.69e-41
chr7	101555171	101555944	7.85	4.13	3.72	1.64e-39
chr12	9216803	9217913	7.61	3.89	3.72	1.07e-36
chr1	27472285	27472826	7.65	3.92	3.72	1.13e-32
chr10	3087961	3088567	7.33	3.61	3.72	1.04e-23
chr6	36829732	36830563	10.53	6.82	3.71	2.38e-86
chr19	2425257	2425610	7.99	4.28	3.71	1.34e-39
chr1	108742402	108743293	8.77	5.06	3.71	8.64e-39
chr6	28554777	28555463	7.79	4.08	3.71	2.39e-36
chr1	94032858	94033581	8.2	4.49	3.71	1.27e-35
chr8	74283804	74284462	7.21	3.5	3.71	2.6e-30
chr16	57837055	57837536	6.94	3.22	3.71	3.32e-28
chr2	109830158	109830902	6.95	3.23	3.71	1.08e-26
chr1	200992599	200993102	7.22	3.51	3.71	5.72e-25
chr12	56915094	56915756	7.3	3.59	3.71	2.79e-22
chr19	56091564	56092632	7.99	4.28	3.7	2.42e-38
chr5	150536971	150537546	7.79	4.09	3.7	5.05e-38
chr9	93955224	93956447	7.85	4.15	3.7	4.58e-37
chr16	29954105	29955634	9.02	5.32	3.7	6.33e-37
chr7	5491887	5492865	9.05	5.35	3.7	4.93e-35
chr6	10886940	10887634	7.56	3.85	3.7	5.68e-35
chr9	131607509	131608417	7.98	4.28	3.7	2.89e-33
chr10	130912612	130913299	8.16	4.46	3.7	5.85e-33
chr11	62164013	62164554	7.55	3.85	3.7	9.33e-30
chr13	113548229	113548999	8.5	4.8	3.7	1.83e-26
chr9	139796215	139797222	7.13	3.43	3.7	4.81e-21
chr10	82032352	82033143	7.54	3.85	3.69	1.39e-33
chr14	101147034	101147409	7.6	3.91	3.69	6.22e-33
chr2	47797966	47798875	7.12	3.43	3.69	3.66e-29
chr13	89561206	89562010	7.83	4.13	3.69	7.02e-27
chr5	179989614	179990060	6.83	3.14	3.69	1.42e-23
chr2	97475636	97476166	6.98	3.29	3.69	2.59e-22
chr7	5638402	5639122	9.01	5.33	3.68	5.67e-44
chr2	74667360	74668102	8.7	5.02	3.68	6.36e-41
chr12	109176825	109177694	7.63	3.95	3.68	9.16e-34
chr2	196460378	196460970	7.45	3.77	3.68	7.1e-32
chr20	49527921	49528648	7.27	3.58	3.68	8.44e-30
chr3	32279899	32280594	7.19	3.51	3.68	7.41e-29
chr16	1339995	1340428	7.12	3.44	3.68	2.39e-25
chr11	17756106	17756863	6.95	3.27	3.68	2.59e-24
chr7	73133684	73134188	8.92	5.25	3.67	2.74e-41
chr11	101980685	101981655	7.77	4.1	3.67	9.21e-34
chr3	72218699	72219435	7.59	3.92	3.67	1.34e-31
chr17	80281234	80281951	7.62	3.95	3.67	1.59e-27
chr1	223952886	223953519	7.56	3.89	3.67	1.25e-24
chr21	46256445	46256921	6.82	3.15	3.67	3.3e-24
chr22	30645172	30645488	7.08	3.41	3.67	1.55e-22
chr19	1665465	1666140	7.84	4.18	3.66	3.93e-35
chr4	2275562	2276228	7.45	3.79	3.66	2.78e-32
chr19	19009013	19009598	7.46	3.8	3.66	7.06e-31
chr16	56701855	56702436	7.27	3.61	3.66	5.47e-29
chr10	124899017	124899419	7.5	3.85	3.65	8.26e-34
chr3	115377108	115377987	9.01	5.36	3.65	2.35e-33
chr11	125323965	125324518	7.64	3.98	3.65	3e-27
chrX	151142887	151143568	7.11	3.45	3.65	4.32e-27
chr6	153451883	153452873	8.58	4.93	3.65	9.02e-26
chr13	25616593	25617170	6.78	3.13	3.65	4.38e-21
chr20	23132645	23133443	9.61	5.97	3.64	1.04e-61
chr5	85822532	85823064	7.29	3.65	3.64	1.45e-30
chr8	41676158	41676575	7.74	4.1	3.64	1.88e-30
chr15	56585927	56586578	7.33	3.69	3.64	2.97e-30
chr9	112049213	112049722	7.3	3.66	3.64	1.03e-25
chr22	21386510	21387369	7.61	3.97	3.64	1.11e-25
chr5	151129080	151129570	7.26	3.62	3.64	9.11e-23
chrX	140270882	140271666	6.94	3.29	3.64	1.04e-16
chr13	60068407	60069325	8.89	5.26	3.63	2.27e-38
chr12	56959321	56959892	7.49	3.86	3.63	3.77e-33
chr10	64028308	64028979	7.67	4.04	3.63	2.11e-32
chr9	89562189	89562947	7.81	4.19	3.63	1.21e-31
chr21	35319987	35320733	7.43	3.8	3.63	1.53e-27
chr2	238848687	238849421	6.98	3.35	3.63	4.83e-26
chr5	95657902	95658367	6.91	3.28	3.63	4.94e-24
chr19	39086738	39087400	7.48	3.85	3.63	9.78e-24
chr10	104536820	104537201	7.02	3.39	3.63	1.6e-21
chr7	120497145	120498331	9.32	5.7	3.62	2.02e-50
chrX	54383955	54384757	8.31	4.69	3.62	2.21e-41
chr2	113478373	113478772	7.4	3.78	3.62	1.01e-29
chr2	106360809	106362047	7.9	4.27	3.62	2.64e-29
chr19	20844009	20844621	7.35	3.73	3.62	4.61e-28
chr12	59313703	59314548	7.3	3.68	3.62	1.58e-24
chr6	87392689	87393605	8.42	4.81	3.61	1.73e-38
chr5	1385794	1386601	8.84	5.24	3.61	3.12e-38
chr7	29645840	29646320	7.31	3.7	3.61	9.79e-31
chr8	1771399	1772382	8.46	4.85	3.61	1.92e-30
chr4	126235823	126236517	7.69	4.09	3.61	9.56e-29
chr22	45371256	45371768	6.94	3.32	3.61	2.79e-24
chr15	72564479	72565397	10.57	6.97	3.6	4.25e-55
chr9	38380623	38381513	8.55	4.95	3.6	4.04e-44
chr17	39948913	39949841	8.21	4.61	3.6	9.27e-40
chr2	131484877	131485794	8.69	5.1	3.6	1.32e-38
chr7	134519426	134520164	8.6	5	3.6	2.31e-32
chr10	124894578	124894975	7.4	3.8	3.6	1.6e-29
chr1	27925623	27926056	8.3	4.7	3.6	1.62e-29
chr9	134511973	134512386	7.13	3.53	3.6	4.38e-26
chr11	125365628	125366402	6.83	3.23	3.6	4.94e-25
chr8	59508455	59508923	7.2	3.6	3.6	5.08e-25
chr1	242687385	242688290	7.46	3.87	3.6	5.14e-25
chr3	39850661	39851435	7.71	4.11	3.6	8.08e-21
chr9	133319902	133320729	8.74	5.15	3.59	3.67e-41
chr11	63774926	63775706	9.26	5.67	3.59	5.83e-38
chr17	36575346	36575895	8.29	4.7	3.59	1.71e-35
chr5	142405966	142406463	7.7	4.1	3.59	4.74e-35
chr9	19748404	19749124	6.94	3.35	3.59	6.88e-22
chr12	47616746	47617858	7.44	3.86	3.58	7.05e-33
chr15	101677583	101678240	8.23	4.65	3.58	3.23e-32
chr5	10536671	10536989	7.11	3.52	3.58	6.69e-27
chr7	86688582	86689439	9.72	6.15	3.57	2.87e-40
chr2	168148943	168149845	8.13	4.56	3.57	2.65e-35
chr11	22213903	22215363	7.36	3.79	3.57	3.67e-29
chr1	92351269	92351990	7.42	3.84	3.57	5.57e-29
chr16	4378002	4378516	7.03	3.47	3.57	3.48e-26
chr1	100458376	100459266	6.77	3.2	3.57	9.71e-23
chr12	95493989	95494445	6.88	3.3	3.57	2.3e-22
chr10	104522593	104523402	9.48	5.91	3.56	2.88e-50
chr9	124413679	124414182	7.48	3.93	3.56	4.55e-29
chr17	30846204	30847063	7.59	4.03	3.56	7.96e-28
chr8	103596682	103597091	7.16	3.6	3.56	1.14e-27
chr19	57106300	57106982	7.09	3.53	3.56	9.69e-27
chr10	47618681	47619695	6.76	3.2	3.56	3.68e-25
chr10	104375841	104376280	6.76	3.2	3.56	4.46e-22
chr15	99091433	99092060	6.8	3.25	3.56	5.55e-20
chr7	151329997	151330400	7.66	4.11	3.55	1.12e-36
chr1	40177008	40177491	7.95	4.4	3.55	8.68e-35
chr1	228870773	228871551	7.96	4.41	3.55	5.23e-28
chr5	42872805	42873523	7.99	4.44	3.55	6.13e-28
chr1	231336089	231336739	7.81	4.26	3.55	8.02e-27
chr4	2403691	2404233	8.13	4.58	3.55	3.53e-26
chr19	45257480	45257935	7.93	4.38	3.55	3.01e-24
chr2	42174744	42175380	6.97	3.42	3.55	1.87e-23
chr19	10445264	10445917	9.59	6.05	3.54	1.31e-58
chr19	41129521	41130247	9.18	5.64	3.54	3.51e-53
chr8	131455181	131456061	8.13	4.58	3.54	9.7e-36
chr22	42260749	42261233	7.45	3.91	3.54	2.38e-30
chr14	101139400	101139830	8.03	4.49	3.54	2.81e-29
chr2	12214243	12214844	7.48	3.94	3.54	1.71e-28
chr7	112062938	112063350	6.87	3.33	3.54	6.88e-26
chr8	82023854	82024580	7.12	3.58	3.54	1.39e-25
chr19	45641409	45641972	6.99	3.45	3.54	3.25e-25
chr15	22892269	22893103	7.16	3.62	3.54	4.85e-23
chr6	149067843	149068735	6.89	3.35	3.54	1.11e-22
chr2	165477618	165478552	7.03	3.49	3.54	6.36e-22
chr11	1410589	1411294	9.47	5.94	3.53	6.04e-58
chr11	118895292	118895848	7.73	4.2	3.53	5.58e-33
chr3	179092682	179093320	7.4	3.88	3.53	9.64e-29
chr9	139240331	139240685	7.22	3.69	3.53	2.8e-25
chr12	92797446	92797971	8.51	4.98	3.53	3.09e-25
chr7	104585403	104585880	7.21	3.68	3.53	4.06e-19
chr11	65129838	65130569	9.55	6.03	3.52	1.01e-46
chr17	40932002	40932970	8.55	5.03	3.52	2.42e-42
chr2	122282216	122282888	8.69	5.17	3.52	5.05e-40
chr3	57112430	57113760	7.64	4.12	3.52	5.39e-29
chr2	43495883	43496606	7.21	3.7	3.52	7.13e-29
chr12	6776346	6776708	7.36	3.84	3.52	4.86e-27
chr5	121757180	121757924	7.8	4.27	3.52	8.58e-27
chr5	102430426	102431021	7.42	3.91	3.52	1.75e-23
chr11	10844587	10845229	7.18	3.66	3.52	2.39e-22
chr11	17035312	17036181	6.84	3.32	3.52	2.65e-21
chr4	6271016	6271840	10.01	6.5	3.51	5.7e-46
chr1	41329595	41330043	8.3	4.78	3.51	8.59e-43
chr2	48361641	48362441	8.88	5.37	3.51	7.4e-35
chr5	150153783	150154110	6.96	3.45	3.51	1.87e-26
chr1	93427899	93428273	7.35	3.84	3.51	5.84e-24
chr6	25652253	25652800	7.09	3.58	3.51	7.75e-19
chr8	124553150	124554331	9.75	6.25	3.5	4.5e-47
chr6	10771316	10772181	9.06	5.56	3.5	5.47e-41
chr6	118228051	118228830	7.43	3.92	3.5	5.34e-29
chr10	11059525	11060604	7.66	4.16	3.5	2.13e-28
chr1	21945494	21946021	7.6	4.1	3.5	3.76e-28
chr2	189191388	189192018	7.84	4.34	3.5	4e-27
chr7	141851838	141852572	7.66	4.15	3.5	2.5e-25
chr2	196526882	196527223	7.14	3.64	3.5	2.1e-24
chr2	70200435	70200779	6.82	3.32	3.5	1.97e-22
chr17	77967372	77967764	6.87	3.38	3.5	4.82e-19
chr6	150463781	150464996	8.63	5.14	3.49	1.19e-40
chr17	65269	66399	8.22	4.74	3.49	3.94e-40
chr10	49678229	49678614	6.83	3.34	3.49	4.03e-25
chr12	6949593	6950067	6.87	3.38	3.49	5.42e-25
chr1	32593317	32593709	7.06	3.57	3.49	5.95e-25
chr19	39695323	39695989	7.95	4.45	3.49	6.61e-25
chr14	23630105	23630735	7.03	3.53	3.49	3.53e-23
chr17	26301922	26302672	6.87	3.39	3.49	2.7e-21
chr21	25644643	25645308	8.31	4.83	3.48	1.75e-34
chr6	10383508	10384100	7.44	3.96	3.48	1.66e-27
chr18	322401	322938	6.92	3.44	3.48	6.4e-24
chr5	10588878	10589540	9.01	5.54	3.47	9.87e-40
chr16	25565080	25565766	8.73	5.27	3.47	4.47e-38
chr22	40725010	40725758	8.03	4.56	3.47	8.31e-37
chr1	230889260	230890035	8	4.54	3.47	3.75e-32
chr9	139248918	139249516	7.67	4.2	3.47	6.15e-32
chr13	111213809	111214527	7.92	4.44	3.47	2.63e-30
chr9	139581240	139582201	8.33	4.85	3.47	5.63e-30
chr6	1069974	1070754	7.79	4.32	3.47	6.56e-30
chr3	46590826	46591407	7.15	3.68	3.47	3.09e-27
chr7	42985478	42986012	6.94	3.47	3.47	1.61e-25
chr11	117043694	117044211	6.84	3.37	3.47	4.75e-22
chr11	10941624	10942166	8.58	5.12	3.46	2.52e-34
chr10	112594406	112595108	7.51	4.05	3.46	1.55e-31
chr18	9008950	9009518	7.33	3.87	3.46	7.14e-29
chr15	75287575	75288069	7.7	4.24	3.46	1.35e-26
chr22	39363803	39364134	7.07	3.61	3.46	3.47e-26
chr12	8763422	8764094	7.13	3.67	3.46	2.69e-25
chr1	72748365	72748833	7.28	3.82	3.46	3.1e-20
chr2	70025682	70026730	9.61	6.15	3.45	3.01e-49
chr20	47717328	47718236	7.94	4.49	3.45	1.57e-35
chr15	69282764	69283271	7.84	4.38	3.45	1.69e-34
chr11	2905293	2905975	9.06	5.61	3.45	7.85e-31
chr19	20011512	20012168	7	3.55	3.45	1.85e-23
chr17	8924330	8925189	7.55	4.11	3.45	3.25e-21
chr4	146697379	146697895	7.07	3.62	3.45	1.24e-19
chr1	225840509	225841445	9.09	5.65	3.44	1.38e-37
chr16	56224760	56225727	8.72	5.28	3.44	3.38e-34
chr10	62703123	62704644	9.82	6.38	3.44	1.31e-33
chr20	5152231	5152815	7.93	4.49	3.44	4.52e-30
chr12	52444538	52445558	9.28	5.84	3.44	9.38e-29
chr3	196715031	196715871	10.08	6.65	3.43	5.42e-42
chr4	4861034	4861919	9.22	5.79	3.43	8.88e-42
chr15	37393394	37394234	8.21	4.78	3.43	1.02e-33
chr2	55356381	55356900	7.66	4.22	3.43	1.41e-31
chr2	72372014	72372680	7.47	4.04	3.43	3.18e-28
chr9	115139474	115139766	7.6	4.17	3.43	2.86e-23
chrX	124538442	124539016	6.91	3.48	3.43	4.39e-23
chr8	142288565	142288990	6.91	3.49	3.43	1.05e-21
chr2	9893033	9893747	6.79	3.35	3.43	7.64e-21
chr6	11938664	11939236	7.07	3.64	3.43	1.35e-18
chr9	116356038	116356540	7.15	3.72	3.43	1.19e-17
chr7	120689222	120689998	8.59	5.16	3.43	7.56e-06
chr8	93114987	93116081	10.54	7.12	3.42	1.38e-78
chr6	149461274	149461984	8	4.59	3.42	1.33e-39
chr2	231729314	231730023	9.29	5.87	3.42	3.12e-34
chr13	113355077	113355746	7.97	4.55	3.42	1.35e-29
chr22	47133637	47134770	8.93	5.51	3.42	3.3e-29
chr2	235405224	235406267	8.36	4.94	3.42	6.38e-25
chr4	95678886	95679708	6.91	3.49	3.42	7.03e-18
chr5	95482272	95482847	8.87	5.45	3.41	1.42e-38
chrX	101186423	101187319	8.55	5.14	3.41	1.34e-35
chr9	113133307	113134132	8.38	4.97	3.41	8.72e-35
chr9	117111107	117111695	8.14	4.74	3.41	3.78e-32
chr8	58949984	58950585	6.77	3.36	3.41	8.85e-20
chr18	43779409	43780021	8.04	4.64	3.4	2.25e-37
chr15	41221070	41221660	8.38	4.98	3.4	6.95e-35
chr1	182118476	182119144	7.79	4.39	3.4	2.33e-30
chr10	5871167	5871710	7.52	4.12	3.4	1.32e-29
chr14	21492810	21493638	8.36	4.96	3.4	1.02e-26
chr7	52085776	52086579	6.77	3.36	3.4	8.11e-18
chr6	123110226	123111356	9.19	5.79	3.39	3.48e-40
chr19	3576917	3577398	8.17	4.78	3.39	1.29e-34
chrX	4628375	4629288	8.31	4.91	3.39	3.98e-34
chr4	41218264	41218836	8.19	4.8	3.39	5.92e-32
chr12	132314883	132315376	7.81	4.42	3.39	1.57e-30
chr1	2986075	2986989	7.42	4.03	3.39	8.09e-27
chr1	228565701	228566782	9.82	6.45	3.38	6.88e-56
chr6	85484001	85484953	8.26	4.88	3.38	3.12e-41
chr14	23749218	23749821	8.18	4.8	3.38	8.37e-38
chr8	18870932	18872013	9.94	6.56	3.38	7.71e-32
chr11	706929	707455	7.32	3.95	3.38	1.4e-26
chr12	119591328	119591782	6.94	3.56	3.38	2.92e-25
chr2	79268212	79268940	6.85	3.47	3.38	1.62e-23
chr4	69226870	69227301	6.94	3.56	3.38	1.13e-21
chr16	19130256	19130687	6.79	3.4	3.38	1.65e-21
chr4	158622525	158623030	6.86	3.48	3.38	7.41e-19
chr11	65374266	65375069	10.61	7.23	3.37	5.89e-64
chr18	43732787	43733687	9.8	6.42	3.37	4.39e-52
chr19	35645435	35646283	8.37	5.01	3.37	3.59e-33
chr7	5649107	5649636	6.74	3.37	3.37	5.37e-21
chr11	125402412	125403178	7.41	4.05	3.37	7.5e-06
chr22	25124717	25125536	10.1	6.74	3.36	7.86e-56
chr11	2291176	2291437	8.03	4.67	3.36	9.03e-32
chr15	34446908	34447405	7.59	4.23	3.36	6.87e-31
chr13	26821660	26822389	9	5.64	3.36	7.48e-31
chr1	41958692	41959192	8.62	5.26	3.36	3.32e-30
chr16	58497178	58497858	7.69	4.32	3.36	6.8e-28
chr3	148965836	148966535	7.17	3.81	3.36	5.36e-26
chr3	115758242	115759212	7.55	4.19	3.36	8.64e-25
chr14	21539435	21539990	7.52	4.16	3.36	5.58e-21
chr2	164204553	164205148	6.8	3.45	3.36	1.03e-20
chr2	146481242	146482075	7.34	3.99	3.35	1.42e-27
chr2	236402177	236403085	8.79	5.44	3.35	1.48e-26
chr4	3081395	3081834	6.98	3.63	3.35	1.91e-24
chr8	11561445	11562002	6.74	3.39	3.35	7.61e-23
chr2	55367378	55368329	9.34	5.99	3.34	1.96e-53
chr21	43967120	43967777	8.32	4.98	3.34	5.15e-37
chr3	52413723	52414614	7.61	4.26	3.34	9.87e-33
chr7	16308345	16309014	7.55	4.21	3.34	5.34e-29
chr14	69445464	69446589	9.69	6.36	3.34	2.99e-25
chr10	103295760	103296140	6.88	3.54	3.34	3e-21
chr9	13279153	13279856	7.14	3.8	3.34	6.29e-21
chr13	31444275	31445074	8.85	5.52	3.33	2.31e-34
chr6	109366413	109367099	7.65	4.32	3.33	7.19e-27
chr20	23159456	23159866	6.94	3.61	3.33	4.31e-24
chr7	131270825	131271462	8.17	4.84	3.33	7.2e-24
chr4	99722306	99722987	6.8	3.47	3.33	2.34e-19
chr17	39686182	39687150	8.7	5.37	3.33	2.96e-07
chr1	111888710	111889549	9.23	5.91	3.32	9.34e-45
chr19	57078321	57079265	8.93	5.61	3.32	2.05e-38
chr22	50329508	50330225	10.1	6.78	3.32	4.18e-28
chr2	73144346	73145255	8.44	5.12	3.32	7.38e-27
chr1	32345675	32346243	7.08	3.77	3.32	2.12e-25
chr16	49910327	49910915	8.06	4.74	3.32	1.05e-23
chr1	182250679	182251133	7.36	4.03	3.32	5.47e-22
chr17	27884030	27884732	6.94	3.63	3.32	6.72e-21
chr2	192109857	192110524	6.94	3.62	3.32	6.89e-21
chr10	80818973	80819517	6.75	3.44	3.32	2.44e-20
chr11	114086548	114087520	10.23	6.91	3.31	5.84e-59
chr19	10727374	10728361	9.07	5.76	3.31	2.99e-49
chr4	44450324	44451243	9.15	5.84	3.31	4.93e-41
chr16	11187890	11188464	8.09	4.78	3.31	3.75e-34
chr5	150784885	150786227	7.67	4.37	3.31	4.14e-30
chr19	5292732	5293715	8.34	5.03	3.31	2.38e-27
chr18	12631827	12632436	6.73	3.42	3.31	8.09e-21
chr16	8814070	8814700	8.71	5.41	3.3	3.59e-42
chr9	94662072	94663062	8.81	5.51	3.3	6.33e-41
chr3	184870208	184871330	9.2	5.9	3.3	9.9e-39
chr3	189755802	189756364	8.1	4.8	3.3	2.23e-33
chr16	81026876	81027308	7.23	3.92	3.3	7.24e-28
chr15	65174296	65174932	7.24	3.94	3.3	1.3e-25
chr8	37648536	37648836	6.89	3.6	3.3	5.88e-19
chr19	57049685	57050597	7.48	4.18	3.3	2.38e-17
chr8	17433690	17435263	9.31	6.02	3.29	4.08e-38
chr3	45586784	45587608	8.96	5.67	3.29	3.46e-37
chr16	56659030	56660119	8.78	5.49	3.29	2.49e-36
chr17	61600139	61600897	8.52	5.23	3.29	3.06e-35
chr7	113725446	113726837	8.87	5.58	3.29	1.13e-32
chr12	104861139	104861681	8.35	5.06	3.29	1.53e-32
chr11	63259101	63259668	7.49	4.2	3.29	1.28e-27
chr18	33877279	33877957	7.19	3.9	3.29	6.7e-23
chr1	64239421	64240180	7.1	3.81	3.29	2.09e-20
chr17	17695898	17696469	6.86	3.57	3.29	1.32e-18
chr13	98794667	98796074	10.3	7.02	3.28	7.87e-53
chr17	37819870	37820343	8.25	4.97	3.28	7.79e-34
chr17	73342928	73343456	7.91	4.63	3.28	1.55e-33
chr13	38497155	38497815	7.6	4.32	3.28	2.54e-29
chr17	80262211	80262761	7.53	4.25	3.28	2.89e-27
chr12	53445002	53445254	7.13	3.85	3.28	5.29e-27
chr22	24114840	24115474	7.8	4.52	3.28	4.68e-26
chr3	42067034	42067642	7.49	4.21	3.28	1.53e-25
chr11	114128379	114128921	6.88	3.6	3.28	1.3e-23
chr15	70740256	70740740	6.94	3.66	3.28	6.69e-19
chr17	78662687	78663474	8.06	4.79	3.27	4.39e-35
chr18	11688996	11690104	7.57	4.29	3.27	6.35e-30
chr19	12476046	12476952	7.27	4	3.27	8.9e-28
chr18	21120846	21121539	7.47	4.21	3.27	3.88e-26
chr1	56982045	56982968	7.82	4.55	3.27	5.56e-25
chr8	81786049	81786910	7	3.73	3.27	1.7e-20
chrX	55506823	55507570	7.12	3.86	3.26	7.05e-26
chr3	193628675	193629350	7.24	3.99	3.26	1.02e-23
chr7	106229338	106229901	7.02	3.76	3.26	2.9e-23
chr10	5508265	5508830	6.9	3.65	3.26	3.79e-18
chr19	2059554	2060234	10.1	6.85	3.25	2.59e-59
chr6	30687606	30688217	10	6.75	3.25	5.93e-54
chr3	5054816	5055487	8.82	5.57	3.25	3.05e-29
chr16	833887	834215	7.74	4.49	3.25	2.02e-28
chr2	28148397	28149223	7.57	4.33	3.25	4.49e-28
chr1	247274651	247275730	8.28	5.03	3.25	6.77e-28
chr13	51187440	51187996	7.89	4.64	3.25	3.22e-27
chr2	241190459	241191217	8.21	4.96	3.25	1.78e-24
chr2	192701407	192702095	7.36	4.11	3.25	8.82e-23
chr5	149492888	149493193	7.16	3.92	3.25	8.7e-21
chr4	70514990	70515891	8.54	5.3	3.24	2.16e-41
chr1	158788991	158789795	8.06	4.82	3.24	4.37e-28
chr4	1884500	1884989	7.2	3.96	3.24	3.58e-27
chr12	5721749	5722474	8.06	4.82	3.24	1.66e-23
chr3	193788480	193789230	6.97	3.73	3.24	7.82e-21
chr19	17952682	17953282	6.76	3.52	3.24	1.56e-19
chr8	29207777	29208823	10.19	6.94	3.24	6.19e-08
chr8	96079672	96080313	7.91	4.68	3.23	9.09e-35
chr21	31014064	31014925	7.75	4.52	3.23	6.83e-32
chr5	79783617	79784483	8.13	4.9	3.23	3.19e-29
chr7	29648755	29649236	7.36	4.13	3.23	4.68e-25
chr3	118753387	118754015	7.44	4.21	3.23	5.54e-24
chr9	91362582	91363060	6.74	3.51	3.23	3.21e-22
chr6	1389274	1390287	7.75	4.52	3.23	4.53e-05
chr20	61062345	61063092	9.83	6.61	3.22	5.14e-34
chr11	133826570	133827319	8.36	5.13	3.22	2.51e-32
chr7	156803028	156803999	9.52	6.29	3.22	9.88e-29
chr2	160008620	160009155	7.73	4.51	3.22	3.08e-26
chr9	98278970	98279612	7.22	4	3.22	3.64e-26
chr17	44964994	44965484	7.1	3.88	3.22	3.45e-23
chr7	103483745	103484583	8.92	5.71	3.21	3.91e-46
chr2	86223652	86224142	8.15	4.94	3.21	5.28e-34
chr10	7452544	7453296	8	4.79	3.21	1.84e-33
chr5	36442443	36443253	8.47	5.26	3.21	1.18e-31
chr3	42695443	42696580	8.27	5.06	3.21	1.41e-26
chr11	69257912	69258520	8.38	5.18	3.21	3.27e-26
chr2	33437150	33437784	8.71	5.51	3.21	8.53e-25
chr16	23963409	23964110	7.46	4.25	3.21	5.63e-23
chr1	170500842	170501668	7.86	4.65	3.21	1.35e-22
chr8	142401891	142402430	7.09	3.88	3.21	1.48e-21
chr10	85954088	85954708	7.08	3.87	3.21	2.45e-21
chr1	111757131	111757567	6.76	3.55	3.21	2.56e-20
chr19	53465656	53466480	9.14	5.95	3.2	5.46e-49
chr19	10463249	10464823	8.73	5.52	3.2	1.88e-45
chr3	186739937	186740701	8.66	5.46	3.2	1.1e-41
chr19	19230895	19231805	9.04	5.84	3.2	1.49e-40
chr5	154057462	154057794	7.64	4.44	3.2	1.25e-31
chr15	41118179	41118900	7.99	4.79	3.2	4.61e-28
chr1	53392652	53393523	8.06	4.86	3.2	5.04e-26
chr19	2598966	2599527	6.75	3.55	3.2	4.38e-22
chr11	31832621	31833130	7.03	3.83	3.2	4.84e-21
chr7	73207910	73208395	6.97	3.77	3.2	3.28e-19
chrX	83756702	83757445	6.87	3.67	3.2	3.29e-18
chr12	111831533	111832232	7.32	4.12	3.2	0.000567
chr6	128841018	128842065	9.39	6.21	3.19	4.36e-38
chr10	31892121	31892961	9.93	6.74	3.19	9.42e-37
chr16	20685125	20685482	7.71	4.52	3.19	4.86e-33
chr5	179980424	179980850	7.51	4.32	3.19	1.06e-27
chr17	44054262	44054886	7.98	4.8	3.19	4.15e-25
chr1	38022337	38022713	7.26	4.07	3.19	5.55e-25
chr2	70202876	70203454	8.09	4.9	3.19	1.1e-22
chr15	41805260	41806277	7.64	4.45	3.19	4.81e-21
chr7	97989815	97990504	7.02	3.83	3.19	2.14e-20
chr7	116311829	116312619	8.52	5.34	3.18	9e-29
chr16	66694642	66695233	8.22	5.04	3.18	1.24e-28
chr7	44120818	44121139	7.74	4.56	3.18	4.02e-27
chr8	99438721	99439538	7.17	3.99	3.18	9.33e-26
chr10	53450835	53451403	6.95	3.77	3.18	9.06e-24
chr9	73013038	73013938	9.43	6.26	3.17	2.42e-45
chr12	47666149	47666769	8.41	5.23	3.17	3.22e-39
chr11	460228	461096	8.52	5.35	3.17	1.05e-36
chr18	2302527	2303657	8.77	5.61	3.17	1.39e-36
chr19	51231651	51232002	8.47	5.29	3.17	2.42e-32
chr16	67686555	67687325	8.25	5.08	3.17	6.92e-32
chr5	139088576	139089394	8.64	5.47	3.17	3.64e-30
chr1	228555487	228556095	9.09	5.92	3.17	6.06e-29
chr8	16884277	16885325	9.01	5.84	3.17	2.66e-28
chr18	19749155	19749861	7.98	4.81	3.17	1.64e-26
chr7	75620230	75620618	7.45	4.28	3.17	4.54e-25
chr5	178286740	178287535	8.92	5.75	3.17	7.44e-25
chr5	169692523	169692913	7.06	3.89	3.17	3.64e-24
chr12	92397537	92397871	7.26	4.09	3.17	8.43e-19
chr1	150135137	150135736	8.6	5.44	3.16	2.83e-31
chr17	72872243	72872604	7.81	4.66	3.16	1.73e-30
chr16	11391277	11391815	8.01	4.86	3.16	1.36e-29
chr9	99983626	99984100	7.48	4.33	3.16	5.01e-25
chr5	29976647	29977577	8.01	4.85	3.16	5.61e-24
chr22	34316757	34317474	10.36	7.21	3.15	2.17e-39
chr1	231295572	231296280	8.61	5.46	3.15	7.28e-34
chr22	41078965	41079538	8.6	5.45	3.15	2e-32
chr15	69089995	69090398	7.71	4.56	3.15	3.54e-26
chr7	108096443	108097170	6.99	3.84	3.15	4.55e-21
chr7	116139397	116140151	8.2	5.05	3.15	2.93e-20
chr7	50626013	50626666	6.78	3.64	3.15	4.26e-20
chr6	46458691	46459536	6.98	3.83	3.15	5.61e-20
chr1	204828999	204829597	7.21	4.07	3.15	1.36e-17
chr15	75400760	75401246	6.93	3.78	3.15	3.05e-16
chr15	40398590	40399294	9.55	6.41	3.14	5.93e-44
chr4	680931	681510	8.22	5.07	3.14	1.92e-35
chr5	75626931	75627580	8.23	5.09	3.14	1.38e-27
chrX	105854859	105855358	7.3	4.16	3.14	1.58e-25
chr18	68045482	68045992	7.27	4.13	3.14	3.22e-25
chr1	36173126	36173848	7.02	3.88	3.14	1.15e-21
chr11	82718876	82719529	8.45	5.32	3.13	6.09e-37
chr14	70046607	70047338	8.68	5.55	3.13	2.53e-34
chr4	99700912	99701765	8.48	5.35	3.13	1.29e-33
chr11	47026138	47026656	8.01	4.88	3.13	2.88e-25
chr8	86971312	86971904	7.55	4.42	3.13	3.39e-25
chr12	4378440	4378778	7.52	4.38	3.13	9.11e-23
chr5	10577589	10578469	6.83	3.71	3.13	2.77e-22
chr9	124813611	124814148	6.84	3.71	3.13	9.42e-22
chr1	1981477	1982183	7.78	4.65	3.13	8.47e-20
chr9	110470269	110470679	6.73	3.6	3.13	9.2e-19
chr9	94710980	94711588	7	3.88	3.13	3.99e-17
chr13	44971880	44972479	9.01	5.89	3.12	2.31e-40
chr4	41258759	41259961	9.64	6.52	3.12	2.67e-38
chr19	17687231	17688062	9.97	6.86	3.12	1.8e-33
chr8	96105213	96105814	7.99	4.87	3.12	1.62e-29
chr10	111827728	111828182	7.51	4.39	3.12	4.17e-24
chr3	100480122	100480669	7.03	3.91	3.12	6.65e-24
chr20	30556045	30556636	7.31	4.19	3.12	8.96e-24
chr4	48625258	48625863	6.83	3.71	3.12	4.57e-23
chr5	1080608	1081282	7.24	4.12	3.12	1.2e-22
chr3	44040326	44040998	7	3.88	3.12	6.69e-15
chr10	88515416	88516952	10.88	7.77	3.11	2.53e-51
chr14	100038658	100039453	9.22	6.1	3.11	9.3e-50
chr1	54875038	54875419	8.2	5.09	3.11	8.5e-30
chr18	53259884	53260148	7.27	4.16	3.11	8.5e-26
chr16	4365315	4366167	9.29	6.18	3.11	2.36e-22
chr5	134509284	134509930	7.72	4.61	3.11	1.52e-21
chr2	21468223	21468875	7.37	4.25	3.11	2.19e-21
chr20	2672954	2673501	7.08	3.98	3.11	2.24e-20
chr20	30457808	30458509	7.34	4.23	3.11	4.59e-19
chr2	191217442	191218040	6.74	3.62	3.11	1.12e-18
chr16	88767331	88767710	7	3.89	3.11	5.04e-15
chr15	69276023	69276823	8.93	5.82	3.1	9.3e-42
chr18	42258918	42259772	9.16	6.06	3.1	5.32e-38
chr16	29690136	29691029	8.94	5.84	3.1	1.29e-36
chr17	44896004	44897363	8.23	5.14	3.1	2.29e-34
chr11	78654890	78655518	9.07	5.96	3.1	2.79e-31
chr18	54718620	54719363	8.72	5.62	3.1	9.3e-31
chr10	126175097	126175706	8.14	5.04	3.1	9.76e-30
chr10	12105263	12105856	7.65	4.55	3.1	1.64e-27
chr2	21451109	21451813	9.07	5.96	3.1	9.84e-27
chr9	127257675	127258177	7.56	4.46	3.1	1.31e-26
chr4	20253129	20253914	8.36	5.26	3.1	2.61e-26
chr5	67979127	67979912	8.19	5.08	3.1	3.75e-26
chr15	40372916	40373399	7.73	4.64	3.1	1.59e-25
chr1	1092758	1093769	7.38	4.28	3.1	9.39e-22
chr16	66909406	66909691	6.92	3.82	3.1	2.94e-21
chr11	93779378	93779960	6.96	3.86	3.1	2.03e-19
chr22	30634439	30635106	8.01	4.92	3.09	1.69e-31
chr15	25201348	25202020	8.01	4.92	3.09	3.68e-31
chr17	41173113	41173696	8.96	5.87	3.09	2.1e-29
chr22	22862671	22863356	9.21	6.12	3.09	4.27e-29
chr22	30592096	30592811	7.76	4.67	3.09	5.84e-27
chr20	23292328	23293047	7.22	4.13	3.09	9.11e-23
chr7	22122436	22123205	8.73	5.64	3.09	9.08e-21
chr14	53683969	53684783	8.73	5.66	3.08	2.17e-30
chr5	157002462	157003137	6.86	3.78	3.08	1.19e-22
chr11	118850917	118851483	6.88	3.8	3.08	4.29e-22
chr10	11752685	11753131	6.9	3.82	3.08	6.84e-21
chr11	1404153	1404788	6.79	3.71	3.08	1.01e-20
chr1	36183509	36183801	6.79	3.71	3.08	1.49e-20
chr15	89623282	89624068	6.98	3.9	3.08	2.33e-20
chr19	18422362	18422971	6.78	3.71	3.08	1.65e-18
chr4	22517421	22518133	8.26	5.17	3.08	8.64e-07
chr10	82167671	82168863	9.97	6.89	3.08	4.38e-06
chr8	93107190	93108431	9.8	6.73	3.07	1.75e-35
chr18	11925710	11926356	7.83	4.76	3.07	5.44e-26
chr14	59104164	59105184	8.77	5.71	3.07	7.23e-26
chr3	152567733	152568339	7.18	4.11	3.07	4e-24
chr9	139416004	139416413	6.89	3.82	3.07	1.56e-22
chr5	180017704	180018549	7.48	4.41	3.07	3.9e-21
chr9	95895800	95897125	9.92	6.86	3.07	3.37e-07
chr22	28122451	28123451	10.61	7.54	3.06	1.34e-48
chr12	132673847	132674795	10.61	7.56	3.06	5.7e-38
chr22	26137644	26138267	9.22	6.16	3.06	3.53e-33
chr8	38758404	38759454	8.17	5.11	3.06	4.95e-29
chr11	45206706	45207343	9.17	6.11	3.06	2.12e-27
chr6	29600183	29601372	9.88	6.82	3.06	1.2e-26
chr11	120081307	120082194	7.39	4.33	3.06	6.9e-25
chr16	27767328	27767915	7.43	4.37	3.06	5.38e-24
chr15	69366424	69367100	6.91	3.85	3.06	6.03e-20
chr1	204462994	204464409	10.94	7.87	3.06	1.53e-13
chr5	149482444	149483119	8.11	5.06	3.05	2e-30
chr1	166135631	166136591	8.78	5.73	3.05	8e-28
chr17	2652872	2653440	7.51	4.46	3.05	2.29e-26
chr12	56694925	56695308	7.35	4.3	3.05	9.4e-26
chr8	145016194	145017025	8.57	5.53	3.05	3.45e-25
chr17	76268555	76269122	7.69	4.64	3.05	1.33e-24
chr3	129325262	129326181	8.62	5.56	3.05	1.67e-22
chr10	44806352	44806878	6.9	3.85	3.05	6.53e-19
chr8	28419293	28419731	6.99	3.94	3.05	2.91e-18
chr3	173112986	173113942	9.54	6.5	3.04	1.17e-39
chr20	62284325	62285320	9.58	6.54	3.04	9.13e-36
chr17	41909997	41910914	9.1	6.06	3.04	2.85e-33
chr18	45534350	45535074	8.66	5.62	3.04	4.34e-24
chr12	110484258	110484639	7.31	4.27	3.04	7.64e-22
chr11	12116356	12116813	7.24	4.19	3.04	8.8e-22
chr11	72364108	72364789	7.02	3.98	3.04	3.26e-21
chr7	101546183	101546706	7.17	4.13	3.04	2.66e-20
chr16	67047742	67048270	6.94	3.91	3.04	3.72e-18
chr19	20607359	20608002	6.81	3.77	3.04	2.98e-16
chr22	42241726	42242449	9.36	6.33	3.03	9.92e-37
chr2	217801575	217802168	7.72	4.69	3.03	9.49e-28
chr12	50067224	50068106	8.71	5.69	3.03	1.65e-27
chr2	145352697	145353219	7.49	4.46	3.03	2.39e-27
chr11	75265310	75266012	7.85	4.82	3.03	3.46e-25
chr19	56199904	56200751	8.39	5.35	3.03	1.62e-23
chr3	62304323	62305005	7.17	4.14	3.03	7.08e-23
chr14	71806440	71807189	7.08	4.05	3.03	2.89e-22
chr8	37749253	37749898	8.55	5.53	3.02	8.43e-33
chr14	68950378	68951072	7.74	4.72	3.02	2.14e-30
chr10	99609436	99610165	7.41	4.39	3.02	2.18e-14
chr14	100070340	100071444	11.11	8.1	3.01	1.87e-44
chr3	171188477	171189152	8.83	5.82	3.01	9.96e-34
chr6	15081083	15081721	8.07	5.06	3.01	9.77e-30
chr2	220348906	220349930	8.06	5.05	3.01	4.84e-29
chr2	158485009	158485903	8.42	5.41	3.01	1.92e-24
chr10	123872170	123872990	7.92	4.9	3.01	5.24e-22
chr9	71830425	71831422	8.91	5.91	3	2.7e-35
chrX	39547773	39548563	8.37	5.38	3	3.13e-31
chr12	51426824	51427742	8.18	5.18	3	1.09e-30
chr12	49581719	49583145	9.79	6.79	3	5.71e-30
chr9	38620419	38621104	7.71	4.71	3	6.11e-28
chr10	104529321	104529955	7.52	4.52	3	1.62e-27
chr2	204399584	204400572	9.87	6.88	3	2.91e-25
chr10	130832139	130832657	8.11	5.11	3	5.64e-22
chr3	47356631	47357284	7.22	4.23	3	1.85e-20
chr12	52400407	52401041	7.74	4.74	3	5.79e-20
chr11	98891201	98891909	6.71	3.71	3	4.08e-19
chr19	8590241	8591675	11.4	8.41	2.99	5.34e-83
chr9	7799268	7800016	8.08	5.09	2.99	1.53e-32
chr17	42077489	42077998	8.57	5.58	2.99	7.69e-30
chr9	133721174	133721592	7.26	4.27	2.99	1.82e-23
chr20	62714871	62715282	7.45	4.45	2.99	1.02e-22
chr10	11206765	11208374	9.25	6.26	2.99	3.91e-21
chr13	27712473	27712919	6.96	3.97	2.99	2.41e-19
chr8	22931862	22932569	7.13	4.14	2.99	8.37e-15
chr17	74639511	74640039	8.11	5.13	2.98	7.87e-30
chr20	50807874	50809131	7.73	4.75	2.98	1.01e-27
chr5	14011551	14012139	9.2	6.22	2.98	1.73e-26
chr1	53793627	53794015	7.84	4.86	2.98	3.55e-19
chr19	38145977	38147122	8.95	5.97	2.98	5.43e-07
chr18	46307453	46308231	10.77	7.8	2.97	4e-50
chr9	36215728	36216398	8.03	5.07	2.97	3.58e-33
chr19	13095908	13096559	7.79	4.82	2.97	2.77e-30
chr16	55656779	55657568	7.79	4.82	2.97	6.06e-30
chr13	95861351	95861959	7.78	4.8	2.97	3.53e-29
chr9	124498538	124499175	7.17	4.19	2.97	2.15e-22
chr17	45928164	45929008	9.05	6.08	2.97	9.12e-22
chr17	56416382	56416697	7.28	4.31	2.97	1.08e-20
chr1	63087570	63088078	8.6	5.64	2.96	4.5e-38
chr4	2869430	2870114	7.62	4.66	2.96	4.86e-27
chr18	53447114	53447904	8.64	5.68	2.96	5.12e-25
chr8	146277467	146278335	8.07	5.12	2.96	1.67e-24
chr7	65669887	65670677	7.81	4.85	2.96	3.58e-23
chr14	65241977	65242538	7.88	4.92	2.96	1.07e-21
chr9	35791386	35791906	7.02	4.06	2.96	2.09e-21
chr2	24684613	24684956	6.92	3.96	2.96	1.24e-19
chr17	37203009	37203503	6.71	3.75	2.96	1.03e-16
chr15	32322351	32323021	7.65	4.69	2.96	6e-15
chr3	105085303	105085845	7.25	4.29	2.96	1.55e-14
chr8	145007810	145008668	10.44	7.48	2.96	8.66e-05
chr1	38474902	38475368	8.98	6.03	2.95	1.18e-39
chr18	46072072	46072447	8.63	5.67	2.95	2.31e-37
chr12	47549573	47550434	8.35	5.41	2.95	8.56e-29
chr3	53157976	53158482	7.33	4.38	2.95	3.63e-25
chr1	44987054	44987534	7.18	4.23	2.95	3.78e-23
chr2	153603784	153604445	7.19	4.25	2.95	1.54e-22
chr5	66461931	66462738	7.82	4.88	2.95	2.33e-22
chr5	107107789	107108649	8.69	5.74	2.95	9.72e-22
chr10	5605942	5606482	7.24	4.29	2.95	1.82e-20
chr9	6955106	6955600	7.28	4.33	2.95	6.99e-18
chr12	112204353	112205232	7.75	4.8	2.95	4.02e-16
chr4	26585300	26586306	9.23	6.29	2.94	1.5e-39
chr4	139592426	139593244	7.65	4.71	2.94	1.18e-25
chr16	88825582	88826138	8.42	5.48	2.94	3.21e-25
chr1	120254848	120255605	7.74	4.8	2.94	5.3e-24
chr14	73243442	73244018	7.83	4.89	2.94	9.98e-24
chr17	79925672	79926216	7.52	4.58	2.94	3.71e-23
chr8	11677733	11678374	7.36	4.42	2.94	7.36e-23
chr4	169798844	169799624	6.99	4.05	2.94	5.19e-19
chr1	33351930	33352502	7.32	4.38	2.94	3.1e-16
chr3	172724862	172725358	8.66	5.73	2.93	1.88e-37
chr17	39967608	39968577	9.36	6.42	2.93	1.05e-36
chr3	45592657	45593549	10.35	7.42	2.93	1.31e-36
chr10	81151131	81151798	8.26	5.32	2.93	9.47e-28
chr11	45376746	45377318	7.66	4.73	2.93	6.76e-27
chr7	20369219	20370686	7.72	4.78	2.93	9.96e-25
chr3	119298172	119299094	9.31	6.38	2.93	4.83e-23
chr1	2573986	2574912	8.52	5.59	2.93	4.48e-21
chr17	62568744	62569260	6.83	3.89	2.93	6.31e-20
chr4	124270530	124271032	7.49	4.56	2.93	1.23e-19
chr15	72522472	72522930	7.18	4.25	2.93	1.66e-18
chr1	226837974	226838559	6.88	3.95	2.93	4.3e-18
chr10	50970022	50970608	6.75	3.83	2.93	3.51e-16
chr3	183145890	183146866	7.44	4.51	2.93	2.69e-15
chr14	50437043	50437789	8.32	5.4	2.92	1.24e-32
chr8	27471561	27472534	8.91	5.99	2.92	5.52e-28
chr13	44962487	44963086	7.98	5.05	2.92	1.58e-27
chr10	80779619	80780275	8.14	5.22	2.92	4.44e-26
chr11	47376588	47377165	7.85	4.93	2.92	2.29e-24
chr11	124940528	124941075	7.58	4.65	2.92	1.37e-22
chr2	205409841	205410702	7.4	4.48	2.92	8.61e-21
chr11	47414754	47415279	7.11	4.19	2.92	3.01e-19
chr19	53289897	53290268	6.73	3.81	2.92	9.38e-17
chr4	124271233	124271692	7.04	4.12	2.92	1.09e-16
chr2	16846776	16847410	8.6	5.69	2.91	2.44e-33
chr11	57502986	57503725	8.31	5.4	2.91	1.07e-32
chr11	14678623	14679098	7.95	5.05	2.91	1e-27
chr2	25474606	25475596	8.08	5.16	2.91	5.47e-22
chr17	4004217	4005073	7.95	5.04	2.91	5.76e-22
chr22	42121438	42121935	7.22	4.31	2.91	6.18e-21
chr7	129359821	129360623	8.36	5.46	2.9	3.62e-36
chr11	9573293	9573982	9.19	6.29	2.9	9.43e-34
chr1	160914780	160915460	8.32	5.43	2.9	1.11e-28
chr17	26793497	26794083	8.04	5.14	2.9	1.84e-28
chr4	134070159	134070574	7.94	5.04	2.9	3.3e-26
chr10	118501584	118502686	8.94	6.04	2.9	9.08e-22
chr19	19282873	19283228	6.96	4.06	2.9	1.58e-21
chr1	194504463	194504917	6.92	4.02	2.9	7.28e-20
chr12	7504837	7505672	6.94	4.04	2.9	1.46e-19
chr4	149194684	149195286	8.82	5.92	2.9	2.19e-19
chr19	36336268	36336947	6.74	3.83	2.9	2.92e-19
chr6	53659195	53660239	8.92	6.02	2.9	2.12e-18
chr7	29845907	29846611	6.79	3.9	2.9	1.35e-17
chr18	9953005	9953642	7.85	4.95	2.9	1.03e-15
chr1	43510493	43511011	7.49	4.6	2.89	1.87e-25
chrX	119149067	119150028	7.62	4.73	2.89	1.2e-24
chr2	42795310	42796513	8.36	5.47	2.89	5.67e-24
chr10	49671683	49672078	6.99	4.1	2.89	3.4e-21
chr18	9898944	9899558	7.57	4.68	2.89	3.74e-21
chrX	114795287	114796594	6.98	4.09	2.89	8.69e-19
chr8	142252537	142252968	7.03	4.15	2.89	8.72e-18
chr21	46847602	46847938	6.76	3.88	2.89	5.16e-17
chr6	41977740	41978601	8.81	5.94	2.88	1.23e-32
chr8	134309151	134310143	10.57	7.69	2.88	2.29e-30
chr20	22814473	22815106	8.83	5.96	2.88	2.03e-25
chr9	30247756	30248311	7.34	4.46	2.88	2.69e-23
chr11	35639648	35641020	8.53	5.65	2.88	2.94e-21
chr5	153903290	153903711	6.7	3.82	2.88	1.32e-19
chr20	51791851	51792463	8.76	5.87	2.88	6.96e-19
chr2	241564343	241564968	6.79	3.91	2.88	1.53e-15
chr11	102680728	102681296	6.78	3.89	2.88	4.45e-15
chr8	129057154	129057579	7	4.13	2.88	8.46e-14
chr11	69794317	69795344	10.05	7.18	2.87	5.01e-35
chr18	44710965	44711460	7.36	4.48	2.87	3.18e-22
chr1	203256388	203256870	8.44	5.57	2.87	4.81e-21
chr15	61913319	61913901	8.18	5.31	2.87	2.07e-20
chr5	58423236	58423932	6.98	4.11	2.87	3.35e-20
chr8	128812935	128813525	7.3	4.43	2.87	5.11e-20
chr6	44264991	44265674	6.76	3.89	2.87	1.68e-17
chr1	3634567	3635052	6.76	3.89	2.87	7.93e-17
chr10	63525282	63525835	6.85	3.98	2.87	3.25e-15
chr20	62710743	62711570	8.55	5.68	2.87	3.81e-06
chr16	14395643	14396586	8.44	5.58	2.86	1.93e-31
chr15	91465976	91466750	8.65	5.79	2.86	1.06e-27
chr2	172580760	172581309	7.79	4.93	2.86	2.07e-24
chr17	66097384	66098190	9.91	7.05	2.86	1.44e-23
chr1	159823921	159824994	9.1	6.24	2.86	8.28e-22
chr22	43671443	43672029	7.56	4.71	2.86	2.22e-21
chr1	150524645	150525237	8.5	5.63	2.86	4.23e-20
chr1	86042274	86042960	7.48	4.62	2.86	4.42e-17
chr22	23744698	23745197	6.78	3.92	2.86	0.000376
chr8	145025897	145027767	10.65	7.8	2.85	7.89e-33
chr22	32021697	32021981	7.86	5.01	2.85	5.57e-28
chr15	45814500	45815431	9.34	6.49	2.85	1.4e-27
chr20	33858892	33859346	7.75	4.91	2.85	6.09e-26
chr1	155270744	155271736	7.99	5.14	2.85	4.03e-25
chr11	3887500	3887802	7.17	4.32	2.85	1.89e-21
chr17	41797752	41798584	8.69	5.84	2.85	3.93e-21
chr18	29077729	29078634	7.32	4.47	2.85	4.74e-21
chr15	94486772	94487376	8.17	5.32	2.85	1.14e-20
chr13	77460332	77461073	8.3	5.46	2.85	8.69e-19
chr7	151092269	151093003	6.93	4.08	2.85	8.94e-18
chr19	461783	462342	6.78	3.93	2.85	1.62e-17
chr11	128646476	128647211	6.92	4.07	2.85	2.71e-17
chr2	11170	12031	9.18	6.34	2.84	8.29e-35
chr15	66914230	66914993	8.29	5.44	2.84	3.07e-29
chr8	10587894	10588446	6.98	4.15	2.84	5.49e-19
chr6	43885527	43886148	6.78	3.94	2.84	1.79e-18
chr8	145013600	145014141	8.79	5.94	2.84	2.93e-18
chr2	173292096	173292635	6.86	4.02	2.84	1.68e-17
chrX	55019127	55019802	6.8	3.96	2.84	2.72e-17
chr1	24648301	24649136	6.73	3.89	2.84	3.18e-16
chr10	104359156	104360075	10.09	7.26	2.83	1.28e-48
chr2	27229822	27230950	7.94	5.11	2.83	2.72e-28
chr3	187958747	187959270	8.2	5.37	2.83	9.26e-24
chr17	66287347	66288446	8.13	5.3	2.83	3.51e-22
chr17	27123836	27124321	6.96	4.13	2.83	1.71e-18
chr7	79082747	79083555	8.19	5.36	2.83	5.49e-18
chr2	16817240	16818066	7.81	4.98	2.83	3.43e-17
chr11	95976162	95976850	7.93	5.12	2.82	1.2e-28
chr1	160039876	160040655	7.12	4.3	2.82	6.93e-22
chr18	12283352	12284041	8.04	5.22	2.82	2.45e-21
chr11	85922594	85923350	6.83	4.01	2.82	8.64e-20
chr11	94501233	94501897	7.14	4.32	2.82	8.25e-18
chr4	82426030	82426744	6.76	3.94	2.82	3.27e-15
chr10	80732279	80734058	11.29	8.47	2.82	8.29e-08
chr15	31689364	31689825	8.24	5.43	2.81	3.74e-27
chr17	79064634	79065134	8.27	5.46	2.81	2.96e-26
chr7	150786317	150786632	7.24	4.43	2.81	6.22e-21
chr9	124412464	124412938	7.79	4.98	2.81	5.54e-20
chr10	94290711	94291339	6.69	3.88	2.81	8.46e-19
chr1	156884200	156884651	8.13	5.31	2.81	4.27e-17
chr9	140162987	140163480	6.88	4.07	2.81	8.67e-16
chr19	49155815	49156310	8.41	5.6	2.8	2.76e-27
chr2	63277296	63278048	8.16	5.35	2.8	1.78e-25
chr3	119498501	119499075	7.38	4.58	2.8	3.86e-25
chr6	47210150	47210618	8.22	5.42	2.8	4.42e-25
chr19	10973377	10974259	7.61	4.81	2.8	5.2e-22
chr8	11653655	11654263	7.14	4.34	2.8	2.41e-21
chr1	46624149	46624499	6.79	3.99	2.8	2.66e-20
chr9	132244811	132245476	7.89	5.09	2.8	3.68e-20
chr17	46131581	46132060	8.05	5.24	2.8	6.35e-20
chr11	17208392	17208914	7.3	4.5	2.8	1.15e-19
chr1	21958282	21959077	7.62	4.82	2.8	1.62e-18
chr2	120188935	120189684	7.46	4.66	2.8	1.7e-18
chr1	110008986	110009687	6.93	4.13	2.8	2.19e-15
chr11	69831490	69832302	9.67	6.88	2.79	3.81e-32
chr17	55456657	55457533	8.88	6.09	2.79	1.73e-28
chr22	18115904	18116417	7.86	5.07	2.79	5.28e-27
chr9	2621303	2622232	7.61	4.82	2.79	3.5e-22
chr3	182444145	182444848	7.07	4.28	2.79	3.25e-19
chr9	99145486	99146293	7.94	5.14	2.79	9.57e-19
chr21	21630688	21631293	7.16	4.37	2.79	2.36e-18
chr9	100944249	100944843	7.18	4.39	2.79	5.26e-18
chr16	11171863	11172318	6.83	4.04	2.79	2.68e-16
chr21	15826398	15827305	6.82	4.03	2.79	3.44e-16
chr17	64187737	64188611	7.57	4.78	2.79	1.47e-14
chr2	236579276	236579583	6.77	3.98	2.79	1.12e-12
chr7	103629636	103630818	9.76	6.98	2.78	1.08e-37
chr3	118155559	118156363	8.59	5.8	2.78	2.58e-27
chr17	73364164	73364863	7.74	4.96	2.78	9.72e-26
chr22	18452721	18453390	8.63	5.85	2.78	4.15e-22
chr2	42720790	42721498	7.53	4.75	2.78	7.84e-18
chr5	67111324	67111987	7.16	4.39	2.78	1.15e-17
chr18	77006287	77006906	6.78	4	2.78	1.87e-17
chr15	73797229	73797740	7	4.22	2.78	4.86e-17
chr6	37527770	37528195	6.91	4.13	2.78	3.96e-15
chr15	34806450	34807533	6.73	3.94	2.78	2.06e-12
chr22	28066616	28067148	8.65	5.88	2.77	1.57e-30
chr2	68630177	68630921	8.31	5.54	2.77	4.33e-28
chr7	129665568	129666408	7.95	5.18	2.77	8.89e-28
chr18	7566578	7567645	9.54	6.77	2.77	8.97e-25
chr13	58207580	58207959	6.99	4.22	2.77	5.43e-20
chr1	42846061	42846883	7.61	4.85	2.77	9.29e-20
chr8	57885398	57885895	7.02	4.26	2.77	6.2e-19
chr2	68870223	68871105	7.95	5.18	2.77	1.51e-18
chr18	34833855	34834592	6.97	4.2	2.77	2.1e-18
chr1	191858069	191858737	7.3	4.53	2.77	2.15e-17
chr11	126207319	126207829	6.77	4	2.77	2.5e-16
chr8	15181053	15181722	8.41	5.65	2.76	1.28e-28
chr5	75615482	75616209	7.98	5.23	2.76	2.88e-27
chr3	123751646	123752547	9.04	6.28	2.76	1.83e-24
chr4	166397735	166398250	7.91	5.15	2.76	2.16e-23
chr2	24680369	24680961	7.65	4.88	2.76	4.31e-23
chr6	14449455	14450143	7.47	4.71	2.76	6.92e-23
chr11	62656880	62657653	7.41	4.65	2.76	1.25e-22
chr3	58045080	58045737	7.31	4.55	2.76	1.1e-20
chr7	92675958	92676373	6.96	4.2	2.76	1.13e-20
chr9	94712095	94712848	8.16	5.4	2.76	2.82e-18
chr14	77227724	77228593	6.88	4.12	2.76	5.64e-18
chr11	114018561	114019142	6.71	3.94	2.76	3.43e-17
chr13	95307928	95308363	7.32	4.56	2.76	2.96e-14
chr19	28284224	28285441	9.75	7	2.75	1.84e-39
chr11	93861564	93862852	10.28	7.53	2.75	4.63e-33
chr19	954623	955372	9.22	6.47	2.75	1.08e-31
chr21	46802956	46803814	9.33	6.58	2.75	2.5e-30
chr1	204488149	204488429	7.57	4.82	2.75	7.91e-26
chr14	99450833	99451626	8.47	5.72	2.75	1.97e-16
chr22	20286306	20287489	10.2	7.46	2.74	5.72e-34
chr17	7253291	7253836	9.26	6.53	2.74	7.53e-24
chr21	45660393	45661362	8.18	5.45	2.74	2.5e-23
chr2	109061434	109061904	7.61	4.86	2.74	6.35e-23
chr15	52850332	52850899	7.69	4.95	2.74	3.46e-21
chr17	42984380	42985110	8.01	5.27	2.74	1.89e-20
chr8	11323719	11324506	8.23	5.5	2.74	1.97e-20
chr6	11931475	11932151	7.22	4.48	2.74	9.75e-16
chr22	29426802	29427940	8.28	5.54	2.74	1.26e-15
chr5	169603979	169604540	7.62	4.88	2.74	1.05e-13
chr1	16553148	16553776	9.1	6.37	2.73	2.17e-35
chr1	52113757	52114379	8.63	5.9	2.73	1.48e-26
chr5	170288675	170289658	8.68	5.95	2.73	9.22e-23
chr1	159893003	159893347	8.09	5.36	2.73	6.58e-21
chr22	36885145	36885589	6.92	4.18	2.73	2.42e-20
chr9	135457415	135457840	6.96	4.24	2.73	2.24e-19
chr20	47940091	47940687	7.95	5.22	2.73	3.24e-19
chr2	165754945	165755355	6.8	4.07	2.73	1.22e-16
chr1	12235050	12235605	6.85	4.12	2.73	8.95e-16
chr13	35516007	35517004	8.11	5.38	2.73	2.14e-05
chr7	48031336	48031960	8	5.28	2.72	3.48e-24
chr10	52263428	52263938	7.33	4.61	2.72	4e-21
chr2	62532692	62533085	6.98	4.26	2.72	1.91e-19
chr16	31891634	31892238	6.84	4.12	2.72	7.53e-19
chr20	31238161	31238693	7.12	4.4	2.72	5.6e-18
chr1	6557275	6557941	7.19	4.47	2.72	1e-17
chr11	551565	551962	6.87	4.15	2.72	2.83e-17
chr12	113530946	113531461	6.7	3.97	2.72	1.39e-16
chr15	75404588	75405021	6.99	4.27	2.72	1.89e-15
chr4	1786628	1787539	9.83	7.12	2.71	1.2e-42
chr6	44439272	44440190	8.95	6.24	2.71	4.64e-30
chr6	43894318	43895065	8.26	5.55	2.71	1.48e-26
chr11	27414260	27414742	8.2	5.5	2.71	2.38e-25
chr12	133079053	133079704	7.44	4.73	2.71	1.16e-21
chr6	136557693	136558354	7.24	4.53	2.71	9.96e-18
chr15	28344183	28344746	7.71	5	2.71	2.34e-17
chr3	186361190	186361796	6.94	4.23	2.71	1.91e-12
chr13	29142283	29142914	7.61	4.91	2.71	0.000211
chr2	165766567	165767394	8.37	5.67	2.7	3.56e-30
chr1	88219683	88220394	8.56	5.86	2.7	2.26e-29
chr6	27218771	27219888	8.71	6.01	2.7	9.74e-28
chrX	23914753	23915383	7.16	4.47	2.7	1.66e-20
chr5	10505717	10506329	7.56	4.86	2.7	1.87e-20
chr8	103801091	103802130	8.34	5.64	2.7	2.02e-18
chr10	135043687	135044228	7.16	4.46	2.7	6.97e-17
chr9	34957730	34958678	6.79	4.09	2.7	1.51e-16
chr4	2434783	2435289	7.1	4.4	2.7	8.46e-16
chr22	30584834	30585358	7.02	4.32	2.7	9.96e-15
chr10	11784121	11784893	7.16	4.46	2.7	6.65e-14
chr5	180075957	180076802	6.86	4.16	2.7	1.09e-12
chr6	27598422	27599337	8.27	5.58	2.69	2.24e-31
chr2	241543653	241544162	8.15	5.46	2.69	1.63e-26
chr20	23617964	23618920	9.07	6.38	2.69	6.23e-18
chr12	111132261	111132753	6.9	4.2	2.69	6.48e-18
chr2	157176246	157177058	8.66	5.97	2.69	3.11e-16
chr14	24100814	24101600	6.77	4.09	2.69	4.13e-16
chr16	88754445	88755036	8.74	6.07	2.68	1.93e-30
chr12	39836479	39837501	10.44	7.76	2.68	1.84e-28
chr3	3233446	3234357	7.66	4.98	2.68	1.26e-22
chr10	121427222	121427809	7.46	4.78	2.68	1.45e-22
chr10	69990852	69991577	7.43	4.75	2.68	2.09e-21
chr20	3907458	3907854	7.83	5.15	2.68	3.83e-20
chr6	3288580	3288942	6.82	4.14	2.68	4.81e-18
chr12	48690317	48690847	6.96	4.28	2.68	5.5e-17
chr1	26396817	26397339	7.46	4.78	2.68	2.61e-16
chr9	132622809	132623426	8.54	5.87	2.67	6.51e-27
chr20	62854791	62855430	8.38	5.71	2.67	1.4e-25
chr22	32333314	32333860	8.23	5.56	2.67	2.37e-22
chr3	111804951	111805690	8.97	6.31	2.67	4.49e-22
chr19	4678946	4679467	7.79	5.12	2.67	3.67e-20
chr15	64509167	64509767	7.58	4.91	2.67	2.92e-18
chr4	97214963	97215522	6.68	4.01	2.67	3.26e-16
chr8	128904854	128905361	6.84	4.17	2.67	1.15e-15
chr2	130634878	130635576	7.51	4.83	2.67	3.12e-14
chr20	31229940	31230736	8.79	6.13	2.66	5.91e-30
chr10	35930671	35931658	9.04	6.38	2.66	3.28e-24
chr21	44469703	44470438	8.1	5.44	2.66	7.83e-23
chr9	129604569	129605175	7.4	4.75	2.66	5.77e-22
chrX	40125739	40126782	7.36	4.7	2.66	8.38e-22
chr10	126277360	126278197	8.34	5.69	2.66	1.92e-19
chr6	36318554	36319225	7.4	4.73	2.66	1.12e-18
chr15	82237258	82237834	6.83	4.16	2.66	8.64e-16
chr4	75858038	75858462	6.75	4.09	2.66	6.5e-15
chr17	42634359	42635115	6.83	4.16	2.66	2.29e-14
chr2	200323259	200324584	9.41	6.76	2.65	6.59e-31
chr9	37027429	37028123	9.94	7.29	2.65	3.04e-28
chr5	34699754	34700560	8.83	6.18	2.65	1.01e-26
chr1	35290831	35291705	9.13	6.47	2.65	2.25e-21
chr12	56561326	56562099	8.03	5.38	2.65	6.37e-20
chr2	65086342	65087263	8.21	5.56	2.65	8.75e-20
chr11	47421469	47422306	8.11	5.46	2.65	1.63e-17
chr6	1609854	1610580	8.09	5.44	2.65	1.98e-17
chr12	53342592	53343031	7.29	4.64	2.65	4.31e-12
chr22	21221555	21222357	9.81	7.18	2.64	2.06e-33
chr6	112164731	112165385	9.1	6.45	2.64	5.64e-31
chr20	31252720	31253542	8.16	5.51	2.64	6.37e-21
chr9	71939647	71940496	8.04	5.4	2.64	6.96e-20
chr8	81490317	81491155	7.79	5.14	2.64	1.94e-19
chr8	67017786	67018473	7.27	4.63	2.64	8.2e-18
chr8	17658383	17659325	7.48	4.84	2.64	6.82e-17
chr11	2399126	2399588	7.1	4.46	2.64	0.00108
chr17	57762121	57762746	8	5.37	2.63	4.82e-26
chr1	245319715	245320233	7.53	4.9	2.63	4.61e-23
chr10	102771233	102771774	8.15	5.52	2.63	1.86e-22
chr5	34866920	34867578	8.12	5.48	2.63	4.25e-22
chr8	145752206	145752699	8.27	5.64	2.63	1.96e-20
chr14	101144306	101144855	8.44	5.81	2.63	2.66e-20
chr7	132735660	132736249	6.73	4.1	2.63	9.16e-18
chr1	208362488	208362915	7.64	5.01	2.63	3.81e-16
chr16	24849910	24850499	7.49	4.86	2.63	2.12e-13
chrX	71351404	71352174	8.73	6.11	2.62	7.01e-22
chr22	50644985	50645547	7.31	4.68	2.62	8.36e-19
chr5	112309616	112309961	7.66	5.04	2.62	9e-19
chr7	50564652	50565141	7.48	4.86	2.62	1.32e-17
chr17	79068704	79069142	7.68	5.06	2.62	4.14e-17
chr20	43966087	43966471	7.02	4.4	2.62	1.1e-16
chr4	24474282	24474920	7.49	4.87	2.62	8.18e-16
chr15	72610787	72611136	6.91	4.29	2.62	4.42e-15
chr19	11471972	11472544	7.56	4.94	2.62	5.14e-14
chr1	70032615	70034575	10.16	7.54	2.61	1.58e-34
chr12	32200387	32201248	8.7	6.08	2.61	5.15e-29
chr22	21131937	21132620	9	6.39	2.61	3.49e-28
chr17	75396694	75397087	6.81	4.2	2.61	5.16e-18
chr15	74219855	74220429	7.05	4.44	2.61	6.36e-18
[truncated: 13,606 more rows]
