# Supplementary material for: Analyses of erythropoiesis from embryonic stem cell‐CD34+ and cord blood‐CD34+ cells reveal mechanisms for defective expansion and enucleation of embryomic stem cell‐erythroid cells
Source: J Cell Mol Med. 2022 Mar 5;26(8):2404–16. doi: 10.1111/jcmm.17263 (PMC8995447; doi:10.1111/jcmm.17263)
Supplement: Supplementary file 10 — Table S5 [file JCMM-26-2404-s011.xlsx]

## Sheet: statistics
	ES_up	ES_down	overall
all DARs	4317	11288	15605
all DEGs	1088	1094	2182
DARs potentially regulating DEGs by BETA	1284	5447	6731
DEGs potentially regulated by DARs by BETA	965	1013	1978
DEGs potentially regulated by promoter DARs by BETA	380	669	1049

## Sheet: potentially_targeted_upDEGs
Chroms	txStart	txEnd	refseqID	Strands	rank product	GeneSymbol	peak_sum_score	peak_num	promoter(1kb)	promoter(2kb)	promoter(3kb)	RNA_CB_TPM	RNA_ES_TPM	RNA_fc			CB_TPM	ES_TPM
chr9	99403532	99417599	NM_153698	-	0.005899	AAED1	0.600784	1	AAED1	AAED1	AAED1	3.37936	333.053	6.08146		with promoter DARs	1241	22564
chr16	8814572	8878432	NM_001127448	+	0.005622	ABAT	1.21842	4	ABAT	ABAT	ABAT	770.254	3160.81	2.04261		without promoter DARs	381	2584
chr3	52002525	52008646	NM_032750	-	0.001042	ABHD14B	1.27407	6	ABHD14B	ABHD14B	ABHD14B	127.968	2446.29	4.32634
chr17	27887688	27894042	NM_198147	-	0.0008155	ABHD15	2.11289	6	ABHD15	ABHD15	ABHD15	9.01495	357.552	5.6525
chr6	139349818	139364439	NM_021243	+	0.002485	ABRACL	0.606168	2	ABRACL	ABRACL	ABRACL	33.5771	596.716	4.27666
chr16	67691414	67694718	NM_001082486	-	0.0001648	ACD	2.79014	9	ACD	ACD	ACD	62.1408	495.57	2.92347
chr3	38492517	38496311	NR_028389	-	0.007331	ACVR2B-AS1	1.18068	2	ACVR2B-AS1	ACVR2B-AS1	ACVR2B-AS1	6.23124	81.8411	3.60019
chr4	99992129	100009939	NM_000671	-	0.008354	ADH5	0.605125	1	ADH5	ADH5	ADH5	129.56	1005.87	3.01779
chr3	119298279	119308792	NM_001125	+	0.01219	ADPRH	0.66925	3	ADPRH	ADPRH	ADPRH	4.37251	340.895	5.36643
chr12	58120022	58122139	NR_027032	+	0.009772	AGAP2-AS1	1.11586	4	AGAP2-AS1	AGAP2-AS1	AGAP2-AS1	5.03814	52.2903	2.92398
chr20	32868070	32899608	NM_001161766	-	0.001597	AHCY	0.658281	2		AHCY	AHCY	861.842	5795.55	2.73522
chr3	183960116	183967313	NM_001006941	-	1.818e-05	ALG3	2.33064	17	ALG3	ALG3	ALG3	183.577	3584.93	4.23126
chr7	102096666	102105321	NM_017621	-	0.009627	ALKBH4	1.15212	6	ALKBH4	ALKBH4	ALKBH4	90.4327	422.457	2.10785
chr3	49454210	49460111	NM_001164710	-	0.003417	AMT	1.35632	5	AMT	AMT	AMT	13.1205	218.816	3.93207
chr5	10564434	10657928	NM_001164440	+	0.002659	ANKRD33B	1.75267	7	ANKRD33B	ANKRD33B	ANKRD33B	113.023	2957.78	4.56939
chr15	60639349	60690185	NM_001136015	-	0.000125	ANXA2	1.18823	2	ANXA2	ANXA2	ANXA2	224.262	5676.32	4.69788
chr9	33624222	33625532	NR_003573	+	0.0002711	ANXA2P2	1.11273	2	ANXA2P2	ANXA2P2	ANXA2P2	185.476	3460.77	4.27272
chr5	43039181	43040447	NM_001014279	-	0.002846	ANXA2R	1.99449	13	ANXA2R	ANXA2R	ANXA2R	22.4012	128.857	2.27718
chr2	69969126	70053596	NM_001153	+	0.007391	ANXA4	0.727827	5	ANXA4	ANXA4	ANXA4	371.44	4854.09	3.64682
chr11	57001051	57004927	NM_005161	-	0.0009885	APLNR	0.947835	2	APLNR	APLNR	APLNR	13.655	899.832	5.81786
chr22	39493228	39498610	NM_001166004	+	0.004808	APOBEC3H	1.02449	7	APOBEC3H	APOBEC3H	APOBEC3H	11.0359	341.155	4.54342
chr19	45417920	45422606	NM_001645	+	0.005575	APOC1	0.76109	4	APOC1	APOC1	APOC1	91.6599	5281.72	5.80688
chr3	57261764	57307498	NM_012096	+	0.002073	APPL1	0.60527	1	APPL1	APPL1	APPL1	25.7558	1396.69	5.97793
chr1	154293591	154297801	NM_080429	+	0.002222	AQP10	2.01378	7	AQP10	AQP10	AQP10	9.74118	96.2891	3.28109
chr12	49329991	49351252	NM_001659	-	0.005019	ARF3	1.28315	8	ARF3	ARF3	ARF3	133.949	1051.65	2.87758
chr3	48955220	48956818	NM_001123040	-	0.006093	ARIH2OS	1.52679	6	ARIH2OS	ARIH2OS	ARIH2OS	48.5503	347.465	2.65602
chr11	2289727	2292182	NM_005170	-	0.0008673	ASCL2	2.55492	7	ASCL2	ASCL2	ASCL2	40.0553	723.604	3.91223
chr9	133320093	133376661	NM_054012	+	0.00658	ASS1	1.10446	5	ASS1	ASS1	ASS1	81.7094	3112.99	5.04613
chr12	54058943	54070109	NM_005176	-	0.0002498	ATP5G2	0.977241	5	ATP5G2	ATP5G2	ATP5G2	307.492	6134.14	4.26357
chr17	73034954	73043074	NM_006356	-	0.00389	ATP5H	1.2889	9	ATP5H	ATP5H	ATP5H	984.094	4928.42	2.30164
chr7	128502856	128505903	NM_001198909	+	0.0005864	ATP6V1F	1.90162	6	ATP6V1F	ATP6V1F	ATP6V1F	713.635	3802.66	2.39288
chr1	1167628	1170420	NM_080605	+	0.01611	B3GALT6	0.698634	4	B3GALT6	B3GALT6	B3GALT6	100.708	822.504	2.79061
chr3	5021096	5026865	NM_003670	+	0.001184	BHLHE40	1.94547	7	BHLHE40	BHLHE40	BHLHE40	140.764	6789.4	5.45307
chr15	40380091	40398287	NM_001003942	-	0.003099	BMF	1.83205	6	BMF	BMF	BMF	1361.64	9631.98	2.78814
chr10	43277953	43330385	NM_014753	+	0.003491	BMS1	0.605343	1	BMS1	BMS1	BMS1	308.917	1538.21	2.29976
chr8	145486001	145515120	NM_015201	-	0.003408	BOP1	1.10172	4	BOP1	BOP1	BOP1	425.251	2094.83	2.29781
chr19	1985446	2015702	NM_017797	-	0.004329	BTBD2	1.85634	8	BTBD2	BTBD2	BTBD2	370.829	1642.8	2.0758
chr6	26365386	26378548	NM_001197249	+	0.002718	BTN3A2	1.68745	13	BTN3A2	BTN3A2	BTN3A2	36.0945	611.259	4.24541
chr17	79213110	79215098	NM_001086521	+	0.009337	C17orf89	0.703704	3	C17orf89	C17orf89	C17orf89	114.24	1198.39	3.28371
chr19	5678432	5680911	NM_205767	-	0.007881	C19orf70	1.26169	4	C19orf70	C19orf70	C19orf70	258.396	2481.26	3.17067
chr1	36179476	36184790	NM_152374	-	0.006081	C1orf216	1.43469	4		C1orf216	C1orf216	36.7589	191.77	2.54268
chr7	1036622	1177893	NM_032350	-	0.004151	C7orf50	1.24196	8	C7orf50	C7orf50	C7orf50	277.234	3288.11	3.50883
chr8	146277823	146281416	NM_023080	+	0.006616	C8orf33	0.604641	1	C8orf33	C8orf33	C8orf33	74.2233	1097.38	3.93349
chr8	86126287	86132651	NM_001099670	-	0.01189	C8orf59	0.855178	3	C8orf59	C8orf59	C8orf59	275.824	1200.81	2.13346
chr9	131581929	131592100	NM_016390	-	0.001097	C9orf114	1.94053	12	C9orf114	C9orf114	C9orf114	185.006	762.222	2.05192
chr19	49141271	49149451	NM_001217	-	0.0009345	CA11	2.38471	8		CA11	CA11	40.1594	1095.28	4.51148
chr1	20808883	20812728	NM_018584	-	0.01083	CAMK2N1	0.60544	1	CAMK2N1	CAMK2N1	CAMK2N1	0.993753	145.493	5.81089
chr1	223889294	223963720	NM_001146068	+	4.868e-05	CAPN2	0.950653	6	CAPN2	CAPN2	CAPN2	156.663	8503.94	5.67791
chr21	44473300	44496040	NM_000071	-	0.01215	CBS	0.992544	3	CBS	CBS	CBS	773.35	4288.1	2.40582
chr17	46147413	46178883	NM_001127228	-	0.005283	CBX1	1.197	4	CBX1	CBX1	CBX1	152.616	1464.52	3.28925
chr2	27848505	27851898	NM_024584	-	0.0101	CCDC121	0.821799	3	CCDC121	CCDC121	CCDC121	29.4015	138.537	2.21931
chrX	49091926	49106987	NM_014008	+	0.006111	CCDC22	0.917451	6	CCDC22	CCDC22	CCDC22	33.8953	1390.75	5.09551
chr3	191046873	191116459	NM_178335	+	0.0007684	CCDC50	0.599224	1	CCDC50	CCDC50	CCDC50	161.073	1593.76	3.25657
chr19	46913585	46916919	NM_032040	-	0.006119	CCDC8	1.18539	3	CCDC8	CCDC8	CCDC8	1.22719	332.338	8.3516
chr6	41902670	42016632	NM_001136126	-	0.001474	CCND3	1.39328	5		CCND3	CCND3	3150.48	13613.6	2.10257
chr10	97803158	97820625	NM_001134376	+	0.00752	CCNJ	0.712734	3	CCNJ	CCNJ	CCNJ	38.1773	383.682	3.43376
chr12	56119226	56121684	NM_001257400	-	0.006535	CD63	1.32917	4	CD63	CD63	CD63	531.054	13067.9	4.47394
chr11	2398546	2418649	NM_004356	+	0.0009346	CD81	1.86455	6	CD81	CD81	CD81	163.634	6038.22	5.09944
chr9	4676600	4679480	NR_121597	-	0.0104	CDC37L1-AS1	0.647074	3	CDC37L1-AS1	CDC37L1-AS1	CDC37L1-AS1	10.0428	104.848	3.38087
chr10	85954390	85979376	NM_001171971	+	0.003583	CDHR1	0.685085	3	CDHR1	CDHR1	CDHR1	32.8415	614.871	4.01598
chr11	2904447	2906995	NM_001122631	-	0.002477	CDKN1C	0.997125	7		CDKN1C	CDKN1C	26.4139	1112.4	5.55647
chr22	46639909	46646193	NM_207327	-	0.009836	CDPF1	1.06772	3	CDPF1	CDPF1	CDPF1	27.0518	168.522	2.78564
chr19	33790839	33793470	NM_001287435	-	0.01712	CEBPA	0.603626	1	CEBPA	CEBPA	CEBPA	39.726	243.359	2.3942
chr19	8274216	8327304	NM_024552	+	0.009084	CERS4	0.833396	3	CERS4	CERS4	CERS4	39.2944	2019.41	5.37124
chr22	24108020	24110159	NR_125755	-	0.003429	CHCHD10	1.12249	3	CHCHD10	CHCHD10	CHCHD10	33.7734	795.035	4.34436
chr15	40763159	40765357	NM_130468	+	0.005475	CHST14	1.06852	8	CHST14	CHST14	CHST14	8.01999	200.099	4.24523
chr1	41326727	41328018	NM_133467	-	0.001632	CITED4	0.984495	4		CITED4	CITED4	10.0775	1575.35	7.53357
chr8	27454433	27472328	NM_001831	-	0.01475	CLU	0.599751	1	CLU	CLU	CLU	230.169	3396.82	3.73584
chr17	2592679	2614927	NM_015229	-	0.006935	CLUH	0.736886	2	CLUH	CLUH	CLUH	330.813	2471.23	2.84938
chr12	56704212	56710128	NM_014255	-	0.008226	CNPY2	1.09974	7	CNPY2	CNPY2	CNPY2	345.754	2375.43	2.72508
chr11	67205517	67210983	NM_020441	-	0.003204	CORO1B	1.92007	12	CORO1B	CORO1B	CORO1B	249.512	7752.85	4.72942
chr15	75074424	75095539	NM_001127190	+	0.004402	CSK	1.37524	5	CSK	CSK	CSK	175.749	1551.94	3.0624
chr20	23614293	23618685	NM_000099	-	0.002958	CST3	0.600664	1	CST3	CST3	CST3	170.194	2022.68	3.50391
chr16	88772890	88781786	NM_001012759	+	0.004345	CTU2	1.82735	9	CTU2	CTU2	CTU2	99.4781	518.61	2.26551
chr16	69458497	69500167	NM_030579	+	0.002276	CYB5B	1.01498	4	CYB5B	CYB5B	CYB5B	259.192	1176.64	2.17978
chr2	120124623	120130127	NM_001282636	+	0.01304	DBI	0.651228	2	DBI	DBI	DBI	144.853	780.841	2.34149
chr17	43100705	43138477	NM_001288654	-	0.007422	DCAKD	0.704122	5	DCAKD	DCAKD	DCAKD	115.819	889.868	2.85274
chr4	183811243	183838630	NM_001921	-	0.002342	DCTD	0.605973	1	DCTD	DCTD	DCTD	37.8473	632.942	4.08624
chr16	30435018	30441373	NM_024096	-	0.003277	DCTPP1	1.57639	6	DCTPP1	DCTPP1	DCTPP1	50.6196	410.821	3.10103
chr12	132621139	132628880	NM_175066	-	0.004227	DDX51	0.705012	2	DDX51	DDX51	DDX51	111.523	948.607	2.99369
chr2	220283098	220291461	NM_001927	+	0.005987	DES	1.1502	6		DES	DES	5.56502	1299.74	6.96305
chr1	26758772	26797795	NM_024887	+	0.008571	DHDDS	0.937743	2	DHDDS	DHDDS	DHDDS	248.718	1345.73	2.37476
chr12	122692208	122711115	NM_001278342	-	0.01167	DIABLO	0.719191	2	DIABLO	DIABLO	DIABLO	641.338	2850.48	2.12074
chr2	74776146	74784678	NM_001197260	+	0.001144	DOK1	0.951496	6	DOK1	DOK1	DOK1	42.1927	800.95	4.17145
chr1	44435652	44439043	NM_001384	+	0.001178	DPH2	2.41177	11	DPH2	DPH2	DPH2	290.653	1317.82	2.1298
chr1	155112366	155112883	NM_018973	-	0.007359	DPM3	1.41339	10	DPM3	DPM3	DPM3	230.764	1116.65	2.20547
chr9	140004991	140009195	NM_013379	-	0.003335	DPP7	1.90043	14	DPP7	DPP7	DPP7	566.362	3082.21	2.40089
chr10	76854191	76859248	NM_016364	-	0.008226	DUSP13	0.591011	1	DUSP13	DUSP13	DUSP13	3.18121	617.426	8.7016
chr17	41843488	41856368	NM_004090	-	0.01408	DUSP3	0.731305	3	DUSP3	DUSP3	DUSP3	112.178	2091.88	3.99321
chr3	52082936	52090461	NM_001947	-	0.01157	DUSP7	0.992922	7	DUSP7	DUSP7	DUSP7	145.932	747.345	2.2657
chr3	183967444	183976547	NM_032331	+	0.0009948	ECE2	2.33295	17	ECE2	ECE2	ECE2	76.4749	1738.38	4.3382
chr1	15736390	15756839	NM_024329	+	0.009652	EFHD2	0.603747	1	EFHD2	EFHD2	EFHD2	97.8824	835.262	3.15896
chr1	206764973	206785904	NM_006893	-	0.0005515	EIF2D	1.20038	7	EIF2D	EIF2D	EIF2D	788.477	3470.11	2.12407
chr11	8008866	8017719	NM_003754	+	0.006454	EIF3F	0.60177	1	EIF3F	EIF3F	EIF3F	2023.99	12344.6	2.59187
chr19	10225689	10230599	NM_003755	-	0.006687	EIF3G	0.956491	2	EIF3G	EIF3G	EIF3G	1556.09	8963.13	2.50572
chr11	32605312	32624037	NM_006360	+	0.0002232	EIF3M	0.604665	1	EIF3M	EIF3M	EIF3M	985.073	6528.66	2.71499
chr12	7079943	7085165	NM_006331	+	0.001445	EMG1	1.18081	5	EMG1	EMG1	EMG1	239.54	1376.8	2.53827
chr9	131580778	131584955	NM_004435	+	0.004075	ENDOG	1.73357	11	ENDOG	ENDOG	ENDOG	29.8602	162.119	2.33601
chr14	69846839	69865021	NM_004450	-	0.001356	ERH	0.603868	1	ERH	ERH	ERH	603.145	2677.6	2.14174
chr5	441950	443275	NR_126522	-	0.01265	EXOC3-AS1	0.60624	1	EXOC3-AS1	EXOC3-AS1	EXOC3-AS1	25.5541	261.966	3.10864
chr10	99195665	99205768	NM_016046	-	0.006472	EXOSC1	0.877887	4	EXOSC1	EXOSC1	EXOSC1	234.063	1871.56	2.93397
chr9	133569146	133580281	NM_014285	+	0.003888	EXOSC2	0.858233	2		EXOSC2	EXOSC2	103.342	515.572	2.34932
chr19	41892275	41903256	NM_020158	-	0.01135	EXOSC5	1.01079	6	EXOSC5	EXOSC5	EXOSC5	52.8788	665.074	3.42377
chr4	84382093	84406290	NM_139076	-	0.001923	FAM175A	1.28928	3	FAM175A	FAM175A	FAM175A	270.957	2564.94	3.2788
chr9	38621084	38623277	NR_027294	+	0.01524	FAM201A	0.598745	1	FAM201A	FAM201A	FAM201A	4.60595	77.7693	3.37634
chr10	82173574	82192753	NM_001243782	+	8.609e-06	FAM213A	1.28704	4	FAM213A	FAM213A	FAM213A	52.202	14825.3	8.17377
chr17	635846	646075	NM_024792	+	0.009185	FAM57A	0.686627	2	FAM57A	FAM57A	FAM57A	28.4955	341.245	3.40717
chr8	127564682	127570711	NM_174911	-	0.006902	FAM84B	1.16871	2	FAM84B	FAM84B	FAM84B	1.59	133.615	5.12942
chr19	38893774	38899728	NM_174905	+	0.001273	FAM98C	1.41851	6	FAM98C	FAM98C	FAM98C	55.348	569.609	3.33311
chr11	22644078	22647387	NM_022725	-	0.01664	FANCF	0.600303	1	FANCF	FANCF	FANCF	34.2439	157.102	2.30965
chr19	9920942	9929731	NM_017703	-	0.01252	FBXL12	0.842386	3	FBXL12	FBXL12	FBXL12	89.2302	742.439	2.92043
chr17	7344060	7348251	NM_001303460	+	0.007568	FGF11	0.880852	6	FGF11	FGF11	FGF11	13.5174	285.4	4.07694
chr11	65651210	65656010	NM_004214	-	4.838e-05	FIBP	2.86583	8	FIBP	FIBP	FIBP	97.6083	1215.03	3.55718
chr14	89883697	89886137	NR_036500	+	0.004905	FOXN3-AS1	0.787029	3		FOXN3-AS1	FOXN3-AS1	19.6528	317.415	3.76365
chr6	41514163	41570122	NM_001012427	+	0.01123	FOXP4	1.05118	2	FOXP4	FOXP4	FOXP4	568.345	3616.14	2.59554
chr11	126138934	126148027	NR_037647	+	0.01123	FOXRED1	0.753575	4	FOXRED1	FOXRED1	FOXRED1	164.886	884.312	2.44156
chr10	135168657	135171529	NM_198472	-	0.01108	FUOM	0.932964	4		FUOM	FUOM	16.835	124.861	2.59222
chr19	35645844	35660788	NM_001164605	+	0.008954	FXYD5	1.13996	3	FXYD5	FXYD5	FXYD5	68.8253	586.501	2.93142
chr17	42148097	42153712	NM_138387	+	0.0003745	G6PC3	2.19587	10	G6PC3	G6PC3	G6PC3	21.839	1012.48	5.21731
chr9	34646585	34650595	NM_000155	+	0.0005716	GALT	2.35785	7	GALT	GALT	GALT	90.0811	532.073	2.47043
chr20	61038552	61051026	NM_080473	-	0.0002524	GATA5	1.60231	6	GATA5	GATA5	GATA5	62.506	1754.17	4.87871
chr7	56032269	56067875	NM_001483	+	0.001135	GBAS	1.10638	4	GBAS	GBAS	GBAS	122.873	1443.42	3.60628
chr12	56137063	56146665	NM_005811	+	0.004727	GDF11	1.18935	5	GDF11	GDF11	GDF11	36.2209	354.101	3.09746
chr2	39005326	39009106	NM_024775	+	0.00667	GEMIN6	0.700108	3	GEMIN6	GEMIN6	GEMIN6	20.4825	213.152	3.19439
chr7	30536236	30544457	NM_001199817	-	0.01374	GGCT	0.622997	2	GGCT	GGCT	GGCT	59.6294	323.759	2.54715
chr17	40341104	40346550	NM_032484	-	0.007896	GHDC	1.06851	9	GHDC	GHDC	GHDC	92.5948	446.129	2.15433
chr17	662548	685571	NM_016080	-	0.004239	GLOD4	0.686585	2	GLOD4	GLOD4	GLOD4	274.271	1327.18	2.31564
chr10	88809958	88854776	NM_005271	-	0.01197	GLUD1	0.649681	2	GLUD1	GLUD1	GLUD1	609.606	2839.63	2.18598
chr3	52321835	52329272	NM_145262	+	0.003244	GLYCTK	1.93605	8	GLYCTK	GLYCTK	GLYCTK	29.7285	191.988	2.45521
chr3	52322595	52323749	NR_046719	-	0.003036	GLYCTK-AS1	1.91261	8		GLYCTK-AS1	GLYCTK-AS1	1.39125	87.527	4.7036
chr5	150632612	150649953	NM_000405	+	0.005006	GM2A	1.1125	5	GM2A	GM2A	GM2A	85.7939	996.824	3.41373
chr1	38032412	38061586	NM_013285	-	0.0006868	GNL2	0.878774	5	GNL2	GNL2	GNL2	550.019	2611.82	2.24379
chr1	231376918	231413719	NM_014236	+	0.00895	GNPAT	0.971704	6	GNPAT	GNPAT	GNPAT	275.47	1123.16	2.05892
chr5	141380233	141392620	NM_005471	-	0.006174	GNPDA1	1.56005	8	GNPDA1	GNPDA1	GNPDA1	962.1	4443.79	2.16732
chr19	34856031	34893318	NM_001289790	+	0.003553	GPI	0.776974	3	GPI	GPI	GPI	332.816	4370.9	3.66587
chr19	35491245	35517373	NM_001136199	+	0.0002651	GRAMD1A	1.16864	3	GRAMD1A	GRAMD1A	GRAMD1A	18.0287	1912.43	6.59728
chr7	142960521	142966222	NM_001143680	+	0.003302	GSTK1	0.604134	1	GSTK1	GSTK1	GSTK1	319.432	2260.82	2.8353
chr1	110230417	110236367	NM_000561	+	0.002766	GSTM1	1.30746	7	GSTM1	GSTM1	GSTM1	5.96372	338.572	5.47532
chr1	110210643	110226619	NM_001142368	+	0.0004227	GSTM2	1.8305	8	GSTM2	GSTM2	GSTM2	10.4397	1103.01	6.30959
chr22	24376132	24384311	NM_000853	-	0.002993	GSTT1	0.988276	2	GSTT1	GSTT1	GSTT1	50.7067	440.474	3.05191
chr22	46691039	46692557	NR_024009	-	0.01308	GTSE1-AS1	0.853459	3	GTSE1-AS1	GTSE1-AS1	GTSE1-AS1	6.19655	51.5446	2.62616
chr11	5289579	5291373	NM_005330	-	1.498e-06	HBE1	3.5742	14	HBE1	HBE1	HBE1	328173	5.70717e+06	4.1128
chr16	202853	204504	NM_005332	+	1.331e-07	HBZ	3.44392	18	HBZ	HBZ	HBZ	2958.36	1.84283e+06	9.25567
chr16	3072620	3074287	NM_001288665	-	0.002554	HCFC1R1	0.913949	5		HCFC1R1	HCFC1R1	219.961	1724.74	2.90878
chr22	50683612	50689834	NM_032019	-	0.002014	HDAC10	1.79163	6	HDAC10	HDAC10	HDAC10	83.4918	699.773	3.16839
chr6	138725335	138734582	NM_014320	+	0.01091	HEBP2	0.606143	1	HEBP2	HEBP2	HEBP2	48.4469	898.071	3.99467
chr3	193853930	193856401	NM_005524	+	0.01205	HES1	0.649918	2	HES1	HES1	HES1	5.00465	98.8774	4.86588
chr1	934341	935552	NM_021170	-	0.006705	HES4	1.40263	5	HES4	HES4	HES4	1.39125	70.6885	4.42163
chr15	72635777	72668520	NM_000520	-	0.004756	HEXA	0.743157	4	HEXA	HEXA	HEXA	321.688	3585.73	3.42288
chr17	43237540	43247407	NM_001303436	+	0.001595	HEXIM2	1.9673	8		HEXIM2	HEXIM2	142.86	674.382	2.22471
chr6	26538571	26547164	NM_006353	+	0.0001682	HMGN4	2.79883	12	HMGN4	HMGN4	HMGN4	178.081	725.679	2.00254
chr11	532241	535550	NM_005343	-	0.01085	HRAS	1.08587	7		HRAS	HRAS	122.433	691.775	2.39111
chr22	29138042	29153496	NM_172002	+	0.01254	HSCB	0.840801	3	HSCB	HSCB	HSCB	38.4047	357.152	2.98514
chr2	9614669	9628591	NM_001039613	+	0.01483	IAH1	0.654561	3	IAH1	IAH1	IAH1	80.0907	351.072	2.03337
chr1	220267454	220321383	NM_018060	+	0.008093	IARS2	1.14019	3	IARS2	IARS2	IARS2	411.29	1991.24	2.23232
chr17	62079954	62097994	NM_001099786	-	0.001539	ICAM2	1.92259	5	ICAM2	ICAM2	ICAM2	377.509	2032.82	2.4331
chr2	209119956	209120918	NR_046452	+	0.01296	IDH1-AS1	0.9743	2	IDH1-AS1	IDH1-AS1	IDH1-AS1	3.77626	27.8559	2.14222
chr15	78441718	78462884	NM_005530	+	0.003466	IDH3A	0.867857	3	IDH3A	IDH3A	IDH3A	265.269	1091.72	2.00514
chr17	47074773	47133507	NM_001160423	+	0.0002639	IGF2BP1	1.06112	3		IGF2BP1	IGF2BP1	149.95	2709.91	4.20261
chr1	160061128	160068618	NM_001206665	-	0.005558	IGSF8	0.890147	4	IGSF8	IGSF8	IGSF8	2.61844	283.247	6.1382
chr2	131100488	131104197	NM_033416	+	0.0103	IMP4	1.14707	3	IMP4	IMP4	IMP4	441.428	1991.73	2.11947
chr3	49061761	49066875	NM_000884	-	0.0006382	IMPDH2	1.78978	9	IMPDH2	IMPDH2	IMPDH2	1250.44	10578.8	3.06254
chr2	220436953	220440435	NM_002191	+	0.002373	INHA	0.687874	3	INHA	INHA	INHA	16.8009	926.488	5.44579
chr16	30007529	30017111	NM_173618	+	0.002548	INO80E	0.76734	5	INO80E	INO80E	INO80E	102.415	804.491	2.9421
chr19	18545197	18549111	NM_001170938	-	0.0001675	ISYNA1	2.12868	12	ISYNA1	ISYNA1	ISYNA1	153.364	1812.93	3.59361
chr2	231729664	231743969	NM_001012516	+	0.0007399	ITM2C	0.622818	2	ITM2C	ITM2C	ITM2C	16.3081	1117.47	5.99429
chr16	19125253	19132952	NR_028028	+	0.004164	ITPRIPL2	1.25883	4	ITPRIPL2	ITPRIPL2	ITPRIPL2	14.7187	299.232	4.62691
chr13	41701708	41706936	NM_152903	-	0.01189	KBTBD6	0.622497	2	KBTBD6	KBTBD6	KBTBD6	40.4375	181.619	2.06201
chr9	110247132	110252047	NM_004235	-	0.008976	KLF4	0.578868	1		KLF4	KLF4	90.3781	422.143	2.2319
chr10	89618917	89623194	NM_001126049	-	0.01196	KLLN	0.576973	1		KLLN	KLLN	26.5162	135.432	2.46459
chr12	53342842	53346685	NM_000224	+	0.001895	KRT18	1.52046	9	KRT18	KRT18	KRT18	153.441	7688.54	5.62166
chr17	39679868	39684641	NM_002276	-	0.0004343	KRT19	1.34583	3	KRT19	KRT19	KRT19	1.59	9846.08	11.1755
chr1	155141883	155145804	NM_173852	-	0.001714	KRTCAP2	2.20049	10	KRTCAP2	KRTCAP2	KRTCAP2	512.789	2356.09	2.16338
chr22	41601312	41627275	NM_031488	+	0.00766	L3MBTL2	0.630243	2	L3MBTL2	L3MBTL2	L3MBTL2	251.96	1389.22	2.42278
chr15	71143765	71146604	NM_197958	-	0.01445	LARP6	0.749746	3	LARP6	LARP6	LARP6	69.4451	776.81	3.28223
chr16	25123046	25189551	NM_016309	+	0.00829	LCMT1	0.901582	7	LCMT1	LCMT1	LCMT1	223.973	2688.49	3.50179
chr11	18415935	18429765	NM_001165415	+	0.005698	LDHA	1.17982	4		LDHA	LDHA	291.515	2404.04	3.05475
chr16	75145757	75150670	NM_153486	-	0.0009078	LDHD	1.64168	5	LDHD	LDHD	LDHD	202.375	17899.3	6.42787
chrX	140269930	140271399	NM_012317	-	0.01375	LDOC1	0.603506	1	LDOC1	LDOC1	LDOC1	0	71.9645	6.86754
chr22	44888449	44894005	NM_032287	-	0.01552	LDOC1L	0.602613	1	LDOC1L	LDOC1L	LDOC1L	27.7316	339.76	3.31658
chr12	51442081	51454207	NR_045020	+	0.0001913	LETMD1	1.19288	3	LETMD1	LETMD1	LETMD1	182.387	2401.31	3.71758
chr4	39460643	39465434	NM_001278592	+	0.004157	LIAS	1.06572	3	LIAS	LIAS	LIAS	65.7189	407.011	2.54795
chr22	30636435	30642840	NM_001257135	-	4.534e-05	LIF	2.68407	10	LIF	LIF	LIF	80.7745	1038.34	3.72358
chr17	66097695	66132070	NR_027418	+	0.006882	LINC00674	0.64805	2	LINC00674	LINC00674	LINC00674	710.185	2929.95	2.04531
chr5	27472398	27496508	NR_038848	+	0.00209	LINC01021	0.604134	1	LINC01021	LINC01021	LINC01021	49.152	1074.63	4.51333
chr2	36581891	36582713	NR_037631	-	0.01432	LOC100288911	0.610559	2	LOC100288911	LOC100288911	LOC100288911	0	50.3693	6.38205
chr7	155434609	155437100	NR_126344	-	0.003338	LOC100506302	1.01692	2	LOC100506302	LOC100506302	LOC100506302	105.828	616.555	2.49789
chr5	151149353	151151069	NM_001278082	-	0.00773	LOC100652758	0.853488	2	LOC100652758	LOC100652758	LOC100652758	30.9568	274.784	3.01177
chr17	5402746	5404319	NM_001162371	-	0.01147	LOC728392	0.689091	4	LOC728392	LOC728392	LOC728392	0	147.3	7.8469
chr14	96967984	96968663	NR_122121	-	0.01503	LOC730202	0.643661	3	LOC730202	LOC730202	LOC730202	5.16871	52.9227	3.20684
chr12	12508341	12510001	NR_024061	-	0.01599	LOH12CR2	0.600592	1	LOH12CR2	LOH12CR2	LOH12CR2	14.1837	53.099	2.05927
chr12	7013896	7023406	NM_006992	+	0.003971	LRRC23	1.04043	7	LRRC23	LRRC23	LRRC23	39.669	471.243	3.38767
chr7	127667123	127671002	NM_022143	-	0.005921	LRRC4	0.711448	3		LRRC4	LRRC4	9.14313	2699.86	7.52547
chr2	80529002	80531487	NM_178839	-	0.0104	LRRTM1	0.64516	2	LRRTM1	LRRTM1	LRRTM1	0	316.048	8.88007
chr3	14220227	14239869	NM_014463	+	0.003676	LSM3	0.673133	2	LSM3	LSM3	LSM3	421.245	2080.74	2.32373
chr19	2321519	2328614	NM_016199	-	0.01159	LSM7	0.844178	7	LSM7	LSM7	LSM7	216.887	1218.18	2.42092
chr19	41103140	41135725	NM_001042544	+	0.0007478	LTBP4	2.50213	13	LTBP4	LTBP4	LTBP4	132.788	1266.68	3.15086
chr3	158384202	158390482	NM_020169	-	1.491e-05	LXN	1.72398	7	LXN	LXN	LXN	1599.69	20195.7	3.6457
chr1	151132223	151138424	NM_001136543	-	0.002016	LYSMD1	1.73891	8	LYSMD1	LYSMD1	LYSMD1	24.8915	259.513	3.49988
chr10	102756863	102767593	NM_032429	+	0.0001895	LZTS2	2.41609	11	LZTS2	LZTS2	LZTS2	56.4099	1016.15	4.09057
chr3	184428154	184429836	NM_022149	-	0.0103	MAGEF1	0.821739	3	MAGEF1	MAGEF1	MAGEF1	16.2758	757.388	5.55559
chrX	55478521	55480001	NM_014061	+	0.0003453	MAGEH1	0.797558	2	MAGEH1	MAGEH1	MAGEH1	16.274	1656.43	6.63334
chr7	23338939	23349180	NM_138446	+	0.005208	MALSU1	0.833097	3	MALSU1	MALSU1	MALSU1	91.5	609.047	2.65404
chr9	139981378	140003639	NR_045720	+	0.003015	MAN1B1	1.88751	10	MAN1B1	MAN1B1	MAN1B1	195.652	1223.49	2.56926
chr9	139979397	139981269	NR_027447	-	0.004015	MAN1B1-AS1	1.88661	10	MAN1B1-AS1	MAN1B1-AS1	MAN1B1-AS1	34.8613	204.164	2.32752
chr11	64556608	64570713	NM_004579	-	0.002696	MAP4K2	1.59687	10	MAP4K2	MAP4K2	MAP4K2	95.9066	680.72	2.72761
chr5	179673027	179719071	NM_001135044	-	0.006745	MAPK9	0.569771	1		MAPK9	MAPK9	276.391	1309.67	2.28415
chr12	112277572	112280706	NR_015404	-	0.00267	MAPKAPK5-AS1	1.13072	3	MAPKAPK5-AS1	MAPKAPK5-AS1	MAPKAPK5-AS1	55.0874	418.77	2.89382
chr14	24683142	24685276	NM_138476	-	0.003986	MDP1	1.56374	12	MDP1	MDP1	MDP1	12.7641	164.793	3.60159
chr11	62432778	62434923	NM_001043229	+	0.0005329	METTL12	2.33681	14	METTL12	METTL12	METTL12	50.2739	473.73	3.09627
chr15	82334118	82338484	NM_032246	-	0.006044	MEX3B	0.80212	2	MEX3B	MEX3B	MEX3B	13.2587	411.259	5.30387
chr4	2932287	2936586	NM_001146069	-	0.01172	MFSD10	0.940861	4	MFSD10	MFSD10	MFSD10	91.7534	605.129	2.5938
chr8	145734418	145736611	NR_130120	+	0.002853	MFSD3	2.04678	9	MFSD3	MFSD3	MFSD3	52.2572	411.086	2.78883
chr10	135061014	135061124	NR_030170	-	0.002507	MIR202	2.14758	7	MIR202	MIR202	MIR202	0	11.8313	4.33546
chr10	135059982	135061389	NR_108079	-	0.001381	MIR202HG	2.14261	7	MIR202HG	MIR202HG	MIR202HG	0.397501	390.17	8.13378
chr2	27532359	27545969	NM_002437	-	0.002031	MPV17	0.85716	5	MPV17	MPV17	MPV17	82.2287	839.486	3.43878
chr17	34958024	34965407	NM_024864	+	0.008702	MRM1	1.00726	2	MRM1	MRM1	MRM1	27.604	221.056	2.77856
chr11	66202545	66206319	NM_170739	-	0.004786	MRPL11	1.06662	7	MRPL11	MRPL11	MRPL11	131.998	804.406	2.52696
chr1	156707093	156710923	NM_024540	-	0.000426	MRPL24	2.42832	8	MRPL24	MRPL24	MRPL24	193.23	1184.62	2.66978
chr22	19420035	19423596	NM_003776	+	0.001999	MRPL40	1.76498	6		MRPL40	MRPL40	166.522	2015.67	3.51089
chr13	21750371	21753220	NM_024026	+	0.004529	MRPL57	0.742214	2	MRPL57	MRPL57	MRPL57	387.232	2226.64	2.49399
chr7	56019610	56023033	NM_015969	+	0.003794	MRPS17	1.05183	4	MRPS17	MRPS17	MRPS17	180.226	742.043	2.00096
chrX	64887510	64961793	NM_002444	+	0.00802	MSN	1.18397	2	MSN	MSN	MSN	970.59	6207.57	2.63757
chr16	56659584	56661024	NM_175617	+	0.002199	MT1E	2.01568	8	MT1E	MT1E	MT1E	4.4084	373.775	7.02476
chr16	56691854	56693215	NM_005949	+	0.001509	MT1F	2.16543	9	MT1F	MT1F	MT1F	1.22719	276.87	8.11451
chr16	56700646	56701977	NM_001301267	-	0.001156	MT1G	1.99673	9	MT1G	MT1G	MT1G	24.5287	385.673	4.19621
chr16	56703725	56705041	NM_005951	+	0.00261	MT1H	1.92443	9		MT1H	MT1H	0	212.537	8.34585
chr16	56716381	56718108	NM_005952	+	0.000552	MT1X	1.59167	8	MT1X	MT1X	MT1X	22.0396	817.712	5.30672
chr16	56642477	56643409	NM_005953	+	0.005454	MT2A	1.56316	8		MT2A	MT2A	479.651	4792.43	3.26574
chr22	30821610	30825041	NM_016498	+	0.0002287	MTFP1	2.7323	13	MTFP1	MTFP1	MTFP1	47.7936	386.834	2.98494
chr8	125563010	125740748	NM_014751	-	0.003364	MTSS1	0.925464	9	MTSS1	MTSS1	MTSS1	421.148	4201.22	3.274
chr19	17516494	17536148	NM_001304547	+	0.006648	MVB12A	1.50395	8	MVB12A	MVB12A	MVB12A	116.321	672.876	2.42704
chr1	1288068	1294174	NM_032348	-	0.002032	MXRA8	1.1044	8	MXRA8	MXRA8	MXRA8	5.16811	1130.82	7.02462
chr3	38179968	38184512	NM_001172567	+	0.0004492	MYD88	0.595676	2		MYD88	MYD88	47.7942	1328.01	4.83577
chr5	177540555	177553107	NM_015111	+	0.001284	N4BP3	2.13395	6	N4BP3	N4BP3	N4BP3	0.198751	736.485	9.46677
chr8	134249413	134309547	NM_006096	-	0.0019	NDRG1	0.914065	3	NDRG1	NDRG1	NDRG1	346.095	4742.26	3.72353
chr16	58497548	58547523	NM_020465	+	0.003361	NDRG4	1.01676	3	NDRG4	NDRG4	NDRG4	21.8384	1202.28	5.42471
chr6	97337186	97345767	NM_014165	-	0.009422	NDUFAF4	0.604835	1	NDUFAF4	NDUFAF4	NDUFAF4	58.338	279.081	2.32668
chr19	14676889	14682889	NM_004146	-	0.009274	NDUFB7	0.756966	3	NDUFB7	NDUFB7	NDUFB7	492.095	3363.37	2.73077
chr20	34256609	34287287	NM_001198989	-	0.004467	NFS1	0.917497	5	NFS1	NFS1	NFS1	149.115	740.723	2.36104
chr5	177576464	177580961	NM_017838	-	0.003428	NHP2	1.63863	6	NHP2	NHP2	NHP2	318.214	1695.99	2.3652
chr2	122484520	122494503	NM_032390	-	0.006641	NIFK	0.910413	3	NIFK	NIFK	NIFK	146.292	695.844	2.31232
chr3	23933571	23958537	NM_020345	-	0.001363	NKIRAS1	1.19003	3	NKIRAS1	NKIRAS1	NKIRAS1	81.1979	756.266	3.15912
chr16	4511677	4524651	NM_001305141	-	0.007893	NMRAL1	1.21757	8	NMRAL1	NMRAL1	NMRAL1	52.8818	602.502	3.32571
chr4	57829515	57843826	NM_032313	-	0.007962	NOA1	0.597501	1	NOA1	NOA1	NOA1	409.385	2351.36	2.48027
chr16	69775756	69788871	NR_074074	-	0.0004892	NOB1	0.664018	2	NOB1	NOB1	NOB1	136.62	2221.15	3.95956
chr12	132628971	132637018	NM_024078	+	0.01298	NOC4L	0.703216	2	NOC4L	NOC4L	NOC4L	199.029	1246.02	2.56906
chr14	74946642	74960084	NM_006432	-	0.0101	NPC2	0.601505	1	NPC2	NPC2	NPC2	917.835	7625.53	3.01652
chr3	50384918	50388486	NM_006545	-	0.0005396	NPRL2	2.29563	10	NPRL2	NPRL2	NPRL2	150.343	833.144	2.53456
chr8	144915754	144923146	NM_178564	-	0.007671	NRBP2	0.724679	6	NRBP2	NRBP2	NRBP2	15.8418	164.14	3.22411
chr16	67918780	67920271	NM_198443	+	0.0006364	NRN1L	2.7327	15	NRN1L	NRN1L	NRN1L	5.50501	71.8687	3.96597
chr20	327369	335512	NM_024958	+	0.00328	NRSN2	1.98562	8		NRSN2	NRSN2	25.0779	438.071	3.75542
chr5	74062815	74072737	NM_014886	+	0.002554	NSA2	0.602854	1	NSA2	NSA2	NSA2	741.857	3026.55	2.02116
chr3	52558384	52567793	NM_001134231	-	0.002887	NT5DC2	0.979363	4		NT5DC2	NT5DC2	276.375	3798.45	3.80092
chr1	156830670	156851642	NM_002529	+	0.0007707	NTRK1	1.57487	7	NTRK1	NTRK1	NTRK1	18.4621	3275.45	7.73899
chr16	1832923	1839192	NM_012225	+	0.007789	NUBP2	1.06628	6	NUBP2	NUBP2	NUBP2	285.819	2134.22	2.83943
chr10	12209572	12238143	NM_014142	-	0.006917	NUDT5	0.721413	4	NUDT5	NUDT5	NUDT5	124.732	711.06	2.56271
chr2	220415449	220436268	NM_015311	-	0.0002518	OBSL1	0.706983	3	OBSL1	OBSL1	OBSL1	107.707	2637.54	4.58877
chr19	708952	748330	NM_002579	+	0.000368	PALM	1.93546	9	PALM	PALM	PALM	5.07282	2733.99	9.03023
chr10	135192740	135205200	NR_109765	+	0.004869	PAOX	0.917139	3	PAOX	PAOX	PAOX	3.21469	284.429	5.7361
chr16	67694850	67696681	NM_001037281	+	0.0006362	PARD6A	2.79047	9	PARD6A	PARD6A	PARD6A	13.7497	85.7903	2.28173
chr15	72533521	72563628	NM_020214	-	0.0008318	PARP6	0.993632	5		PARP6	PARP6	54.2218	1930.25	4.97856
chr10	105156411	105206019	NM_014976	+	0.005806	PDCD11	0.799693	2	PDCD11	PDCD11	PDCD11	233.172	1392.26	2.53994
chr8	94929278	94938296	NM_001161781	+	0.01042	PDP1	0.605634	1	PDP1	PDP1	PDP1	25.3149	265.172	3.20423
chr6	42931610	42946981	NM_000287	-	0.003009	PEX6	2.06795	10	PEX6	PEX6	PEX6	249.441	1223.59	2.16356
chr3	48555116	48594227	NM_004567	-	0.001748	PFKFB4	0.609839	3		PFKFB4	PFKFB4	27.5428	914.243	4.83142
chr21	45719916	45747264	NM_002626	+	0.0008592	PFKL	0.658661	2	PFKL	PFKL	PFKL	437.083	3390.6	2.9231
chr3	149682690	149688741	NM_002628	-	0.01086	PFN2	0.602517	1	PFN2	PFN2	PFN2	3.21529	156.652	6.10435
chr12	7074514	7079916	NM_001144831	-	0.003903	PHB2	1.18188	5	PHB2	PHB2	PHB2	1318.79	6760.4	2.34631
chr1	201434621	201438299	NM_012396	-	0.007179	PHLDA3	1.12181	3	PHLDA3	PHLDA3	PHLDA3	85.6485	4286.6	5.39391
chr9	139743267	139745495	NM_001287343	+	0.004034	PHPT1	1.53278	4	PHPT1	PHPT1	PHPT1	428.486	5689.75	3.66313
chr5	134363423	134369964	NM_002653	-	0.01222	PITX1	0.605803	1	PITX1	PITX1	PITX1	30.9933	200.417	2.84999
chr1	155259083	155271225	NM_000298	-	0.005545	PKLR	1.37708	7	PKLR	PKLR	PKLR	282.31	5630.32	4.24494
chr15	72491369	72523727	NM_182471	-	0.0005353	PKM	1.3395	5	PKM	PKM	PKM	397.049	8942.78	4.4488
chr19	14544165	14582679	NM_002741	+	0.0007727	PKN1	2.02442	6	PKN1	PKN1	PKN1	353.155	16662.6	5.47072
chr8	144989314	145013758	NM_201384	-	9.286e-05	PLEC	3.08388	10	PLEC	PLEC	PLEC	94.149	2477.37	4.57847
chr17	37824233	37826728	NR_073461	+	0.001795	PNMT	1.28537	5	PNMT	PNMT	PNMT	20.3196	890.713	5.70747
chr1	166808723	166823709	NM_017542	+	0.00716	POGK	0.638802	2	POGK	POGK	POGK	42.3803	2107.7	5.37038
chr7	44111660	44122139	NM_013284	-	0.01203	POLM	0.671392	3		POLM	POLM	72.6127	346.48	2.11858
chr11	62529010	62534187	NM_002696	+	0.002268	POLR2G	2.05836	13	POLR2G	POLR2G	POLR2G	285.46	1985.78	2.73394
chr10	71962585	71993190	NM_021129	-	0.008549	PPA1	0.736101	5	PPA1	PPA1	PPA1	186.793	880.173	2.2844
chr6	36822605	36842800	NM_016059	-	0.001346	PPIL1	2.02857	9	PPIL1	PPIL1	PPIL1	123.975	1799.86	3.89027
chr6	42952236	42980083	NM_180976	+	0.0002944	PPP2R5D	1.95691	9	PPP2R5D	PPP2R5D	PPP2R5D	640.346	2732.76	2.07939
chr1	107599266	107601916	NM_018137	+	0.003227	PRMT6	0.594544	1	PRMT6	PRMT6	PRMT6	156.874	803.777	2.38677
chr19	50094911	50129696	NM_020719	+	0.0002923	PRR12	3.05398	16	PRR12	PRR12	PRR12	163.766	913.357	2.40863
chr9	125137600	125157982	NM_001271165	+	0.0008846	PTGS1	1.98182	6	PTGS1	PTGS1	PTGS1	254.245	8745.32	5.01541
chr9	130476226	130477936	NM_001002913	-	0.008332	PTRH1	1.14711	4	PTRH1	PTRH1	PTRH1	28.1062	115.22	2.06597
chr12	108079589	108106257	NM_007062	+	0.003747	PWP1	0.60544	1	PWP1	PWP1	PWP1	325.133	1577	2.23912
chr17	79890261	79895115	NM_001282281	-	0.0009854	PYCR1	2.48948	11	PYCR1	PYCR1	PYCR1	498.864	2335.86	2.18844
chr3	49133364	49142562	NM_005051	-	0.0008154	QARS	1.9641	10	QARS	QARS	QARS	2395.41	11327.4	2.23031
chr16	29690440	29709314	NM_014298	+	0.002006	QPRT	1.81984	6	QPRT	QPRT	QPRT	416.017	5267.66	3.60689
chr1	153954092	153958853	NR_073553	-	0.001544	RAB13	2.01827	6	RAB13	RAB13	RAB13	313.678	3779.03	3.53069
chr6	146864827	146876086	NM_006834	+	0.003284	RAB32	0.604714	1	RAB32	RAB32	RAB32	30.0937	528.139	4.06331
chr17	79989531	79992080	NM_005052	+	0.007196	RAC3	0.996842	6	RAC3	RAC3	RAC3	8.25403	170.065	4.71019
chr22	29708921	29711745	NM_006477	-	0.002735	RASL10A	2.11054	8	RASL10A	RASL10A	RASL10A	26.4151	112.767	2.22382
chr11	32112476	32127272	NM_002901	+	0.00216	RCN1	1.00853	2	RCN1	RCN1	RCN1	111.343	1215.02	3.48414
chr2	85569077	85581821	NM_017750	-	0.007596	RETSAT	0.847051	5	RETSAT	RETSAT	RETSAT	256.441	1184.72	2.15421
chr3	53122500	53164470	NM_052859	-	0.0004668	RFT1	2.21807	5	RFT1	RFT1	RFT1	235.522	1014.62	2.1249
chrX	71346960	71351751	NM_001024455	-	0.006197	RGAG4	0.605609	1	RGAG4	RGAG4	RGAG4	15.2444	614.94	4.91793
chr19	39358471	39368919	NM_001195833	-	8.411e-05	RINL	2.37794	8	RINL	RINL	RINL	62.4783	1091.61	4.18598
chrX	119004494	119005791	NM_006978	-	0.003666	RNF113A	0.923792	3	RNF113A	RNF113A	RNF113A	147.889	964.237	2.63648
chr11	62380212	62382592	NM_000327	+	0.004517	ROM1	1.7301	13		ROM1	ROM1	44.87	271.132	2.40005
chr20	34287231	34288902	NM_080748	+	0.002204	ROMO1	0.918917	5	ROMO1	ROMO1	ROMO1	266.694	2228.86	3.06877
chr6	35436177	35438558	NM_007104	+	8.094e-05	RPL10A	1.14058	3	RPL10A	RPL10A	RPL10A	1368.6	9686.52	2.82082
chr9	130209952	130213711	NM_000976	-	0.001949	RPL12	0.979002	3	RPL12	RPL12	RPL12	2514.62	13762.5	2.45362
chr17	37356535	37360980	NM_000981	+	0.003407	RPL19	1.73811	4	RPL19	RPL19	RPL19	8890.06	45247.9	2.33195
chr17	8280833	8286565	NM_000987	-	0.001609	RPL26	1.3828	6	RPL26	RPL26	RPL26	4638.11	21998.5	2.23814
chr5	172386438	172396774	NM_016093	+	0.007359	RPL26L1	1.04718	4	RPL26L1	RPL26L1	RPL26L1	100.61	442.641	2.07157
chr22	39708886	39715670	NM_000967	-	0.0001967	RPL3	1.79738	7	RPL3	RPL3	RPL3	9604.93	50334.6	2.38556
chr9	127620157	127624240	NM_007209	-	0.008667	RPL35	0.647447	3	RPL35	RPL35	RPL35	2454.6	14322.4	2.52729
chr5	40831429	40835387	NM_000997	-	0.0009515	RPL37	0.762861	3	RPL37	RPL37	RPL37	4957.55	20710	2.06088
chr1	93297593	93307481	NM_000969	+	9.592e-05	RPL5	0.601024	1	RPL5	RPL5	RPL5	5471.57	26375.6	2.26859
chr15	69745158	69747884	NM_213725	+	0.004995	RPLP1	0.737304	2	RPLP1	RPLP1	RPLP1	11254.8	69600.4	2.61878
chr9	34610481	34612110	NM_148179	-	0.00139	RPP25L	2.2121	7	RPP25L	RPP25L	RPP25L	169.898	1682.76	3.21827
chr20	60962120	60963576	NM_001024	+	0.007624	RPS21	1.10887	6	RPS21	RPS21	RPS21	2021.23	9516.17	2.21616
chr9	19376253	19380235	NM_001010	-	0.00845	RPS6	0.60544	1	RPS6	RPS6	RPS6	12583.1	51791.2	2.03388
chr15	40861491	40866893	NM_152260	+	0.002092	RPUSD2	1.61273	5	RPUSD2	RPUSD2	RPUSD2	60.1879	357.145	2.56744
chr19	50138551	50143400	NM_006270	-	0.004364	RRAS	1.84922	12		RRAS	RRAS	121.063	830.321	2.62946
chr3	51967441	51975957	NM_004704	-	0.003763	RRP9	0.902318	5	RRP9	RRP9	RRP9	45.7968	872.52	4.06747
chr1	16558181	16563659	NM_030907	-	0.001037	RSG1	2.44322	8	RSG1	RSG1	RSG1	54.844	364.632	2.56422
chr1	152004981	152009511	NM_005620	-	0.008884	S100A11	1.02344	9	S100A11	S100A11	S100A11	16.601	354.562	4.01144
chr19	14199228	14201232	NM_138352	-	0.003153	SAMD1	1.36801	7	SAMD1	SAMD1	SAMD1	554.828	2313.77	2.07629
chr5	42799981	42812024	NM_001093726	-	0.002862	SEPP1	0.654678	2	SEPP1	SEPP1	SEPP1	199.407	1559.33	2.94875
chr11	75273100	75283849	NM_001235	+	9.63e-05	SERPINH1	3.17775	12	SERPINH1	SERPINH1	SERPINH1	725.589	5721.72	2.94778
chr7	96318078	96339203	NM_006304	-	0.003978	SHFM1	0.602252	1	SHFM1	SHFM1	SHFM1	279.248	1502.12	2.45977
chr9	34634718	34637823	NM_147157	-	0.0001123	SIGMAR1	2.5695	7	SIGMAR1	SIGMAR1	SIGMAR1	408.166	1712.1	2.05498
chr12	98987402	98995778	NM_002635	+	0.0004647	SLC25A3	0.811799	2	SLC25A3	SLC25A3	SLC25A3	3604.82	15053.9	2.06373
chr17	8191081	8198170	NM_201520	-	0.008196	SLC25A35	1.14051	6	SLC25A35	SLC25A35	SLC25A35	11.9015	210.167	4.41885
chr15	50474392	50528589	NM_003645	+	0.001438	SLC27A2	0.719236	4	SLC27A2	SLC27A2	SLC27A2	9.64528	1161.64	6.95994
chr1	153747767	153752633	NM_024330	+	0.002012	SLC27A3	1.15554	4	SLC27A3	SLC27A3	SLC27A3	18.1593	394.77	4.42854
chr20	62371210	62375403	NM_020062	+	0.001106	SLC2A4RG	0.617756	3	SLC2A4RG	SLC2A4RG	SLC2A4RG	235.844	1997.51	3.08392
chr1	220087605	220101993	NR_046437	-	0.009837	SLC30A10	0.858805	2	SLC30A10	SLC30A10	SLC30A10	265.283	2423.89	3.17993
chr1	153931574	153936117	NM_001271958	-	0.0016	SLC39A1	2.00754	6	SLC39A1	SLC39A1	SLC39A1	416.497	2858.37	2.73555
chr2	217277136	217347774	NM_014140	+	0.00126	SMARCAL1	0.604158	1	SMARCAL1	SMARCAL1	SMARCAL1	214.103	1797.36	3.01898
chr8	42396297	42408140	NM_001135676	+	0.006732	SMIM19	1.23864	4	SMIM19	SMIM19	SMIM19	111.872	481.994	2.17077
chr2	73441365	73454355	NM_006062	+	0.01697	SMYD5	0.569908	1		SMYD5	SMYD5	282.527	2097.64	2.78022
chr15	66782665	66790146	NM_006049	-	0.009256	SNAPC5	1.06005	2	SNAPC5	SNAPC5	SNAPC5	69.6574	377.962	2.29929
chr7	45022626	45026259	NR_003697	-	0.0159	SNHG15	0.651316	2	SNHG15	SNHG15	SNHG15	37.8778	185.11	2.08115
chr1	31732414	31769644	NM_004814	-	0.01459	SNRNP40	0.63063	2	SNRNP40	SNRNP40	SNRNP40	219.527	898.51	2.05547
chr6	34724870	34741634	NM_003093	+	0.006879	SNRPC	0.699974	5	SNRPC	SNRPC	SNRPC	367.286	2955.99	2.95954
chr12	96252708	96260238	NM_003095	+	0.01079	SNRPF	0.619905	2	SNRPF	SNRPF	SNRPF	96.2571	573.403	2.65282
chr4	24797084	24802467	NM_003102	+	0.004467	SOD3	0.604037	1	SOD3	SOD3	SOD3	0.993753	1377.83	8.9585
chr20	306214	310872	NM_006943	+	0.003287	SOX12	1.91605	7		SOX12	SOX12	157.231	990.083	2.5723
chr8	10581277	10588084	NM_031439	-	0.005743	SOX7	0.604448	1	SOX7	SOX7	SOX7	8.91845	255.139	4.7875
chr2	73114511	73119289	NM_003124	+	0.005955	SPR	0.782643	2	SPR	SPR	SPR	15.539	807.55	5.29697
chr7	141438120	141450288	NM_001256513	+	0.002047	SSBP1	0.778721	3	SSBP1	SSBP1	SSBP1	444.571	1858.58	2.04325
chr2	86066270	86116157	NM_003896	-	0.004225	ST3GAL5	0.917502	4	ST3GAL5	ST3GAL5	ST3GAL5	94.1155	1465.07	3.8304
chr17	74620837	74639920	NM_018414	-	0.001705	ST6GALNAC1	1.21735	7	ST6GALNAC1	ST6GALNAC1	ST6GALNAC1	117.111	2597.38	4.52148
chr5	172741725	172756506	NM_003714	-	0.003035	STC2	1.77386	4	STC2	STC2	STC2	12.5572	374.921	4.45524
chr15	74275558	74286963	NM_001256676	-	0.009812	STOML1	0.71168	3	STOML1	STOML1	STOML1	51.9315	387.445	2.72533
chr11	59522531	59573355	NM_004177	+	0.01205	STX3	0.593808	1	STX3	STX3	STX3	86.1096	2438.45	4.62459
chr9	131038424	131051268	NM_001040011	+	0.008405	SWI5	1.06323	4	SWI5	SWI5	SWI5	54.1084	826.463	3.73546
chr22	39795758	39827887	NM_006116	+	0.00205	TAB1	1.48526	13	TAB1	TAB1	TAB1	290.856	1420.73	2.2389
chr1	159887896	159893507	NM_001277224	-	0.00208	TAGLN2	0.911915	4	TAGLN2	TAGLN2	TAGLN2	860.573	7368.21	3.07259
chr1	150459839	150480085	NM_025150	+	0.002319	TARS2	0.912477	6	TARS2	TARS2	TARS2	136.142	926.358	2.74919
chr7	72983276	72993013	NM_012453	-	0.01507	TBL2	0.760257	2	TBL2	TBL2	TBL2	485.52	2074.03	2.03566
chr22	31003069	31023047	NM_000355	+	0.001574	TCN2	1.26492	5		TCN2	TCN2	5.79965	902.493	7.46842
chr3	51705190	51738339	NM_001129884	+	0.004471	TEX264	0.711572	2		TEX264	TEX264	78.6099	1545.7	4.14738
chr16	3074031	3077756	NM_024339	+	0.006128	THOC6	0.922993	5		THOC6	THOC6	143.769	628.14	2.05669
chr11	134118172	134123260	NM_199298	-	0.00666	THYN1	0.795159	2	THYN1	THYN1	THYN1	49.2226	748.47	4.05052
chr5	149372685	149380171	NM_001243253	-	0.007757	TIGD6	1.41767	9		TIGD6	TIGD6	94.3694	505.944	2.29371
chr14	58875211	58894332	NM_001304485	-	0.01106	TIMM9	0.615687	2	TIMM9	TIMM9	TIMM9	272.178	1174.61	2.05691
chr3	156390959	156393502	NR_027954	-	0.01353	TIPARP-AS1	0.583028	1	TIPARP-AS1	TIPARP-AS1	TIPARP-AS1	5.9984	64.0018	3.5511
chr17	27051365	27053949	NM_001160407	-	0.003851	TLCD1	1.68881	8		TLCD1	TLCD1	36.5496	275.084	2.73038
chr8	38846326	38854041	NM_031940	-	0.01038	TM2D2	0.671554	3	TM2D2	TM2D2	TM2D2	104.191	795.473	2.81704
chr7	75616154	75623992	NM_031925	-	0.01031	TMEM120A	1.15259	3	TMEM120A	TMEM120A	TMEM120A	554.304	2488.05	2.11468
chr11	85358962	85367597	NM_032273	+	0.003678	TMEM126A	1.19374	3	TMEM126A	TMEM126A	TMEM126A	91.3806	507.48	2.55688
chr19	47549166	47551882	NM_017854	-	0.008359	TMEM160	1.34252	6	TMEM160	TMEM160	TMEM160	34.4155	252.044	2.8749
chr19	19230424	19249310	NM_017814	-	0.004973	TMEM161A	1.41537	9	TMEM161A	TMEM161A	TMEM161A	65.2837	600.213	3.04253
chr2	120975046	120980984	NM_024121	-	0.01639	TMEM185B	0.604932	1	TMEM185B	TMEM185B	TMEM185B	43.7381	226.076	2.18239
chr12	72079877	72097839	NM_018279	+	0.007079	TMEM19	0.693431	3	TMEM19	TMEM19	TMEM19	122.804	480.099	2.00232
chr19	11453451	11456981	NM_001145416	-	0.001233	TMEM205	1.73476	5	TMEM205	TMEM205	TMEM205	58.8579	679.143	3.50906
chr11	62557786	62559486	NM_001080501	-	0.00285	TMEM223	2.03596	12	TMEM223	TMEM223	TMEM223	79.4261	990.678	3.45288
chr14	93651295	93653431	NM_015676	+	0.009055	TMEM251	1.24198	6	TMEM251	TMEM251	TMEM251	176.014	979.746	2.38902
chr17	7306292	7307450	NM_152766	-	0.002546	TMEM256	1.30035	10	TMEM256	TMEM256	TMEM256	314.185	1413.92	2.17528
chr9	7796490	7799799	NM_033428	-	0.01047	TMEM261	0.602734	1	TMEM261	TMEM261	TMEM261	17.5712	642.368	5.30562
chr17	26646120	26655711	NM_014573	+	0.004217	TMEM97	1.04874	3	TMEM97	TMEM97	TMEM97	77.9509	456.366	2.62674
chr2	85132762	85133799	NM_021103	+	0.0006144	TMSB10	1.17644	4	TMSB10	TMSB10	TMSB10	40.4999	800.933	4.27234
chr17	18177234	18218321	NM_004618	-	0.003553	TOP3A	0.712883	3	TOP3A	TOP3A	TOP3A	304.699	1208.47	2.01285
chr9	140172279	140177093	NM_017723	+	0.004192	TOR4A	1.56249	9	TOR4A	TOR4A	TOR4A	55.151	312.933	2.5978
chr17	27895738	27900175	NM_138349	+	0.001184	TP53I13	2.11829	6	TP53I13	TP53I13	TP53I13	9.97341	352.575	4.71387
chr19	45666185	45681501	NM_024108	-	0.01038	TRAPPC6A	1.0346	6	TRAPPC6A	TRAPPC6A	TRAPPC6A	97.9135	992.312	3.19616
chr11	5710816	5732093	NM_001199573	+	0.008994	TRIM22	0.602348	1	TRIM22	TRIM22	TRIM22	181.042	1184.54	2.63747
chr11	63991270	63993726	NM_031472	-	0.0008537	TRPT1	2.44449	12	TRPT1	TRPT1	TRPT1	116.042	1338.12	3.42037
chr1	184020784	184043344	NM_001127394	+	0.008184	TSEN15	0.603892	1	TSEN15	TSEN15	TSEN15	111.339	852.407	3.00708
chr9	139971952	139978990	NM_207309	+	0.0005981	UAP1L1	1.93787	10	UAP1L1	UAP1L1	UAP1L1	36.352	706.011	4.17015
chr4	41258897	41270446	NM_004181	+	0.01369	UCHL1	0.827186	3	UCHL1	UCHL1	UCHL1	58.1516	397.555	2.5981
chr7	48128736	48148330	NM_001287429	+	0.00345	UPP1	0.689918	3	UPP1	UPP1	UPP1	1.39125	1225.67	8.39328
chr5	132202318	132204536	NM_014402	+	0.009953	UQCRQ	0.700732	2	UQCRQ	UQCRQ	UQCRQ	356.534	1580.62	2.1048
chr9	131133597	131154295	NM_030914	+	0.01069	URM1	0.745121	6	URM1	URM1	URM1	666.044	3036.39	2.15765
chr1	160370363	160398468	NM_020335	+	0.004837	VANGL2	0.957949	4	VANGL2	VANGL2	VANGL2	6.59525	628.126	7.20816
chr17	41166621	41174459	NM_006373	-	0.006384	VAT1	0.769898	4		VAT1	VAT1	570.873	41215	6.0191
chr10	135051407	135055434	NM_014468	+	0.002226	VENTX	2.05741	8		VENTX	VENTX	0	122.194	7.59538
chr15	41186627	41196173	NM_020857	+	0.004134	VPS18	1.52619	8	VPS18	VPS18	VPS18	250.965	1748.49	2.73676
chr17	40925453	40931618	NM_032353	+	0.001428	VPS25	1.77588	7	VPS25	VPS25	VPS25	501.134	3238.96	2.65534
chr11	134094498	134117686	NM_052875	+	0.002698	VPS26B	0.796314	2	VPS26B	VPS26B	VPS26B	751.8	4063.28	2.44776
chr7	73248920	73256855	NM_152559	-	0.005777	WBSCR27	1.65171	5	WBSCR27	WBSCR27	WBSCR27	30.5494	176.373	2.28613
chr1	118472371	118503049	NM_006784	+	0.005228	WDR3	0.600952	1	WDR3	WDR3	WDR3	146.885	717.964	2.30188
chr8	64080283	64081001	NR_102684	-	0.01253	YTHDF3-AS1	0.601698	1	YTHDF3-AS1	YTHDF3-AS1	YTHDF3-AS1	6.55997	98.114	3.51703
chr18	5289017	5295701	NM_001243702	-	0.008345	ZBTB14	0.601024	1	ZBTB14	ZBTB14	ZBTB14	52.2656	478.112	3.32724
chr14	105266932	105271048	NM_001137601	+	0.004112	ZBTB42	1.1887	3	ZBTB42	ZBTB42	ZBTB42	26.3527	644.332	4.8128
chr9	131483148	131486408	NM_032799	-	0.01184	ZDHHC12	0.789606	5	ZDHHC12	ZDHHC12	ZDHHC12	268.403	1188.73	2.15835
chr10	99205887	99217127	NM_198046	+	0.01311	ZDHHC16	0.875871	4	ZDHHC16	ZDHHC16	ZDHHC16	193.598	1350.26	2.69829
chr11	66306734	66313671	NM_207340	-	0.003695	ZDHHC24	1.49308	10	ZDHHC24	ZDHHC24	ZDHHC24	16.1094	179.85	3.40421
chr22	20119363	20135530	NM_001185024	+	0.01343	ZDHHC8	0.601361	1	ZDHHC8	ZDHHC8	ZDHHC8	79.7279	425.744	2.31329
chr20	47894714	47905795	NR_036658	+	0.000259	ZFAS1	1.41375	7	ZFAS1	ZFAS1	ZFAS1	469.902	2639.84	2.47775
chr15	41099273	41106767	NM_001077268	+	0.002809	ZFYVE19	1.77115	12	ZFYVE19	ZFYVE19	ZFYVE19	275.098	1700.92	2.63975
chrX	70459473	70475047	NM_001171162	-	0.00567	ZMYM3	0.637618	2	ZMYM3	ZMYM3	ZMYM3	115.489	1388.86	3.48431
chr1	35447126	35450948	NM_001195156	-	0.01275	ZMYM6NB	0.602131	1	ZMYM6NB	ZMYM6NB	ZMYM6NB	9.84403	90.8316	3.22129
chr3	44666510	44686752	NM_006991	+	0.007642	ZNF197	0.724908	2	ZNF197	ZNF197	ZNF197	158.219	783.794	2.34438
chr16	3162579	3170518	NM_001278158	+	0.0008118	ZNF205	1.247	4	ZNF205	ZNF205	ZNF205	20.8465	1045.07	5.63855
chr19	35168543	35177302	NM_001289187	+	0.005869	ZNF302	0.616489	2	ZNF302	ZNF302	ZNF302	120.611	538.013	2.21299
chr19	7581003	7585911	NM_018083	+	8.637e-05	ZNF358	2.2465	7	ZNF358	ZNF358	ZNF358	14.1219	2640.07	7.65153
chr16	30389632	30411429	NM_001214906	+	0.001844	ZNF48	1.53301	6	ZNF48	ZNF48	ZNF48	26.2468	661.939	4.40055
chr19	9718001	9731916	NM_152289	-	0.002667	ZNF561	0.628128	2	ZNF561	ZNF561	ZNF561	120.943	1261.6	3.31559
chr19	56088890	56092211	NM_152600	-	0.00427	ZNF579	0.974307	8	ZNF579	ZNF579	ZNF579	7.58841	390.908	5.43712
chr1	26496387	26497364	NM_015871	+	0.0106	ZNF593	1.10084	4	ZNF593	ZNF593	ZNF593	159.576	1033.38	2.59311
chr1	43312243	43318146	NM_001242739	+	0.007758	ZNF691	1.03861	11	ZNF691	ZNF691	ZNF691	44.0762	290.31	2.53635
chr22	20748404	20762753	NM_001256523	+	0.003578	ZNF74	0.752669	2	ZNF74	ZNF74	ZNF74	4.04438	606.614	6.91623
chr6	28193028	28201264	NM_006299	+	0.006086	ZSCAN9	0.85567	6	ZSCAN9	ZSCAN9	ZSCAN9	17.8652	274.906	4.18079
chrX	152990322	153010216	NM_000033	+	0.01061	ABCD1	1.04142	6			ABCD1	120.382	1061.47	3.01312
chr16	28505969	28510291	NM_018690	+	0.01333	APOBR	0.897423	2			APOBR	20.3437	134.607	2.44247
chr11	66112842	66115161	NM_006876	-	0.009329	B4GAT1	1.25404	9			B4GAT1	12.0662	85.3164	3.05867
chr14	90863326	90874619	NM_006888	+	0.001703	CALM1	0.910712	3			CALM1	1290.16	6765.65	2.37385
chr5	139028300	139062680	NM_016463	+	0.006097	CXXC5	1.40255	6			CXXC5	746.837	4200.09	2.45557
chr6	35420137	35434881	NM_021922	+	0.003119	FANCE	0.993032	3			FANCE	144.106	866.265	2.52938
chr7	128470482	128499328	NM_001458	+	0.000117	FLNC	1.42466	6			FLNC	8.45158	11703.4	9.84848
chr22	29702984	29708778	NM_006478	+	0.002654	GAS2L1	1.86223	8			GAS2L1	935.832	5541.8	2.53716
chr17	40703983	40707232	NM_000413	+	0.0005391	HSD17B1	2.23313	10			HSD17B1	22.5659	659.604	4.60336
chr19	14183820	14185874	NM_001291291	+	0.006213	LOC113230	1.30151	8			LOC113230	17.3302	128.943	3.01161
chr7	140705960	140714479	NM_016071	-	0.006632	MRPS33	0.566419	2			MRPS33	87.8854	901.318	3.23616
chr20	300330	305896	NR_109990	-	0.004094	NRSN2-AS1	1.9003	7			NRSN2-AS1	60.0974	339.87	2.33351
chr11	67259238	67272843	NM_001130848	-	0.00911	PITPNM1	0.768438	6			PITPNM1	18.3903	428.921	4.16807
chr19	7933604	7939326	NM_001190467	-	0.003252	PRR36	1.99437	9			PRR36	5.36626	123.452	3.76739
chr17	38497118	38499388	NR_110861	-	0.001499	RARA-AS1	2.39655	9			RARA-AS1	5.16751	78.8755	3.2011
chr19	1491164	1497924	NM_138393	+	0.006532	REEP6	1.0079	3			REEP6	41.6812	1771.5	5.15364
chr16	88762902	88770025	NM_001171816	-	0.0011	RNF166	1.85493	9			RNF166	85.5514	909.478	3.37802
chr1	28835069	28835227	NR_004404	+	0.01063	SNORA73B	1.1536	5			SNORA73B	9.08312	40.2368	2.14707
chr19	52196592	52208443	NR_024330	+	0.01043	SPACA6P	1.07807	3			SPACA6P	21.9672	306.444	3.45752
chr3	133464976	133497850	NM_001063	+	0.00384	TF	1.02131	3			TF	0.397501	2384.97	10.6362
chr22	21055401	21058891	NR_026815	+	0.009227	TMEM191A	0.613049	3			TMEM191A	16.3428	158.731	3.34482
chr11	64002055	64006736	NM_003377	+	0.0008009	VEGFB	2.43571	13			VEGFB	178.892	4947.17	4.6545
chr1	45769581	45771291	NR_024270	+	0.02413	LINC01144	0.0122415	1				7.95002	79.3701	2.75196
chrX	100805513	100809675	NM_016608	+	0.02363	ARMCX1	0.0326745	1				36.3813	240.247	2.49
chr11	61556601	61560085	NM_014206	-	0.02314	TMEM258	0.0275465	1				913.369	4074.4	2.10827
chr20	32580293	32582173	NR_109886	-	0.02296	RALY-AS1	0.0469171	2				9.17721	118.935	3.15325
chr5	73980968	74017113	NM_000521	+	0.02275	HEXB	0.0228236	1				546.465	2722.31	2.25836
chr22	42904340	42915829	NM_015703	-	0.02274	RRP7A	0.0742636	2				566.825	3014.28	2.33759
chr1	247365268	247365362	NR_037480	-	0.02243	MIR3916	0.016459	1				3.05063	33.2165	3.59292
chr7	43966034	43995735	NM_015983	+	0.02236	UBE2D4	0.0337419	2				30.6094	652.672	4.05113
chr2	101889397	101889511	NR_003070	-	0.02227	SNORD89	0.146326	1				8.15117	35.1719	2.32697
chr17	30178883	30186326	NM_018405	-	0.02226	COPRS	0.111252	1				173.719	1130.71	2.58641
chr5	167956581	167957639	NR_024356	+	0.02208	FBLL1	0.10963	1				0.795002	30.4481	3.91679
chr20	25593572	25604648	NM_152667	-	0.02207	NANP	0.12938	1				49.9235	271.107	2.4713
chr19	40697650	40721482	NM_002446	+	0.02202	MAP3K10	0.193944	2				150.41	675.007	2.03793
chr19	6531009	6535939	NM_003811	+	0.0218	TNFSF9	0.06864	1				33.2025	222.496	2.51005
chr3	196745823	196756686	NM_033316	-	0.02174	MFI2	0.214357	3				124.888	1661.71	3.27364
chr22	38615297	38668670	NM_001195071	-	0.02172	TMEM184B	0.0675258	3				354.793	1804.39	2.28444
chr18	5236722	5238028	NR_026849	-	0.02172	LINC00526	0.0598425	1				18.5303	72.9468	2.18808
chr19	33072093	33078358	NM_004708	+	0.02137	PDCD5	0.0759416	3				533.356	2514.42	2.18906
chr16	2289872	2301602	NM_001178029	-	0.02137	ECI1	0.013059	1				622.779	3014.47	2.232
chr9	134305476	134375575	NM_013318	+	0.02117	PRRC2B	0.0773822	2				582.816	2948.44	2.28843
chr12	109991520	110011358	NM_052845	-	0.02082	MMAB	0.0130417	1				225.997	1070.28	2.17934
chr12	122064454	122079946	NM_032790	+	0.02075	ORAI1	0.017046	1				187.458	998.823	2.33641
chr7	16793350	16824161	NM_014399	+	0.02045	TSPAN13	0.0293702	2				1828.75	9110.77	2.29343
chr5	180257956	180262726	NR_027183	+	0.02038	LINC00847	0.266879	1				16.9638	147.817	2.7548
chr16	28890277	28891242	NR_046290	-	0.0203	ATP2A1-AS1	0.270744	4				3.57811	32.2526	2.69564
chr17	4692253	4693884	NM_001014985	+	0.02026	GLTPD2	0.201055	4				0.795002	38.2187	4.22513
chr11	61567096	61584529	NM_013402	-	0.02017	FADS1	0.0957214	2				754.363	4391.15	2.49161
chr1	9299902	9331394	NM_001282587	+	0.02012	H6PD	0.336743	4				301.786	1960.58	2.56562
chr4	83351632	83382328	NM_021204	+	0.01999	ENOPH1	0.0719636	2				156.471	807.721	2.38895
chr10	35625801	35861598	NM_001282854	+	0.0199	CCNY	0.0950108	2				2187.39	11120.3	2.31313
chr5	177027118	177037346	NM_007255	+	0.01987	B4GALT7	0.170218	4				251.638	1214.14	2.20809
chr3	124449212	124468119	NR_033434	+	0.01973	UMPS	0.0221925	1				101.941	600.028	2.57534
chr16	25247321	25268855	NM_001012981	-	0.01953	ZKSCAN2	0.282093	1				163.198	746.852	2.11109
chr8	28203101	28243977	NM_018660	-	0.01931	ZNF395	0.228953	1				499.229	2866.49	2.46309
chr22	37576205	37584330	NM_182486	-	0.01911	C1QTNF6	0.114095	1				11.1306	340.345	4.40208
chr3	48663155	48672926	NM_134426	-	0.01882	SLC26A6	0.368169	3				66.0612	325.495	2.35179
chr1	153362507	153363664	NM_002964	-	0.01866	S100A8	0.177949	2				14.7169	309.638	4.08867
chr17	34891402	34895150	NM_178517	+	0.01865	PIGW	0.104921	3				35.2371	176.836	2.48457
chr16	779754	791038	NM_001304799	-	0.01856	NARFL	0.148621	3				198.468	1141.36	2.44886
chr11	1575280	1593150	NM_004420	-	0.01853	DUSP8	0.224545	1				128.777	640.93	2.22068
chr1	11796141	11810828	NM_001040195	+	0.01853	AGTRAP	0.10402	2				96.5946	619.69	2.56358
chr16	576846	577407	NR_024121	-	0.0185	LINC00235	0.48515	2				1.78875	28.1856	2.9223
chr1	35220647	35224113	NM_005268	+	0.01847	GJB5	0.0815636	4				24.1553	231.736	2.98478
chr19	42363987	42375484	NM_001022	+	0.01846	RPS19	0.0152857	1				12306.8	62029.5	2.31281
chrX	47342114	47344626	NR_126059	+	0.01823	LINC01560	0.176275	3				17.5283	90.7773	2.28893
chr12	110011499	110035075	NM_000431	+	0.01819	MVK	0.0129684	1				121.199	592.905	2.19546
chr16	88923505	88927520	NM_016209	+	0.01817	TRAPPC2L	0.0819762	3				166.492	1009.47	2.51629
chr8	143808620	143818350	NM_016647	+	0.0181	THEM6	0.125307	2				33.7782	478.327	3.87864
chr10	102106771	102124588	NM_005063	+	0.01805	SCD	0.530742	4				7806.4	36569.5	2.15248
chr21	45748826	45758221	NM_001271442	-	0.01803	C21orf2	0.144501	2				133.653	665.576	2.22562
chr8	22102618	22108680	NM_001722	+	0.01784	POLR3D	0.323683	2				336.589	1484.94	2.08964
chr11	59573607	59578345	NM_017840	-	0.01784	MRPL16	0.0664464	1				106.54	486.571	2.24457
chr15	25227140	25228937	NR_022011	+	0.01782	PWARSN	0.219097	1				2.78311	54.1929	3.96799
chr16	16043433	16236930	NM_004996	+	0.01776	ABCC1	0.371103	6				425.137	4479.24	3.28315
chr17	2225981	2240678	NM_018128	-	0.01764	TSR1	0.189667	4				345.176	1433.46	2.00766
chr16	5121809	5137380	NM_019109	+	0.01761	ALG1	0.327863	1				66.044	342.092	2.22421
chr2	27255773	27264565	NM_001083590	+	0.01755	TMEM214	0.360953	3				698.275	3277.84	2.19101
chr19	6361462	6368915	NM_006012	+	0.01753	CLPP	0.41759	3				581.464	2615.52	2.12531
chr7	44421964	44530385	NM_015332	-	0.01749	NUDCD3	0.116085	3				680.575	3688.23	2.40279
chr2	69623244	69664760	NM_015700	-	0.01747	NFU1	0.0873309	2				233.541	1049.88	2.10663
chr2	219231387	219232625	NR_110573	-	0.01746	CATIP-AS1	0.427785	7				0	27.2947	5.51302
chr16	90015827	90034468	NM_001242819	+	0.01738	DEF8	0.143558	3				161.608	1350.22	2.96662
chr1	1849028	1850740	NM_178545	-	0.01734	TMEM52	0.54721	2				56.9262	260.129	2.03834
chr4	2743386	2758103	NM_024309	-	0.01731	TNIP2	0.318949	4				308.51	1699.97	2.40211
chr3	49946301	49967445	NM_032355	-	0.01731	MON1A	0.197466	4				77.5016	991.191	3.50997
chr1	213029945	213031480	NR_027286	-	0.01723	FLVCR1-AS1	0.0612046	2				11.1671	87.1262	2.99346
chr19	51300949	51307811	NM_032712	-	0.01718	C19orf48	0.0290307	1				298.565	2203.72	2.87773
chr6	41748499	41755110	NM_013397	+	0.01713	PRICKLE4	0.137234	2				19.7822	207.656	3.07652
chr14	21457964	21465194	NM_022734	+	0.01697	METTL17	0.195362	3				78.0625	345.737	2.23087
chr6	42858002	42858554	NM_001008739	-	0.01687	C6orf226	0.47858	5				96.2318	416.548	2.0042
chr14	73957638	73960105	NM_024644	+	0.01686	C14orf169	0.164179	1				38.2877	235.416	2.75248
chr12	118573869	118583390	NM_002567	+	0.01683	PEBP1	0.263406	2				236.29	2548.85	3.33166
chr9	136325086	136335909	NM_001135775	+	0.01681	CACFD1	0.0225604	1				79.0964	649.013	2.92128
chr20	33866708	33872520	NM_181468	-	0.01678	EIF6	0.354857	1				1025.95	4521.85	2.10982
chr7	75625654	75677321	NM_016086	-	0.01678	STYXL1	0.133556	2				534.411	2261.08	2.04606
chr8	146024260	146034529	NM_213605	+	0.01671	ZNF517	0.469541	1				23.1603	250.398	3.11975
chr15	65822826	65870693	NM_016395	+	0.01651	HACD3	0.359544	1				326.907	1877.84	2.51411
chr9	35658286	35661500	NM_001195201	+	0.0165	CCDC107	0.216867	3				14.9157	169.472	3.18685
chr1	9211726	9211836	NR_029610	-	0.01645	MIR34A	0.607421	3				0	17.7185	4.9153
chr1	9989775	10002826	NM_032368	-	0.01642	LZIC	0.183762	2				196.467	1421.74	2.78008
chr16	3451189	3459364	NM_003450	+	0.0164	ZNF174	0.0623644	1				99.7158	565.624	2.39181
chr14	20811772	20826063	NM_005484	+	0.01628	PARP2	0.0335057	1				86.2484	500.753	2.61794
chrX	118370207	118378429	NM_006667	+	0.01627	PGRMC1	0.31907	2				102.825	510.716	2.36691
chrX	30322538	30327495	NM_000475	-	0.01623	NR0B1	0.217821	1				0	108.905	7.43193
chr22	20377668	20380440	NM_001242313	+	0.01618	TMEM191B	0.0160694	1				15.7465	135.448	3.20319
chr8	128808207	128808274	NR_031609	+	0.01612	MIR1204	0.657188	3				8.02059	34.1775	2.13639
chr22	21354060	21356404	NM_030573	-	0.01609	THAP7	0.305303	3				121.113	960.386	2.88086
chr16	5134300	5147821	NM_001289029	-	0.01577	EEF2KMT	0.115829	1				51.9315	323.374	2.46718
chr16	28565248	28603111	NM_138414	+	0.01566	CCDC101	0.147891	2				163.004	1120.8	2.69917
chr15	68499329	68522080	NM_017882	-	0.01565	CLN6	0.230943	2				196.463	893.672	2.21998
chr7	100450340	100463160	NM_001267814	+	0.01552	SLC12A9	0.18397	2				24.9614	353.665	3.98117
chr1	156564099	156571279	NM_015590	-	0.01549	GPATCH4	0.273402	4				89.3114	451.674	2.23924
chr2	99797541	99816020	NR_028356	+	0.01539	MRPL30	0.335888	2				336.765	1381.53	2.05449
chr3	40518603	40531728	NM_001145093	+	0.01538	ZNF619	0.508482	2				64.6868	357.248	2.31284
chr3	48636431	48647098	NM_003365	-	0.01538	UQCRC1	0.191462	3				1256.53	5638.71	2.14338
chr2	55199326	55277734	NM_207520	-	0.01536	RTN4	0.111757	5				5784.5	39243.3	2.73576
chr14	20779526	20801471	NM_182852	-	0.01535	CCNB1IP1	0.0221907	1				68.4178	566.869	3.13123
chr12	58162350	58165914	NM_023033	-	0.0153	METTL1	0.736856	5				114.838	580.531	2.23198
chr2	241065979	241075764	NM_138336	-	0.0153	MYEOV2	0.0124594	1				210.606	1226.19	2.4743
chr11	61159831	61166335	NM_001173991	+	0.01524	TMEM216	0.247871	4				15.9706	282.659	3.75377
chr2	71295407	71305998	NM_017567	+	0.01524	NAGK	0.0867893	4				286.075	2781.52	3.2099
chr19	51226604	51228981	NM_002975	+	0.01521	CLEC11A	0.537781	2				20.015	199.184	3.01056
chr16	31191430	31206192	NM_004960	+	0.01514	FUS	0.128679	2				1969.33	8689.15	2.13557
chr12	6437922	6451283	NM_001065	-	0.01512	TNFRSF1A	0.657768	7				355.095	2485.25	2.72521
chr2	70351167	70352448	NR_024444	-	0.01503	LOC100133985	0.710592	5				14.7787	74.4141	2.05645
chr6	43193366	43197211	NM_199184	-	0.01496	DNPH1	0.424116	3				19.3253	134.369	2.93277
chr11	76493624	76494106	NR_120561	-	0.01495	LOC101928837	0.791496	4				0.993753	20.7893	3.16152
chr7	27135712	27139877	NR_038366	+	0.0149	HOTAIRM1	0.591919	4				8.18586	131.964	4.34632
chr10	99186026	99193198	NM_002629	+	0.01485	PGAM1	0.744981	4				650.652	3188.44	2.23698
chr16	68055176	68057770	NM_018380	-	0.01483	DDX28	0.673559	7				211.395	942.003	2.08726
chr17	49230919	49239450	NM_198175	+	0.01482	NME1	0.632614	2				36.6977	200.836	2.56705
chr22	20105475	20114880	NM_001278641	+	0.01481	RANBP1	0.363767	2				227.537	931.086	2.06736
chr15	75182351	75191798	NM_001289156	+	0.01472	MPI	0.449983	4				55.9382	982.28	3.92869
chr17	48944039	48945732	NR_038458	+	0.01464	TOB1-AS1	0.433728	6				5.6009	73.014	3.9716
chr16	88875876	88878342	NM_000485	-	0.01462	APRT	0.539208	4				315.111	1912.85	2.54108
chr20	23331372	23335408	NM_013248	+	0.01459	NXT1	0.616717	3				199.591	1084.2	2.36594
chr19	44416775	44439411	NM_003425	-	0.01451	ZNF45	0.336436	2				90.3615	524.874	2.59955
chr1	202780073	202781041	NR_046326	+	0.01428	PCAT6	0.535797	1				16.9991	181.77	3.06615
chr17	73452663	73496533	NM_014738	+	0.01427	KIAA0195	0.0968414	2				235.4	1169.27	2.34648
chr17	42088555	42092397	NM_032376	-	0.01424	TMEM101	0.575174	6				220.134	1384.14	2.57854
chr16	58028571	58033762	NM_020807	-	0.01418	ZNF319	0.614491	3				112.722	947.12	2.96126
chr17	72858618	72869156	NM_001258015	-	0.01416	FDXR	0.731915	3				1456.01	10075.1	2.72757
chr14	93669236	93673459	NM_032490	-	0.01412	C14orf142	0.606109	5				28.108	200.345	3.01803
chr17	4901242	4931694	NM_006612	+	0.01407	KIF1C	0.657275	5				704.627	5372.03	2.86738
chr17	77768175	77770915	NM_020649	-	0.01404	CBX8	0.206056	2				13.4221	104.716	2.85971
chr1	153330329	153333503	NM_002965	+	0.01397	S100A9	0.687957	3				8.97846	371.393	4.76247
chr7	100464949	100471076	NM_003302	+	0.01394	TRIP6	0.230116	2				88.7468	776.341	2.99743
chr8	38122257	38126738	NM_032483	-	0.01393	PPAPDC1B	0.0475496	3				162.919	773.258	2.1679
chr22	50941375	50946135	NM_033200	-	0.01384	LMF2	0.68201	3				731.356	3289.5	2.13449
chr9	139886869	139888428	NM_183241	+	0.01382	C9orf142	0.32725	6				16.0418	157.408	3.53207
chr9	140476530	140484937	NM_138462	-	0.01378	ZMYND19	0.134577	2				67.8862	340.048	2.30827
chr3	194304996	194311561	NR_047575	+	0.01372	TMEM44-AS1	0.475358	3				53.0552	356.108	2.5797
chrX	153200721	153210232	NM_002910	-	0.01368	RENBP	0.877694	6				1165.71	5072.08	2.07127
chr16	2933195	2949383	NM_001142499	+	0.01366	FLYWCH2	0.320569	3				101.964	725.245	2.72632
chr22	42086546	42094140	NM_001142964	+	0.01362	C22orf46	0.794757	5				38.3842	164.796	2.24332
chr2	3605976	3609340	NR_038431	+	0.01358	RNASEH1-AS1	0.763938	3				39.1339	179.579	2.04976
chr1	22351996	22357717	NR_023919	+	0.01352	LINC00339	0.253908	2				68.0197	474.236	2.89402
chr17	38710021	38716646	NM_001301718	-	0.01335	CCR7	0.474791	1				102.998	711.649	2.67467
chrX	134166332	134167575	NM_001078171	+	0.01335	FAM127A	0.355358	3				384.347	2787.04	2.80496
chr2	73455133	73460356	NM_032319	-	0.0133	PRADC1	0.266623	1				74.729	711.286	3.10166
chr1	247263263	247267674	NM_024804	-	0.01329	ZNF669	0.461837	2				37.6833	144.981	2.04143
chr9	99791958	99801592	NM_001333	-	0.01326	CTSV	0.217351	1				41.5859	717.059	3.87601
chr11	73583712	73587890	NM_016565	-	0.01319	COA4	0.566703	4				299.502	1613.61	2.37609
chr12	50229825	50236912	NM_181708	-	0.01319	BCDIN3D	0.161112	3				31.5208	183.023	2.70002
chr9	4662293	4665272	NM_203453	+	0.01304	PPAPDC2	0.314639	2				64.9151	475.727	2.75931
chr6	150045451	150067708	NR_104456	-	0.01301	NUP43	0.799192	4				247.576	1411.08	2.50271
chr19	17622431	17632097	NM_012088	+	0.01301	PGLS	0.42876	4				316.178	2167.74	2.72007
chr11	66234335	66244808	NM_001098510	+	0.013	PELI3	0.778593	7				36.1838	369.237	3.1085
chrX	68048839	68062006	NM_004429	+	0.01296	EFNB1	0.0392502	1				66.0205	285.13	2.02922
chr10	112628647	112630662	NR_026932	-	0.01287	PDCD4-AS1	0.508485	2				51.4987	425.347	2.86232
chr16	771141	772590	NM_023933	+	0.01285	FAM173A	0.137783	3				45.5374	308.687	2.65425
chr6	109761930	109765122	NM_003080	+	0.01284	SMPD2	0.185442	3				46.2012	352.702	2.75497
chr22	50296853	50312106	NM_024105	-	0.01269	ALG12	0.796914	5				330.161	1434.99	2.06938
chr19	1397024	1401569	NM_000156	-	0.01259	GAMT	0.0847362	2				5.36747	139.645	4.48486
chr1	2517898	2522908	NR_036638	+	0.01254	FAM213B	0.463974	3				116.081	483.402	2.112
chrX	68380580	68385365	NM_145119	-	0.01254	PJA1	0.0595154	1				12.5659	218.205	4.32707
chrX	153686620	153701989	NM_017514	+	0.01252	PLXNA3	1.00207	10				367.119	1548.81	2.00352
chr20	62694009	62703700	NM_003195	+	0.01248	TCEA2	0.984692	5				43.1994	508.374	3.27346
chr3	196433147	196439165	NM_032898	-	0.01248	CEP19	0.153204	3				13.7856	135.067	3.2217
chr17	79780236	79791170	NM_001093767	-	0.01245	FAM195B	0.794516	8				222.736	2636.55	3.44708
chr1	27425299	27481621	NR_046474	-	0.01243	SLC9A1	0.898535	5				342.827	3117.39	3.08
chr2	27435218	27440046	NM_001170795	+	0.01243	ATRAID	0.172751	2				375.733	3077.61	2.98121
chr14	105287537	105290055	NR_024396	+	0.01234	LINC00638	0.609065	3				1.78936	113.461	6.39448
chr3	47021172	47051194	NM_015175	+	0.01232	NBEAL2	0.975167	4				369.615	1874.13	2.27564
chr17	73267379	73269976	NR_036520	+	0.01229	LOC100287042	0.912892	5				13.7515	63.3975	2.21876
chr15	75192327	75199462	NM_020447	-	0.01227	FAM219B	0.316325	4				152.678	719.576	2.15721
chr19	45394476	45406946	NM_006114	+	0.01225	TOMM40	0.290686	3				280.144	2501.99	3.09844
chr7	100728719	100735019	NM_030961	+	0.01218	TRIM56	0.931186	5				345.963	1776.28	2.30384
chr19	6210391	6279959	NM_005934	-	0.01211	MLLT1	0.987343	3				430.833	2110.6	2.23171
chr11	77327195	77348851	NM_001293	-	0.0121	CLNS1A	0.0889038	1				327.289	2018.27	2.5745
chr1	113243748	113250025	NM_175744	-	0.01209	RHOC	0.914267	5				970.003	9575.52	3.20814
chr16	30907927	30914881	NM_001330	+	0.01194	CTF1	0.0686754	2				4.37311	184.382	4.73546
chrX	153626405	153630680	NM_001256577	+	0.0119	RPL10	0.790699	7				7092.59	33849.8	2.23376
chr12	52347163	52390863	NM_020327	+	0.01187	ACVR1B	0.603985	7				115.047	1177.33	3.24729
chr3	183165395	183173800	NR_038302	+	0.01187	LINC00888	0.299313	2				1.1925	190.512	5.96897
chr1	11114648	11120091	NM_003132	-	0.01187	SRM	0.214785	2				131.101	1749.78	3.62879
chr16	84682116	84701292	NM_001303451	+	0.01182	KLHL36	0.368272	5				222.464	1417.38	2.60654
chr2	98272401	98280561	NM_005735	-	0.0118	ACTR1B	0.293335	1				95.9818	520.581	2.33175
chr12	42705887	42719932	NM_033114	-	0.01176	ZCRB1	0.0179508	1				333.738	1683.19	2.36253
chr10	135175986	135186908	NM_004092	-	0.01163	ECHS1	0.895785	4				479.67	2425.04	2.29181
chrX	102632108	102633092	NM_014380	+	0.01154	NGFRAP1	0.0183552	1				22.47	264.177	3.30703
chr16	29973350	29984373	NM_194280	+	0.01142	TMEM219	0.493247	5				216.908	3935.69	4.07353
chr17	4442190	4458681	NM_014520	-	0.01141	MYBBP1A	0.148544	2				93.9785	1008.55	3.31265
chr22	39410264	39414825	NM_014508	+	0.01132	APOBEC3C	0.618972	5				835.842	6275.76	2.88973
chr10	133781186	133795517	NM_004052	-	0.01131	BNIP3	0.0463896	1				151.648	1229.97	2.93036
chr10	28966423	28971868	NM_012342	+	0.01129	BAMBI	0.60452	3				52.1025	558.721	3.25975
chr6	28183115	28186707	NR_002936	-	0.01128	TOB2P1	0.723038	7				18.425	207.206	3.15448
chr17	73885040	73893084	NM_173547	-	0.01128	TRIM65	0.248023	2				89.3518	789.527	3.02063
chr5	180256953	180258618	NR_045680	-	0.01122	HEIH	0.259905	1				181.109	803.941	2.11401
chr20	2442280	2451499	NM_198216	-	0.01122	SNRPB	0.131783	1				670.963	2889.38	2.11844
chr1	87794150	87814607	NM_006769	+	0.01118	LMO4	0.535754	1				966.19	4023.48	2.03534
chr10	43069630	43134285	NR_130951	-	0.01118	ZNF33B	0.0194101	1				266.74	1966.19	2.82339
chr1	17312452	17338467	NM_022089	-	0.01116	ATP13A2	0.112523	1				74.6898	903.184	3.4825
chr5	112212080	112258031	NM_005669	-	0.01112	REEP5	0.22976	4				716.365	2979.53	2.03182
chr3	196729776	196731615	NR_038285	+	0.01111	MFI2-AS1	0.628946	3				2.85188	129.388	5.84326
chr22	31500762	31503551	NM_080430	-	0.01111	SELM	0.292258	1				13.024	213.658	3.73789
chr19	8367010	8373240	NM_001165895	-	0.01108	CD320	0.833049	8				43.3077	356.553	2.87065
chr16	11348273	11350039	NM_003745	-	0.01108	SOCS1	0.675982	6				56.1089	237.429	2.05831
chr7	27132613	27135625	NM_153620	-	0.01108	HOXA1	0.592184	4				8.21994	187.29	4.94708
chr5	180274610	180288286	NM_152283	-	0.01108	ZFP62	0.0793283	1				112.982	580.752	2.42537
chr16	765172	767480	NM_024042	+	0.01104	METRN	0.15133	3				33.5689	375.318	3.39452
chr1	33789223	33815499	NM_004427	-	0.01104	PHC2	0.0786364	1				200.828	1255.83	2.68839
chr19	13875336	13885096	NM_032285	+	0.01088	MRI1	1.08636	11				64.9109	370.837	2.36145
chr1	227918889	227923112	NM_023007	-	0.01086	JMJD4	0.532106	2				75.8274	549.374	2.72531
chr12	6993144	6993768	NR_002803	+	0.01084	RPL13P5	1.0689	7				8.08876	47.6215	2.34821
chr22	39436672	39451975	NM_145298	+	0.01084	APOBEC3F	0.284167	6				235.446	1371.04	2.5635
chr19	56111705	56114504	NM_153219	+	0.01083	ZNF524	0.972321	9				509.968	2211.8	2.07853
chr1	19578074	19586622	NM_016183	+	0.01083	MRTO4	0.549353	3				172.719	911.009	2.37014
chr12	112451151	112461024	NM_006817	+	0.01082	ERP29	0.468679	2				1163.91	9007.35	2.91939
chr19	48248792	48260323	NM_015710	+	0.01082	GLTSCR2	0.32675	1				2195.61	13059.6	2.55366
chr14	103985994	103989196	NM_001823	-	0.01081	CKB	1.0308	4				327.309	2521.68	2.86243
chr16	3708037	3767598	NM_001272049	-	0.01077	TRAP1	0.521324	3				751.222	3152.88	2.07699
chr10	12110915	12165227	NM_018706	+	0.01074	DHTKD1	0.904429	3				184.668	1378.59	2.81704
chr17	30655459	30669228	NM_022344	-	0.01067	C17orf75	0.854101	5				84.6913	344.654	2.11096
chr16	1820320	1821710	NM_002513	-	0.0106	NME3	0.703874	5				73.0796	423.808	2.42559
chr9	37485931	37503694	NM_022490	+	0.01058	POLR1E	0.304412	2				118.234	614.228	2.44636
chr7	6369039	6388590	NM_001037163	-	0.01057	FAM220A	0.057527	3				229.465	1620.83	2.75442
chr2	207024317	207027653	NM_001037663	+	0.01049	EEF1B2	0.0315116	1				1935.76	9359.65	2.25835
chr6	36644236	36655116	NM_001220777	+	0.01044	CDKN1A	0.849273	5				2723.13	47949.8	4.03917
chr15	75931425	75932664	NM_018285	-	0.01032	IMP3	0.535087	3				379.056	2307.43	2.56026
chr19	59055835	59062082	NM_005762	+	0.01021	TRIM28	0.656271	4				5859.91	23861.6	2.01504
chr3	53195222	53226733	NM_212539	+	0.01018	PRKCD	0.905151	7				249.978	1274.21	2.29018
chrX	102883891	102885876	NM_004780	+	0.01017	TCEAL1	0.059494	1				4.57246	213.447	5.56222
chr12	53458099	53473204	NM_032840	-	0.01013	SPRYD3	0.808184	4				122.149	950.605	2.85402
chr16	58035276	58047474	NM_001204911	+	0.01008	USB1	0.623937	3				438.744	1967.68	2.1265
chr17	46698518	46703835	NM_024017	-	0.01003	HOXB9	1.05561	6				72.9391	483.08	2.58439
chr9	38392660	38398662	NM_000692	+	0.009995	ALDH1B1	0.381486	1				138.314	5235.88	5.08664
chr22	24083770	24093279	NM_021916	-	0.009994	ZNF70	0.603419	3				53.5568	355.977	2.58214
chr17	41158741	41166476	NM_005533	+	0.009982	IFI35	0.690735	4				169.277	1139.14	2.66812
chr16	31102174	31106276	NM_206824	-	0.009959	VKORC1	0.491405	5				205.326	1079.42	2.34107
chr16	2089815	2097867	NM_002528	-	0.009931	NTHL1	0.249322	4				2.38561	309.037	6.83817
chr6	52441999	52448791	NR_103446	+	0.00993	TRAM2-AS1	0.0329686	1				5.00405	202.978	5.01808
chr16	30789769	30798523	NM_001080417	-	0.009925	ZNF629	0.764857	6				128.753	774.799	2.49946
chr3	196281058	196295413	NM_182627	-	0.009878	WDR53	0.190294	4				67.4458	373.611	2.36139
chr1	156024516	156028301	NM_001145264	+	0.009849	LAMTOR2	0.781977	14				382.568	2384.78	2.59126
chr22	30681106	30685616	NM_001037666	-	0.009779	GATSL3	1.19016	10				184.466	924.89	2.24275
chr3	180701497	180707306	NM_001190233	-	0.009778	DNAJC19	0.0281232	1				95.7583	491.888	2.32153
chr3	52570620	52574586	NM_001124767	+	0.009765	SMIM4	0.874649	4				45.465	772.15	3.86233
chr16	75182420	75206132	NM_153688	+	0.00976	ZFP1	0.531031	4				145.369	981.631	2.808
chr3	133502876	133540336	NM_021203	+	0.009758	SRPRB	0.327641	2				141.467	1607.45	3.40923
chr19	46268042	46272497	NM_175875	-	0.009758	SIX5	0.29659	4				17.0349	177.174	3.34734
chr17	27900486	27916610	NM_014030	-	0.00974	GIT1	1.12033	7				158.511	1713.84	3.30417
chr4	1005609	1020686	NM_001004356	+	0.00967	FGFRL1	0.852198	4				62.5253	1151.12	4.0104
chrX	118602362	118605359	NM_001152	+	0.009584	SLC25A5	0.140124	3				3204.74	17245.7	2.4144
chr10	103825123	103827795	NM_024747	+	0.009502	HPS6	1.12113	6				223.729	1672.53	2.81782
chr5	95066849	95132071	NM_014899	+	0.009477	RHOBTB3	0.457857	6				578.233	3107.54	2.39327
chr3	48335588	48342848	NM_005793	-	0.009446	NME6	0.466079	1				50.6343	986.234	4.07615
chr4	1243227	1246795	NR_033339	+	0.009306	CTBP1-AS2	0.244213	5				20.1797	584.57	4.50945
chr19	676388	683392	NM_005860	+	0.009209	FSTL3	1.24716	12				67.0637	365.74	2.30575
chr3	49842637	49851391	NM_003335	-	0.009178	UBA7	1.03575	7				105.515	561.961	2.40188
chr22	36883232	36903090	NM_024955	-	0.009136	FOXRED2	0.736633	4				326.064	1569.19	2.22046
chr1	205737113	205744610	NM_001135664	-	0.009126	RAB29	0.323041	3				6.95747	214.388	4.48695
chr1	36921361	36930040	NM_031280	-	0.009027	MRPS15	0.706144	10				563.423	2339.99	2.0235
chr19	59024896	59030921	NM_032792	-	0.009021	ZBTB45	0.423779	5				33.4712	511.656	3.68765
chr9	139619045	139622636	NR_024543	-	0.008976	SNHG7	0.162492	2				133.853	1362.77	3.2523
chr6	2948392	2972399	NM_001297700	-	0.008958	SERPINB6	0.594531	4				138.847	1774.3	3.57245
chr9	136271181	136283216	NM_001279349	-	0.008881	REXO4	0.215468	3				259.692	1287.88	2.25855
chr15	80215112	80217196	NR_028330	+	0.008867	ST20-AS1	1.03843	2				10.7078	84.3416	3.0354
chr5	139937852	139944189	NM_133172	-	0.008855	APBB3	1.14652	5				120.121	633.159	2.30763
chrX	3735575	3761935	NR_034031	-	0.008781	LOC389906	0.586872	3				72.8187	715.812	3.39552
chr19	54972978	54974894	NM_198988	-	0.008708	LENG9	0.338091	1				24.6574	238.637	3.16646
chr20	18548072	18550203	NR_015432	+	0.008693	LINC00493	0.0921323	2				179.98	1610	3.0855
chr3	52279808	52284615	NM_144641	+	0.008688	PPM1M	1.27628	10				21.0434	118.598	2.20625
chr19	5690271	5691678	NM_033643	+	0.00867	RPL36	1.16836	4				2755.22	15969.6	2.50173
chr8	67341262	67342968	NM_015169	+	0.008654	RRS1	0.476885	1				77.184	922.304	3.436
chr17	39910858	39942964	NM_021991	-	0.008613	JUP	0.745914	5				208.089	4078.07	4.19066
chr1	110276553	110283660	NM_000849	-	0.008612	GSTM3	0.137513	4				39.7043	320.431	2.9313
chr16	58741034	58768261	NM_002080	-	0.008602	GOT2	0.0592067	1				288.142	3815.82	3.73416
chr12	132413744	132428406	NM_001002020	+	0.008591	PUS1	0.6001	6				79.5391	345.033	2.07227
chr17	79981177	79989027	NM_144999	+	0.008543	LRRC45	0.804881	8				23.4661	218.739	3.4332
chrX	153629576	153640428	NM_001009932	-	0.008405	DNASE1L1	0.796518	6				101.794	495.188	2.34864
chr11	57508721	57510883	NM_170746	+	0.008344	C11orf31	0.763978	6				301.572	2051.83	2.75802
chr2	85825669	85829822	NR_033179	-	0.008279	TMEM150A	1.1726	7				38.43	1420.2	4.87673
chr22	38054736	38062939	NM_020315	+	0.008254	PDXP	1.34808	8				94.4297	439.496	2.24656
chr12	57403780	57410344	NM_013251	-	0.008207	TAC3	1.08531	7				8.54747	174.891	3.87439
chr19	36036501	36038429	NM_032635	+	0.008153	TMEM147	0.422664	3				382.296	3758.72	3.2459
chr16	684426	686366	NM_032366	-	0.008118	C16orf13	0.68223	3				164.579	844.554	2.28588
chr22	38203911	38213183	NM_001171690	+	0.008075	GCAT	0.645342	3				408.657	2015.56	2.27087
chr14	53241910	53258386	NM_198066	-	0.008065	GNPNAT1	0.0726671	2				73.4819	504.285	2.88302
chr10	53455245	53459355	NM_015235	-	0.008039	CSTF2T	0.436294	1				312.034	1867.67	2.60788
chr9	131084790	131096351	NM_016035	+	0.008031	COQ4	0.721247	4				135.741	749.661	2.39353
chr8	37888019	37917883	NM_004095	+	0.007991	EIF4EBP1	0.0543039	1				229.556	2091.24	3.13284
chr8	23145604	23153792	NM_001136108	+	0.007961	R3HCC1	0.18155	2				190.798	1423.55	2.82601
chr17	45900637	45908907	NM_145255	-	0.007948	MRPL10	1.13833	5				560.443	3517.45	2.60646
chr16	58191811	58231782	NM_001896	-	0.007934	CSNK2A2	0.04058	1				994.386	4722.56	2.2341
chr6	160182988	160200087	NM_005891	+	0.007797	ACAT2	0.625441	3				510.999	2400.16	2.19927
chr12	50184928	50222208	NM_001037806	-	0.007742	NCKAP5L	0.161083	4				41.7859	1062.95	4.451
chr1	27860755	27930005	NM_001029882	-	0.007717	AHDC1	1.27725	7				596.976	3093.8	2.33287
chr20	43248162	43280376	NM_000022	-	0.007713	ADA	0.819856	5				268.634	23867	6.24718
chr15	34651088	34659395	NM_153613	-	0.007713	LPCAT4	0.416626	2				21.8755	282.17	3.90006
chr17	36886509	36891858	NM_001136498	+	0.007708	CISD3	0.0135827	1				12.359	423.982	4.73806
chr1	153516097	153518282	NM_002961	-	0.007688	S100A4	0.844512	4				164.499	2673.95	4.01798
chr9	35732316	35737005	NM_006368	+	0.007627	CREB3	1.05993	6				323.868	4410.93	3.68583
chr22	21356210	21364663	NR_027051	+	0.007623	THAP7-AS1	0.303263	3				9.80875	420.382	4.91981
chr8	126444450	126450647	NM_001282985	+	0.007614	TRIB1	0.345181	2				94.8963	487.479	2.39738
chr1	11994723	12035599	NM_000302	+	0.007603	PLOD1	0.48056	9				238.942	2902.86	3.53057
chr19	48281841	48287943	NM_003009	+	0.007535	SEPW1	0.0871155	1				132.663	1062.7	2.91446
chr1	25870075	25895377	NM_015627	+	0.007523	LDLRAP1	0.0449988	1				120.635	544.322	2.13548
chr10	103541081	103543170	NM_006993	-	0.007512	NPM3	0.90995	5				80.3182	654.308	3.1014
chr14	21558204	21566808	NM_016423	-	0.007493	ZNF219	0.909137	4				159.493	1303.38	2.98218
chr8	144373558	144382120	NM_030895	+	0.007454	ZNF696	0.0400766	2				123.359	566.26	2.23741
chr22	24129149	24176705	NM_003073	+	0.007415	SMARCB1	0.631586	2				230.468	1163.72	2.36835
chr19	40865548	40884397	NM_001291311	+	0.007414	PLD3	1.20907	8				954.593	9993.79	3.32593
chr12	7023613	7032859	NM_001975	+	0.007392	ENO2	0.792572	7				152.602	1229.62	3.05806
chr11	67351065	67354124	NM_000852	+	0.007381	GSTP1	0.0299125	1				1446.21	14133.2	3.26358
chr17	79476996	79479892	NM_001199954	-	0.007344	ACTG1	0.549477	2				2902.92	14051.4	2.26285
chr3	52262625	52273183	NM_007284	-	0.007293	TWF2	1.43931	10				107.78	1024.75	3.08731
chr1	1447522	1470067	NM_001170535	+	0.007288	ATAD3A	0.128635	4				292.762	1939.22	2.69139
chr7	99686582	99689822	NM_006833	+	0.007277	COPS6	0.48852	8				938.679	4130.59	2.11556
chr19	36157417	36169387	NM_007000	+	0.007273	UPK1A	0.948147	9				52.4726	786.973	3.99649
chr2	26149454	26205443	NM_002254	-	0.007214	KIF3C	1.09376	8				117.666	1413.32	3.47567
chr20	30795695	30805726	NM_172236	+	0.007171	POFUT1	0.0267057	1				373.017	1552.75	2.06482
chr4	103182820	103245469	NM_001135148	-	0.00704	SLC39A8	0.59041	3				1444.52	18429.2	3.65055
chr17	48556160	48563341	NR_130911	+	0.006943	RSAD1	0.300909	3				50.3068	817.648	3.83078
chr2	74729743	74732192	NR_024606	+	0.006932	LBX2-AS1	1.52462	7				102.208	632.955	2.4874
chr9	71788970	71864662	NM_001170630	+	0.00693	TJP2	1.43261	4				3326.15	18828.6	2.46032
chr2	217363519	217366188	NM_000998	+	0.006889	RPL37A	0.0192278	1				3877.47	23503.5	2.58817
chr18	60994970	61034506	NM_002035	-	0.006879	KDSR	0.120243	2				122.221	1433.65	3.44679
chr19	36158849	36164193	NR_046420	-	0.006863	UPK1A-AS1	0.957301	9				99.5728	485.384	2.34982
chr16	691848	698474	NM_138418	+	0.006823	FAM195A	0.80826	3				36.5496	586.641	3.82128
chr19	17666510	17693965	NM_024656	+	0.006782	COLGALT1	0.627396	4				266.425	1521.6	2.54902
chr1	19629201	19638640	NM_003689	-	0.006764	AKR7A2	0.388771	2				79.4321	1527.96	4.12065
chr1	173833038	173837125	NR_002578	-	0.006735	GAS5	0.107361	1				437.882	1752.54	2.01441
chr19	17342693	17356151	NM_005234	-	0.006705	NR2F6	1.22933	9				57.72	1250.84	4.22857
chr16	58549382	58554431	NM_024860	+	0.006667	SETD6	0.308704	3				23.8283	257.075	3.40347
chr16	1821895	1823140	NM_023936	-	0.006631	MRPS34	0.751792	6				320.566	2385.98	2.84677
chr6	159057506	159065818	NM_006519	-	0.006625	DYNLT1	0.0639135	2				177.598	1238.57	2.74226
chr20	44527258	44541003	NM_006227	-	0.006609	PLTP	1.37614	11				221.922	1605.3	2.7769
chr22	21336557	21353326	NM_006767	+	0.006602	LZTR1	0.174288	3				66.5121	891.367	3.59102
chr12	56391042	56399309	NM_000456	+	0.006589	SUOX	0.589602	4				210.544	922.542	2.08356
chr17	73262309	73266326	NM_001242500	-	0.006584	MIF4GD	0.923979	5				168.154	1489.05	3.06107
chr14	105219469	105225996	NM_006427	+	0.00658	SIVA1	0.243721	4				243.751	1733.14	2.80214
chr16	30389453	30394171	NM_052838	-	0.006569	SEPT1	1.45349	6				29.6021	156.993	2.56612
chr15	85212767	85259691	NM_001271922	-	0.006547	SEC11A	0.64657	7				350.111	2517.37	2.79803
chr20	2815960	2821889	NM_001271168	-	0.006476	PCED1A	0.169226	1				97.9294	790.943	2.91844
chr1	155216995	155225274	NM_006589	-	0.006392	FAM189B	1.22159	9				113.56	1222.66	3.313
chr21	46825051	46933634	NM_130445	+	0.006391	COL18A1	0.759998	5				2292.19	10303.5	2.16745
chr2	220403668	220407819	NM_001195731	-	0.006385	CHPF	0.549142	4				306.228	2309.85	2.86727
chr12	95365103	95397489	NM_001258338	-	0.006308	NDUFA12	0.0126624	1				273.554	1388.1	2.29208
chr15	41809374	41836475	NM_015540	-	0.006281	RPAP1	0.927015	6				119.463	1436.7	3.47842
chr19	10444451	10450345	NM_002162	-	0.006252	ICAM3	1.52235	11				71.5378	657.012	3.03186
chr1	159750758	159752333	NM_017823	+	0.00617	DUSP23	0.043218	2				39.0727	703.571	4.00398
chr1	115312104	115323308	NM_025073	-	0.006147	SIKE1	0.288087	2				308.535	1570.75	2.3858
chr2	70485230	70508317	NM_016297	+	0.006003	PCYOX1	0.602805	3				27.5346	1242.77	5.2058
chr6	52362199	52441862	NM_012288	-	0.006002	TRAM2	0.0331498	1				280.511	1734.02	2.57758
chr3	148709194	148745456	NM_001184720	+	0.005937	GYG1	0.0897722	1				57.6618	1499.73	4.52256
chr13	41765710	41768702	NM_032138	-	0.005867	KBTBD7	0.331319	3				77.8134	611.073	3.01868
chr8	74888376	74895018	NM_017866	+	0.005818	TMEM70	0.532799	2				72.9104	510.676	2.76703
chr3	48473579	48481529	NM_024661	-	0.005772	CCDC51	0.680252	2				19.6193	265.52	3.71865
chr17	47481409	47492220	NM_001281496	-	0.005771	PHB	0.764632	3				334.443	3851.16	3.46814
chr3	49459765	49466757	NM_032316	-	0.005742	NICN1	1.11202	5				18.5891	626.46	4.68847
chr16	4382224	4389598	NM_032575	+	0.005669	GLIS2	1.55115	8				12.9888	190.651	3.4427
chr19	6739692	6751537	NM_004240	+	0.005637	TRIP10	0.285213	1				102.611	889.327	3.01293
chr19	42388445	42411604	NM_199002	+	0.005626	ARHGEF1	0.0406596	1				87.2409	1097.6	3.73475
chr7	42948871	42951689	NM_024054	-	0.00558	C7orf25	0.66378	3				47.2668	371.182	3.0456
chr22	44351260	44392412	NM_015380	+	0.005565	SAMM50	0.39423	3				919.384	4138.56	2.18061
chr11	62382767	62389647	NM_012200	-	0.005554	B3GAT3	1.60622	14				240.423	1342.44	2.41097
chr11	47600561	47606115	NM_004551	+	0.005391	NDUFS3	0.276695	3				339.678	1814.47	2.37631
chrX	53111541	53117728	NM_022117	+	0.005389	TSPYL2	0.397802	1				194.699	1600.2	2.96976
chr7	73150424	73153184	NM_001145364	-	0.005385	ABHD11	0.689554	5				36.3261	334.765	3.32534
chr19	48828628	48833810	NM_001425	+	0.005381	EMP3	1.25364	6				2548.68	13614.2	2.4
chr6	2832565	2842283	NM_030666	-	0.005378	SERPINB1	0.121471	3				192.153	996.143	2.33132
chr9	130565459	130576360	NM_001018078	+	0.005359	FPGS	1.21657	10				271.094	3489.96	3.6145
chrX	23685644	23704514	NM_006406	+	0.00531	PRDX4	0.166627	1				80.0672	715.604	3.12689
chr2	24300302	24307201	NM_001206802	-	0.00525	TP53I3	0.856962	6				283.215	1209.38	2.05701
chr17	40949635	40950743	NM_001040431	-	0.00523	COA3	1.09037	6				161.052	1620.23	3.24735
chr5	151122382	151138210	NM_004045	-	0.005228	ATOX1	0.783436	2				181.9	1638.61	3.10388
chr1	155290639	155300909	NM_001105203	+	0.005212	RUSC1	0.810283	5				237.028	1271.42	2.45832
chr5	133307565	133340657	NR_036625	-	0.005174	VDAC1	0.164198	3				239.441	1571.04	2.75853
chr11	6411643	6416228	NM_001007593	+	0.005141	SMPD1	0.0158301	1				176.683	758.385	2.08264
chr19	55644065	55660722	NM_001291774	-	0.005099	TNNT1	1.59789	10				96.0496	1547.63	3.8485
chr16	30581018	30583728	NM_145271	-	0.00507	ZNF688	1.35017	9				95.0411	726.626	2.82236
chr1	26644410	26647014	NM_001803	+	0.005067	CD52	1.58781	8				71.4962	408.245	2.59956
chr5	180663927	180670906	NM_006098	-	0.005059	GNB2L1	0.0646447	3				11603.8	50402.4	2.11398
chr17	6939393	6943440	NM_201566	+	0.005049	SLC16A13	1.24228	5				2.81719	175.037	5.30788
chr1	11734536	11751678	NM_001127325	-	0.005042	MAD2L2	0.0113493	1				190.804	915.614	2.22921
chr1	37955560	37980420	NM_022756	-	0.004943	MEAF6	0.640603	6				386.608	1656.83	2.06172
chr7	102073976	102097268	NM_032831	+	0.004917	ORAI2	1.6865	6				243.378	1933.62	2.90037
chr15	75628424	75632618	NM_001284379	+	0.004857	COMMD4	0.1668	1				293.369	1468.6	2.35421
chr17	41150445	41154971	NM_000988	+	0.0048	RPL27	0.734509	4				3506.3	20507.4	2.53629
chr19	3094407	3124000	NM_002067	+	0.004715	GNA11	0.0358693	2				268.793	1625.08	2.56255
chr11	67374322	67380012	NM_001166102	+	0.004571	NDUFV1	0.0117988	1				338.178	2640.79	2.99571
chr3	52027643	52029958	NM_000992	-	0.004527	RPL29	1.53359	6				6315.05	28420.7	2.15662
chr2	85804613	85809156	NM_003761	+	0.004434	VAMP8	0.853497	7				279.11	1180.56	2.04868
chr11	46403260	46405387	NM_001270551	+	0.004414	MDK	1.57434	8				25.5571	184.427	3.05895
chr19	17337012	17340028	NM_024578	+	0.004307	OCEL1	0.565512	8				133.046	807.706	2.64711
chrX	47441689	47446190	NM_003254	+	0.004285	TIMP1	0.579258	4				326.186	1944.99	2.52745
chr11	9406168	9469674	NM_006391	+	0.004213	IPO7	0.298762	2				1108.43	5771.62	2.36192
chr17	7338761	7340998	NM_178518	+	0.004203	TMEM102	0.827435	7				6.16247	318.287	5.30565
chr7	22852250	22862471	NM_019059	-	0.004189	TOMM7	0.171194	1				732.866	6215.58	3.05771
chr11	6701615	6704632	NM_022061	-	0.004113	MRPL17	0.0814116	2				76.7319	1213.46	4.08325
chr3	178735010	178789656	NM_022470	-	0.004109	ZMAT3	0.0926337	2				193.934	1414.46	2.8908
chrX	70279096	70293276	NM_001256185	-	0.00409	SNX12	0.623748	5				313.946	1514.76	2.23948
chr19	49298318	49314320	NM_001190	-	0.004084	BCAT2	1.43902	10				95.8701	876.611	3.0726
chr11	61640994	61659017	NM_021727	-	0.003984	FADS3	0.844874	5				615.041	2549.21	2.06274
chr17	46970147	46973232	NM_005175	+	0.003982	ATP5G1	0.374301	2				129.612	1483.76	3.42201
chr14	23765129	23772057	NM_001276318	-	0.003979	PPP1R3E	1.33439	5				131.996	957.613	2.76485
chr4	1717678	1723084	NM_001127266	-	0.003977	TMEM129	1.79447	9				271.666	1185.54	2.07255
chr17	26873724	26879646	NM_005148	-	0.003947	UNC119	1.15116	6				17.5636	330.24	4.48033
chr22	18893735	18899601	NM_005675	+	0.003943	DGCR6	0.237269	1				23.1362	510.909	4.49493
chr14	24734743	24740833	NM_182836	-	0.003942	RABGGTA	1.1126	9				186.428	837.66	2.10719
chr19	55773590	55791751	NM_001130106	-	0.003881	HSPBP1	0.916476	8				326.817	1844.59	2.45476
chr14	32546494	32628934	NM_001173	+	0.003845	ARHGAP5	0.107	2				888.392	4328.18	2.28496
chr6	3259161	3264097	NM_001135750	+	0.003789	PSMG4	1.24	11				46.8629	383.575	3.15711
chr22	39473009	39483748	NM_021822	+	0.003635	APOBEC3G	0.481813	7				134.672	1354.9	3.39198
chr19	10812111	10824043	NM_031209	+	0.003584	QTRT1	0.619322	7				52.833	555.341	3.44342
chr18	11981426	12030885	NM_014214	+	0.003537	IMPA2	0.746184	4				440.569	8246.7	4.21906
chrX	55511048	55515631	NM_201286	-	0.003525	USP51	0.570661	2				17.7271	510.081	4.72058
chr12	48733792	48744674	NM_001172681	-	0.003508	ZNF641	0.0696913	1				29.0317	670.969	4.57326
chr11	57174426	57195053	NM_017611	-	0.003498	SLC43A3	1.38361	9				1440.43	6093.74	2.08493
chr6	125596495	125623282	NM_016063	-	0.003431	HDDC2	0.0517257	1				247.206	1275.2	2.33112
chrX	48380163	48387104	NM_006579	+	0.003411	EBP	0.761548	4				198.958	935.722	2.27572
chr14	105886185	105937057	NM_001203258	+	0.003375	MTA1	0.770434	5				255.582	1582.12	2.64786
chr17	33458340	33469270	NM_001014445	-	0.003327	NLE1	0.135723	4				22.1078	492.514	4.46859
chr19	39923846	39926618	NM_001020	-	0.003254	RPS16	1.51373	10				5296.67	33062.9	2.62715
chr12	50523088	50561316	NR_104035	-	0.003231	CERS5	0.106324	3				138.609	973.078	2.76948
chr1	159997461	160001783	NM_145167	-	0.003219	PIGM	0.508773	3				52.8677	570.878	3.53009
chr10	121588915	121633140	NM_001256379	-	0.003181	MCMBP	0.24429	1				188.808	1251.97	2.6945
chr19	56158953	56164526	NM_013301	+	0.003145	CCDC106	1.83355	7				55.3115	315.515	2.36902
chr8	103661004	103666192	NM_001032282	-	0.003143	KLF10	0.107616	3				615.344	2905.23	2.22161
chr15	75212616	75230495	NM_004255	-	0.00309	COX5A	0.478279	3				322.79	1492.67	2.23544
chr14	32544624	32545905	NR_027263	-	0.003076	ARHGAP5-AS1	0.109551	2				6.62814	1373.98	7.0267
chr7	98972297	98992404	NM_005720	+	0.003059	ARPC1B	1.53388	6				326.157	2806.05	3.05228
chr17	36908965	36920484	NM_002795	+	0.002913	PSMB3	0.0333492	1				725.578	3717.53	2.36417
chr11	67202980	67205153	NM_005608	-	0.002899	PTPRCAP	1.99711	12				5.36747	55.3131	3.17429
chr17	18128935	18148188	NM_004140	+	0.002893	LLGL1	0.568589	5				225.545	1167.71	2.34645
chr6	42896859	42907008	NM_006586	+	0.002827	CNPY3	0.510371	6				88.2835	1716.64	4.1589
chr15	76196199	76223208	NM_012170	+	0.002784	FBXO22	0.608097	4				202.092	1551.38	2.89038
chr1	155225769	155232176	NM_052837	-	0.002773	SCAMP3	1.18663	9				185.684	2027.1	3.3717
chr7	5013615	5037800	NR_023385	+	0.002735	RNF216P1	0.0341279	1				55.9783	712.451	3.60784
chrX	153639853	153650063	NM_000116	+	0.002722	TAZ	0.790838	6				152.423	802.143	2.38167
chr15	45021185	45025049	NR_125376	+	0.0027	LOC100419583	0.618962	2				21.8743	477.135	4.33067
chr9	130922538	130926207	NM_024112	+	0.002691	C9orf16	0.279826	5				97.4354	1655.34	3.97659
chr8	144391496	144442147	NM_001258446	-	0.002673	TOP1MT	0.821079	4				744.199	3357.4	2.18316
chr2	176040985	176046391	NM_001002258	-	0.002657	ATP5G3	0.352946	1				380.741	2996.34	3.0034
chr17	37827374	37844323	NM_033419	-	0.002637	PGAP3	0.659682	4				34.8031	477.881	3.71621
chr22	31721789	31742249	NM_032050	-	0.002618	PATZ1	0.148555	3				57.3626	1069.17	4.13039
chr14	34393420	34420284	NM_022073	-	0.002553	EGLN3	0.536441	3				29.6962	580.953	4.23667
chr14	24458026	24475617	NM_198083	+	0.002475	DHRS4L2	0.0478923	1				91.4141	924.07	3.39483
chr3	33155449	33189265	NM_006371	+	0.002472	CRTAP	0.353323	2				192.737	4746.48	4.54477
chr12	56862300	56864767	NM_207344	+	0.00244	SPRYD4	0.876628	4				35.5293	498.528	3.68305
chr12	9067315	9094060	NM_004426	+	0.002422	PHC1	0.521844	4				143.048	1120.63	3.03442
chr17	73754017	73761280	NM_000154	-	0.002385	GALK1	0.866017	7				17.1043	927.597	6.01184
chr20	3764497	3767337	NM_001810	-	0.002312	CENPB	1.743	9				475.464	2459.74	2.33729
chr14	21269514	21271036	NM_002933	-	0.002297	RNASE1	0.222488	1				67.5858	982.146	3.93887
chr7	92076761	92089381	NM_021167	+	0.002261	GATAD1	0.0237161	1				536.875	2432.12	2.16253
chr2	55463755	55496315	NM_001005369	-	0.002258	MTIF2	0.238723	2				243.309	1340.18	2.46728
chr16	2034149	2037750	NM_005262	+	0.002245	GFER	1.31043	4				107.505	1335.83	3.53343
chr1	145456235	145470387	NM_032305	-	0.002237	POLR3GL	2.16848	12				388.457	1991.83	2.3008
chr2	27440257	27466654	NM_004341	+	0.00223	CAD	0.211328	2				239.3	1432.14	2.60303
chr3	49158546	49170599	NM_002292	-	0.002203	LAMB2	1.18379	6				11.8662	400.704	5.05964
chr5	179289070	179334856	NM_015043	-	0.002186	TBC1D9B	0.0318119	2				62.3736	1071	4.01067
chr18	44681389	44702745	NM_016097	-	0.002183	IER3IP1	0.432281	1				157.193	1131.74	2.80541
chr12	124457761	124499986	NM_001204298	+	0.002139	ZNF664	0.22009	1				788.596	3269.11	2.04501
chrX	153706107	153707596	NM_006014	-	0.002129	LAGE3	1.21877	8				484.417	4340.63	3.13129
chr14	24422943	24438488	NM_001282990	+	0.002118	DHRS4	0.011771	1				88.631	1045.03	3.62035
chr17	647660	655501	NM_015721	-	0.002117	GEMIN4	0.456555	2				69.5304	787.461	3.42221
chr3	50374941	50375727	NR_109831	+	0.002007	RASSF1-AS1	2.23107	11				2.58436	30.8537	3.36616
chr2	70523107	70529220	NM_032822	-	0.002006	FAM136A	0.504373	2				77.5308	1042.16	3.71073
chr19	45409657	45412652	NM_001302690	+	0.001988	APOE	0.546881	4				104.474	1810.74	4.16487
chr11	111749947	111754797	NM_022761	+	0.001966	C11orf1	0.738934	4				17.9258	663.519	5.06311
chr9	37422706	37436986	NM_012203	+	0.001919	GRHPR	0.564129	2				720.726	3217.86	2.15956
chr8	55047780	55061074	NM_014175	+	0.001902	MRPL15	0.159467	1				86.8941	1215.2	3.73332
chr6	34214156	34216885	NM_178508	-	0.00188	C6orf1	1.87134	6				472.213	2738.43	2.50091
chr7	5632435	5646287	NM_003088	+	0.001848	FSCN1	1.2692	6				127.68	1637.06	3.73269
chr19	6440074	6459781	NM_024103	-	0.001826	SLC25A23	0.329245	2				11.564	1194.76	6.34098
chr1	151020258	151023871	NM_017860	+	0.001792	C1orf56	1.85382	11				19.5499	317.561	3.77697
chr11	64126624	64139687	NM_001006944	+	0.00178	RPS6KA4	0.849064	6				307.537	2012.31	2.67085
chr22	19833660	19842371	NM_024627	-	0.001769	C22orf29	0.123512	4				70.1279	800.004	3.50989
chr21	40714240	40721047	NM_004965	-	0.001692	HMGN1	0.0668411	2				678.099	3516.59	2.38581
chr1	224370909	224381142	NM_003676	+	0.001691	DEGS1	0.292705	2				342.474	1726.98	2.32505
chr11	47586981	47595013	NM_175732	+	0.001647	PTPMT1	0.397	2				72.2188	996.194	3.7929
chr6	10723147	10731362	NM_016462	+	0.001534	TMEM14C	0.227235	2				1882.65	13043.9	2.79676
chr12	56660641	56664750	NM_144576	+	0.001529	COQ10A	1.5147	9				25.6853	454.047	3.94766
chr9	116135695	116138341	NM_031219	-	0.001527	HDHD3	1.84452	8				157.059	1164.92	2.80752
chr17	73008758	73017356	NM_001303265	+	0.001428	ICT1	0.700914	6				130.479	1357.98	3.33012
chr1	27153200	27182211	NM_032283	+	0.001394	ZDHHC18	0.894862	9				55.6508	978.02	4.21222
chr1	153940314	153946840	NM_001255980	+	0.001382	CREB3L4	1.96593	6				34.5621	471.061	3.58879
chr21	45079431	45115960	NM_015056	+	0.00137	RRP1B	0.0306893	1				126.214	1754.8	3.72574
chr19	11546560	11561782	NM_001289102	+	0.001358	PRKCSH	0.834382	11				1095.3	7107.15	2.68846
chr1	23884420	23886285	NM_002167	-	0.001353	ID3	2.39613	13				10.2062	96.0846	2.8052
chr14	23235730	23240998	NM_005015	+	0.001343	OXA1L	0.130222	3				733.824	6623.14	3.14691
chr17	4840425	4843462	NM_001165418	-	0.001342	SLC25A11	1.08389	8				374.7	2880.84	2.90213
chr19	17448325	17453540	NM_032620	+	0.001263	GTPBP3	2.01392	13				41.3654	496.799	3.73758
chr5	40825364	40829244	NR_037665	-	0.001248	LOC100506548	0.687399	3				137.246	1010.59	2.87644
chr1	151732118	151736392	NM_031420	-	0.001204	MRPL9	0.359427	4				243.398	1517.09	2.64453
chr11	62439125	62441162	NM_001085372	+	0.001179	UQCC3	2.28979	14				133.024	865.251	2.61619
chr17	4574678	4607632	NM_014389	-	0.001169	PELP1	0.655361	3				197.813	3199.27	3.95861
chr7	44836234	44842722	NM_001300981	+	0.001154	PPIA	0.13082	3				2184.75	8923.09	2.02331
chr17	73106046	73126360	NM_024585	+	0.001152	ARMC7	2.37485	8				79.3645	473.544	2.46439
chr11	63580845	63595190	NM_138471	+	0.001045	C11orf84	0.0986393	2				26.7484	1201.34	5.41331
chr17	45915046	45918699	NM_001145023	-	0.001043	SCRN2	1.15915	6				88.2658	1060.11	3.54529
chr19	14588570	14606961	NM_202470	-	0.001007	GIPC1	0.799429	7				34.699	1890.92	5.54154
chrX	49031905	49042776	NM_006150	-	0.001	PRICKLE3	1.25638	7				27.6734	744.222	4.58121
chr1	156561557	156564091	NM_144772	+	0.0009286	APOA1BP	0.353646	4				55.2098	1665.06	4.79422
chr22	22273791	22307250	NM_014634	-	0.0008907	PPM1F	0.0151015	1				22.5053	1123	5.60047
chr3	15090018	15106816	NM_022497	-	0.0007967	MRPS25	0.634031	3				114.241	1260.56	3.46321
chrX	152853382	152864632	NM_152274	-	0.0007788	FAM58A	0.0716447	3				65.987	1477.34	4.44911
chr19	40325092	40337054	NM_001436	-	0.0007297	FBL	0.468153	1				1040.81	4865.09	2.21696
chr9	35812956	35815042	NM_032593	-	0.0006834	HINT2	1.00581	5				139.008	1214.14	3.11759
chr18	11883471	11908796	NM_001242904	-	0.0006828	MPPE1	1.16179	6				25.3496	1271.4	5.47511
chr1	39491966	39500308	NM_004552	+	0.000648	NDUFS5	0.49874	4				294.61	2155.78	2.83956
chr1	38462441	38471187	NM_001243878	-	0.0006315	FHL3	1.82956	6				32.08	1567.51	5.34378
chr18	48405431	48476162	NM_002396	+	0.0005854	ME2	0.266493	2				104.102	1602.53	3.97211
chr19	18417039	18434001	NM_012321	-	0.0005853	LSM4	1.78885	12				429.685	2561.19	2.56679
chr19	17402939	17414282	NM_024527	-	0.0005649	ABHD8	2.58119	12				45.3492	591.403	3.79859
chr16	2525146	2555734	NM_001199107	+	0.0005558	TBC1D24	0.959053	6				290.969	2383.06	3.06702
chr2	129023053	129076171	NM_004807	-	0.000553	HS6ST1	0.42323	1				43.4829	1739.6	5.43014
chr7	150750898	150755052	NM_004935	-	0.0005197	CDK5	1.46001	12				33.473	785.726	4.44874
chr8	27142402	27168836	NM_001304495	-	0.0004773	TRIM35	2.17886	9				70.8975	804.839	3.60987
chr15	75247442	75249775	NM_017793	-	0.0004604	RPP25	0.610862	3				72.4505	2211.4	4.84414
chr5	170814707	170837888	NM_199185	+	0.0004226	NPM1	0.0167065	1				1589.51	10301.1	2.70419
chr19	17416476	17417652	NM_023937	+	0.0004007	MRPL34	2.55925	12				307.228	2446.52	2.94496
chr11	65122281	65125082	NM_145719	+	0.0003602	TIGD3	2.09714	16				62.3401	645.634	3.34036
chr22	20301760	20307628	NM_033257	-	0.0003515	DGCR6L	0.264678	1				44.1474	2244.23	5.70338
chr11	60681370	60690915	NM_024092	+	0.0002938	TMEM109	1.43953	7				177.951	1746.35	3.26128
chr10	5005453	5020158	NM_001353	+	0.0002675	AKR1C1	0.0133971	1				997.655	14977.4	3.88553
chr9	124048358	124095120	NM_001258029	+	0.0002642	GSN	1.70774	9				1062.99	7313.49	2.76405
chr20	2633177	2639039	NR_027700	+	0.0001978	NOP56	0.240608	2				449.675	4427.17	3.29892
chr22	40742503	40762575	NM_001123378	+	0.0001716	ADSL	0.30582	1				597.139	4483.37	2.89494
chr16	67906925	67918417	NM_014329	+	0.0001188	EDC4	2.49645	15				548.983	2300.42	2.05982
chr1	46016454	46035723	NM_001202413	+	9.529e-05	AKR1A1	0.816994	5				176.352	3765.98	4.36209
chr12	50260678	50297760	NM_012306	-	6.474e-05	FAIM2	0.880067	3				19.8174	6940.37	8.19954

## Sheet: DAPs_DEGs_association
chrom	pStart	pEnd	Refseq	Symbol	RNA_fc	peak_fc	Distance
chr20	30410237	30411016	NM_001191	BCL2L1	-3.49167	-1.12	99970
chr16	67794099	67795250	NM_001082486	ACD	2.95003	-3.66	99956
chr20	42938888	42940110	NM_016470	OSER1	-2.31489	-1.58	99953
chr19	18597012	18597610	NR_036156	MIR3189	-2.12301	1.71	99940
chr19	17514032	17514396	NM_024527	ABHD8	3.8375	-2.42	99932
chr3	195908570	195909158	NM_003234	TFRC	-3.88848	2.18	99903
chr11	5390891	5391645	NM_005330	HBE1	4.14649	-1.7	99895
chr7	56118932	56119969	NM_015969	MRPS17	2.03055	-1.08	99840
chr16	67794099	67795250	NM_001037281	PARD6A	2.30537	-3.66	99824
chr9	139237133	139237680	NM_181701	QSOX2	-4.76182	1.57	99719
chr2	220142418	220142804	NM_024293	FAM134A	-2.7087	-2.04	99673
chrX	55156696	55157590	NM_001037968	ALAS2	-2.16988	-4.16	99646
chr17	38183041	38183954	NM_139280	ORMDL3	-3.14637	-1.3	99613
chr19	13001383	13002452	NM_002229	JUNB	-2.23465	-1.29	99608
chr3	48693391	48694260	NM_004567	PFKFB4	4.85838	-1.09	99598
chr6	150284299	150285846	NM_032832	LRP11	-7.35475	-1.38	99592
chr1	11850586	11851700	NM_001127325	MAD2L2	2.25751	-3.46	99465
chr6	49703657	49704388	NM_000324	RHAG	-2.80617	1.7	99435
chr1	156195042	156195548	NM_001282624	LMNA	-2.35766	-1.4	99388
chr2	220216967	220217735	NR_003063	TUBA4B	-7.55346	-1.2	99387
chr1	159849753	159850438	NM_017823	DUSP23	4.03096	-2.45	99337
chr20	49407167	49407626	NR_110890	FAM65C	-4.568	1	99329
chr1	26743518	26743926	NM_001803	CD52	2.63803	-1.29	99312
chr12	109124159	109126163	NM_001206609	SELPLG	-2.30456	-1.25	99307
chr17	17208622	17209136	NM_178836	PLD6	-5.70608	1.22	99233
chr10	86053241	86053939	NM_001171971	CDHR1	4.04513	5.29	99200
chr19	49248484	49248806	NM_001217	CA11	4.53384	-2.27	99194
chr5	154191287	154191979	NM_015315	LARP1	-2.23207	-2.06	99172
chr9	140108120	140108606	NM_013379	DPP7	2.42651	-1.98	99168
chr19	50490363	50490813	NR_039905	MIR4750	-5.20891	2.48	99157
chr19	15489363	15491468	NM_058243	BRD4	-2.16198	-1.35	99153
chr7	6486882	6488483	NM_001037163	FAM220A	2.78356	-1.25	99092
chr16	1921808	1922636	NM_023936	MRPS34	2.8754	-2.15	99082
chr1	151118596	151119946	NM_017860	C1orf56	3.80535	-1.08	99013
chr22	19941020	19941705	NM_024627	C22orf29	3.53283	-1.05	98991
chr20	48428852	48429955	NM_004776	B4GALT5	-2.03631	-1.01	98982
chr19	2427005	2428142	NM_016199	LSM7	2.44692	-1.11	98959
chr2	201827611	201828865	NM_001162407	CLK1	-4.25562	-1.41	98954
chr19	18362522	18363161	NM_005027	PIK3R2	-3.3913	-1.14	98854
chr14	55837285	55838129	NM_152231	FBXO34	-3.18695	-2.45	98836
chr12	49449837	49450070	NM_001659	ARF3	2.90599	-1.1	98701
chr2	220216967	220217735	NM_006000	TUBA4A	-3.20181	-1.2	98683
chr1	51800380	51800796	NM_014372	RNF11	-3.93216	-3.31	98644
chr19	49474003	49474513	NM_014330	PPP1R15A	-2.09429	-1.52	98610
chr15	40861279	40862153	NM_130468	CHST14	4.2696	-1.52	98557
chr14	24521019	24521973	NM_001282990	DHRS4	3.64373	1.04	98553
chr11	64764121	64764745	NR_106808	MIR6750	-4.28263	1.1	98524
chr9	133418154	133418832	NM_054012	ASS1	5.06812	-2.02	98400
chr15	72765904	72767892	NM_000520	HEXA	3.45113	-1.2	98378
chr17	17207828	17208190	NM_178836	PLD6	-5.70608	1.62	98363
chr19	18595445	18595998	NR_036156	MIR3189	-2.12301	2.51	98350
chr20	61060049	61060799	NM_001024	RPS21	2.2439	2.07	98304
chr6	44193428	44193928	NM_018426	TMEM63B	-2.85458	1.28	98303
chr3	184065171	184065934	NM_001006941	ALG3	4.26073	-2.44	98239
chr19	13095908	13096559	NM_006563	KLF1	-2.32747	2.97	98216
chr17	73364164	73364863	NM_001242500	MIF4GD	3.08917	2.78	98187
chr3	52188011	52189249	NM_001947	DUSP7	2.29005	-1.12	98169
chr19	45492287	45492966	NM_006114	TOMM40	3.12515	-1.4	98150
chr2	157286965	157287893	NM_006186	NR4A2	-2.77987	-2.82	98142
chr10	99498448	99498709	NM_018425	PI4K2A	-2.41897	2.18	98136
chr3	184065171	184065934	NM_032331	ECE2	4.36181	-2.44	98108
chr22	40439997	40441722	NM_001291825	GRAP2	-2.65943	-1.44	98039
chr9	131689696	131690551	NM_016390	C9orf114	2.07777	-1.66	98023
chr12	52444538	52445558	NM_020327	ACVR1B	3.27257	3.44	97885
chr1	35318196	35318868	NM_005268	GJB5	3.01047	-1.15	97885
chrX	153723875	153724665	NM_001256577	RPL10	2.25993	-1.21	97865
chr7	99069292	99070939	NM_005720	ARPC1B	3.08016	-1.23	97818
chr3	195906343	195907176	NM_003234	TFRC	-3.88848	-1.19	97798
chr3	49823238	49824730	NM_020998	MST1	-3.86147	-1.58	97788
chr11	62656880	62657653	NM_001080501	TMEM223	3.47425	2.76	97780
chr11	64091314	64091693	NM_031472	TRPT1	3.44591	3.74	97777
chr19	17514032	17514396	NM_023937	MRPL34	2.97374	-2.42	97738
chr6	17804467	17805128	NM_005124	NUP153	-3.88962	-2.4	97732
chr22	30782857	30783827	NM_001037666	GATSL3	2.26623	-1.12	97726
chr17	7239632	7240313	NM_001284518	PHF23	-2.92151	-1.87	97723
chr6	42629297	42629653	NM_015255	UBR2	-4.00972	-2.36	97716
chr8	22014041	22014672	NM_001114138	DMTN	-3.06105	1.17	97701
chr2	39102533	39103492	NM_024775	GEMIN6	3.22018	-1.14	97686
chr2	239164855	239165799	NM_001291832	FAM132B	-7.01557	-2.1	97679
chr1	156927989	156928599	NM_002529	NTRK1	7.78108	3.91	97624
chr4	1340041	1341607	NR_033339	CTBP1-AS2	4.53453	-1.11	97597
chr16	30772601	30774116	NM_001105079	FBRS	-2.6454	-1.39	97581
chr19	13972249	13973515	NM_032285	MRI1	2.38482	-1.75	97546
chr17	7754676	7755689	NR_002778	RPL29P2	-9.10336	-1.34	97545
chr3	184064620	184064923	NM_001006941	ALG3	4.26073	-3.68	97458
chr2	74310693	74311278	NM_001287491	TET3	-2.72657	-1.39	97455
chr2	64977720	64979263	NM_014755	SERTAD2	-3.89581	-1.24	97445
chr11	64099097	64099819	NM_003377	VEGFB	4.67758	-1.83	97403
chr5	172482833	172484826	NM_016093	RPL26L1	2.10163	-1.39	97391
chr1	155242719	155243666	NM_173852	KRTCAP2	2.19087	-1.04	97388
chr3	184064620	184064923	NM_032331	ECE2	4.36181	-3.68	97327
chr11	73684890	73685513	NM_016565	COA4	2.40308	1.29	97311
chr12	56959321	56959892	NM_207344	SPRYD4	3.70857	3.63	97306
chr22	38300810	38301454	NM_001171690	GCAT	2.3005	-1.04	97221
chr9	4759351	4759662	NM_203453	PPAPDC2	2.78751	-1.99	97213
chr6	43043768	43044507	NM_000287	PEX6	2.18258	2.36	97156
chr17	73364164	73364863	NR_036520	LOC100287042	2.24064	2.78	97134
chr2	241172356	241173437	NM_138336	MYEOV2	2.5025	1.09	97132
chr5	133437362	133438194	NR_036625	VDAC1	2.79013	-1.57	97121
chr3	142935414	142936022	NM_004267	CHST2	-3.40559	2.59	97101
chr3	49823238	49824730	NM_022064	RNF123	-2.58414	-1.58	97035
chrX	118698996	118699757	NM_001152	SLC25A5	2.44303	-1.52	97014
chr15	41195996	41196547	NM_001077268	ZFYVE19	2.67444	-1.04	96998
chr17	1742563	1743660	NM_000934	SERPINF2	-4.53101	-2.28	96982
chr6	3355234	3357026	NM_001135750	PSMG4	3.18167	-2.54	96969
chr17	16440132	16440489	NR_002744	SNORD49A	-4.50013	-2.62	96961
chr11	64780958	64782369	NM_015104	ATG2A	-2.87459	-1.29	96941
chr8	128904854	128905361	NR_031609	MIR1204	2.15477	2.67	96900
chr11	62476461	62477666	NM_000327	ROM1	2.42702	-1.67	96851
chr1	113346602	113347145	NM_175744	RHOC	3.22987	2.5	96848
chr1	211848311	211849576	NM_021194	SLC30A1	-2.81891	-1.13	96844
chr19	2425257	2425610	NM_016199	LSM7	2.44692	3.71	96819
chr1	29310047	29310747	NM_004437	EPB41	-3.70274	-1.88	96795
chr8	144469973	144470635	NM_030895	ZNF696	2.26184	4	96746
chr1	231472902	231474416	NM_014236	GNPAT	2.09462	-1.68	96741
chr12	95493989	95494445	NM_001258338	NDUFA12	2.32371	3.57	96728
chr17	30463759	30464322	NR_033412	SH3GL1P1	-6.22544	-1.47	96686
chr10	99496483	99497731	NM_018425	PI4K2A	-2.41897	-1.44	96665
chr6	3068387	3069653	NM_001297700	SERPINB6	3.59867	-1.05	96621
chr1	12090986	12091700	NM_000302	PLOD1	3.55769	-1.04	96620
chr19	3576917	3577398	NM_001136503	SMIM24	-10.2045	3.39	96617
chr9	130763878	130764534	NM_001287002	ST6GALNAC6	-2.10982	1.38	96579
chr6	139446038	139446748	NM_021243	ABRACL	4.29629	-2.07	96575
chr1	206612498	206612979	NM_001271870	SRGAP2B	-2.75385	2.32	96539
chr4	2854356	2854846	NM_024309	TNIP2	2.42719	1.36	96498
chr3	20084897	20085237	NM_004162	RAB5A	-2.66081	-2.25	96496
chr19	13094141	13094874	NM_006563	KLF1	-2.32747	-1.16	96490
chr1	43379043	43379395	NM_001017922	ERMAP	-2.54885	-2.2	96444
chr3	184063449	184063887	NM_001006941	ALG3	4.26073	-1.44	96355
chr1	38157361	38158488	NM_013285	GNL2	2.27183	-1.27	96338
chr22	30375015	30375945	NM_153051	MTMR3	-3.52981	-3.86	96323
chr11	62528672	62529508	NM_001043229	METTL12	3.12588	-1.29	96312
chr17	42360259	42361472	NM_177441	TMUB2	-2.46075	-1.84	96292
chr9	130661069	130662318	NM_001018078	FPGS	3.64026	-1.52	96234
chr19	14639783	14641003	NM_002741	PKN1	5.49538	-1.07	96228
chr3	184063449	184063887	NM_032331	ECE2	4.36181	-1.44	96224
chr14	34516177	34516770	NM_022073	EGLN3	4.25879	6.16	96189
chr2	36678629	36679080	NR_037631	LOC100288911	6.39839	5.97	96141
chr2	27712078	27713076	NR_002201	FTH1P3	-7.06374	-1.81	96134
chr11	65361093	65361579	NR_002819	MALAT1	-4.78108	-1.22	96104
chr12	12965820	12966756	NM_004064	CDKN1B	-3.5525	-1.07	96085
chr22	39891539	39891921	NM_006116	TAB1	2.27059	-1.12	95972
chr5	141487923	141489246	NM_005471	GNPDA1	2.19205	-1.23	95964
chr17	1627571	1628642	NM_152346	SLC43A2	-1.98937	-1.37	95926
chr19	50096557	50097191	NR_001285	SNORD35B	-4.37142	-1.33	95899
chr10	28917089	28917721	NM_100264	WAC	-1.97788	-1.19	95889
chr3	46544147	46544925	NM_003965	CCRL2	-5.05466	1.51	95816
chr19	17487790	17488716	NM_152363	ANKLE1	-6.70757	-2.55	95800
chr19	50486909	50487551	NR_039905	MIR4750	-5.20891	-1.4	95799
chr16	30102920	30103727	NM_173618	INO80E	2.96791	-1.1	95794
chr19	48854384	48855030	NR_040599	CARD8-AS1	-2.06351	-1.34	95776
chr17	16440132	16440489	NR_003054	SNORD65	-4.56586	-2.62	95771
chr1	27118086	27118480	NM_139135	ARID1A	-2.3237	2.09	95762
chr16	68002003	68003299	NM_014329	EDC4	2.08843	-1.04	95726
chr1	155366612	155367270	NM_000298	PKLR	4.28747	1.13	95716
chr16	12105182	12105893	NM_001130006	GSPT1	-3.96688	-3.8	95712
chr1	202074717	202076065	NM_004433	ELF3	-6.89805	-2.24	95702
chr19	639124	640257	NM_001258351	GZMM	-4.21025	-1.15	95657
chr16	31139871	31140815	NM_001272095	STX4	-2.13067	1.89	95532
chr19	55865026	55866113	NM_014931	PPP6R1	-2.09757	-1.25	95531
chr19	35263620	35264385	NM_001289187	ZNF302	2.23753	1.04	95459
chr1	43407433	43407892	NM_001242739	ZNF691	2.56643	-1.8	95419
chr5	67681367	67682362	NM_181504	PIK3R1	-2.6963	-5.65	95398
chr20	62466334	62466862	NM_020062	SLC2A4RG	3.11088	5.17	95388
chr9	34221910	34222406	NM_015397	DCAF12	-5.08074	-3.3	95387
chr12	112545886	112547185	NM_006817	ERP29	2.94583	-1.35	95384
chr19	17451259	17451793	NM_005234	NR2F6	4.25084	2.2	95375
chr19	45504298	45505763	NM_001302690	APOE	4.19336	-1	95373
chr2	70237113	70237922	NM_001202514	MXD1	-2.17505	1.53	95345
chr19	13144110	13145391	NM_004343	CALR	-1.98801	-2.07	95337
chr19	954623	955372	NM_001928	CFD	-4.78999	2.75	95333
chr22	43010130	43011991	NM_015703	RRP7A	2.35935	-1.14	95231
chr19	18303177	18304410	NM_015016	MAST3	-5.26375	-1.47	95191
chr11	120302352	120303164	NM_001198665	ARHGEF12	-3.26486	-3.21	95141
chr9	131133016	131134038	NM_001040011	SWI5	3.75852	-1.63	95103
chr1	27247709	27248756	NM_032283	ZDHHC18	4.23532	-1.49	95032
chr16	21531378	21531937	NM_130464	NPIPB3	-3.53331	-2.18	94999
chr17	36980933	36982033	NM_001136498	CISD3	4.76442	-1.54	94974
chr1	110185813	110186488	NM_006496	GNAI3	-2.28158	-1.26	94965
chr16	28985428	28986917	NR_046290	ATP2A1-AS1	2.72159	-1.33	94930
chr12	57504040	57506442	NM_013251	TAC3	3.89923	-1.38	94897
chr19	11641226	11641620	NM_001289102	PRKCSH	2.71902	-2.64	94863
chr17	46013200	46013804	NM_001145023	SCRN2	3.57048	-3.09	94803
chr8	41612303	41613255	NR_030161	MIR486-1	-4.48452	-2.24	94753
chr22	39531127	39531673	NM_145298	APOBEC3F	2.59714	-1.81	94728
chr17	42358720	42359876	NM_177441	TMUB2	-2.46075	-1.83	94725
chr17	79989542	79990137	NM_001282281	PYCR1	2.21532	1.19	94724
chr14	24779213	24780724	NM_138476	MDP1	3.62238	-3.09	94692
chr11	57502986	57503725	NR_029673	MIR130A	-4.12644	2.91	94685
chr2	68384139	68385466	NM_001190265	C1D	-2.65337	-1.42	94643
chr10	112064044	112065184	NM_001008541	MXI1	-3.22283	-1.43	94626
chr19	17716516	17717588	NM_012088	PGLS	2.74647	1.24	94621
chr1	160162893	160163512	NM_001206665	IGSF8	6.15691	-1.33	94584
chr9	131580338	131581560	NM_032799	ZDHHC12	2.19428	-1.15	94541
chr9	139980732	139982080	NM_183241	C9orf142	3.55789	-1.15	94537
chr19	8033568	8034103	NM_001190467	PRR36	3.7831	-1.85	94509
chr11	65359413	65360042	NR_002819	MALAT1	-4.78108	1.61	94495
chr14	50328387	50330166	NM_014315	KLHDC2	-2.01524	-1.1	94490
chr20	1193428	1194023	NM_006814	PSMF1	-2.56954	-1.29	94486
chr19	56186262	56187117	NM_152600	ZNF579	5.45831	-1.18	94478
chr19	18528215	18528698	NM_012321	LSM4	2.59576	1.07	94455
chr4	123747681	123748941	NM_001178007	BBS12	-2.58546	1.41	94455
chr11	118401152	118402105	NM_005933	KMT2A	-3.79736	1.77	94424
chr3	49917996	49918704	NM_153273	IP6K1	-2.39919	2.23	94377
chr19	33165571	33167198	NM_004708	PDCD5	2.21368	-1.33	94291
chr14	24834822	24835373	NM_182836	RABGGTA	2.13833	-1.69	94264
chr9	130571785	130572555	NM_001002913	PTRH1	2.08748	2.34	94234
chr6	150161608	150162264	NR_104456	NUP43	2.54289	-3.24	94228
chr9	130659349	130660024	NM_001018078	FPGS	3.64026	-1.84	94227
chr6	3251697	3252275	NM_001069	TUBB2A	-5.49798	-1.19	94203
chr6	44189084	44189990	NM_018426	TMEM63B	-2.85458	-1.42	94162
chr3	100073459	100074128	NM_018309	TBC1D23	-2.36575	-3.82	94133
chr19	770253	770775	NM_005860	FSTL3	2.32957	-1	94126
chr7	100047890	100048809	NR_106899	MIR6840	-3.05792	-1.36	94076
chr15	40856715	40857741	NM_130468	CHST14	4.2696	-1.67	94069
chr17	79884247	79886173	NM_001093767	FAM195B	3.46912	-1.46	94040
chr6	26125999	26126627	NM_003537	HIST1H3B	-3.86762	-1.43	94025
chr22	39566653	39567396	NM_021822	APOBEC3G	3.42317	-1.19	94015
chr11	65215872	65216714	NM_145719	TIGD3	3.36447	-1.27	94012
chr9	35826050	35826462	NM_006368	CREB3	3.71001	-1.4	93940
chr19	46365843	46366975	NM_175875	SIX5	3.3684	-1.19	93912
chr19	13228643	13229880	NM_001271043	NFIX	-3.02666	-1.1	93867
chr6	26364965	26365923	NM_003534	HIST1H3G	-2.57206	-1.33	93832
chr17	73854813	73855263	NM_000154	GALK1	6.03742	4.75	93758
chr22	39889366	39889651	NM_006116	TAB1	2.27059	-1.62	93750
chr11	65283641	65284368	NR_028272	NEAT1	-3.12124	-2.31	93736
chr4	71861554	71862013	NM_001244767	MOB1B	-4.74507	-4	93727
chr6	42951739	42952787	NM_001008739	C6orf226	2.0306	-1.28	93709
chr3	20081195	20083338	NM_004162	RAB5A	-2.66081	-1.08	93695
chr7	1177402	1178389	NM_001303473	GPR146	-4.002	-1.33	93687
chr19	50094232	50095033	NR_001285	SNORD35B	-4.37142	2.19	93657
chr11	62473391	62474289	NM_000327	ROM1	2.42702	-1.12	93628
chr2	74306941	74307373	NM_001287491	TET3	-2.72657	-2.19	93627
chr16	4475148	4476391	NM_032575	GLIS2	3.4649	-1.03	93545
chr19	40790491	40791820	NM_002446	MAP3K10	2.05737	-1.42	93505
chr11	47693510	47694588	NM_004551	NDUFS3	2.40735	-1.82	93488
chr19	49468831	49469401	NM_014330	PPP1R15A	-2.09429	-1.57	93468
chr8	145016194	145017025	NM_178564	NRBP2	3.24762	3.05	93463
chr19	49496163	49497293	NM_006184	NUCB1	-2.0151	-1.18	93422
chr19	42817330	42818079	NM_001270614	DEDD2	-2.86861	1.79	93400
chr17	73101889	73102231	NM_001303265	ICT1	3.35809	-1.88	93302
chr6	26251230	26252031	NM_138720	HIST1H2BD	-3.33575	-2.71	93282
chr17	80509550	80510089	NM_031968	NARF	-2.42156	-1.03	93280
chr12	58258829	58259550	NM_023033	METTL1	2.25502	1.45	93275
chr1	27115674	27115906	NM_139135	ARID1A	-2.3237	-1.41	93269
chr6	26055057	26057312	NM_006355	TRIM38	-4.95142	-1.91	93268
chr16	30066381	30066773	NM_194280	TMEM219	4.09687	-1.19	93227
chr17	4785134	4785777	NM_001014985	GLTPD2	4.24472	-1.04	93202
chr19	6372437	6373833	NM_005934	MLLT1	2.25499	-1.09	93176
chr3	53287950	53288724	NM_212539	PRKCD	2.3178	-2.12	93115
chr6	16331595	16331906	NM_006877	GMPR	-3.43228	-2.05	92940
chr7	107476614	107477510	NR_024199	CBLL1	-2.2308	-1.06	92921
chr1	156663908	156664314	NM_015590	GPATCH4	2.26789	2.36	92832
chr6	26457743	26458663	NM_001197249	BTN3A2	4.28562	-1.41	92817
chr22	51038570	51039305	NM_033200	LMF2	2.16054	2.19	92802
chr17	42357106	42357616	NM_177441	TMUB2	-2.46075	-1.42	92788
chr11	64066701	64067064	NM_031471	FERMT3	-2.08567	-2.24	92731
chr2	30462116	30462797	NM_001127400	YPEL5	-2.7879	-1.37	92707
chr20	49294721	49295322	NR_030375	MIR645	-3.40748	-1.84	92699
chr6	42988993	42990035	NM_006586	CNPY3	4.18835	-1.02	92655
chr19	50093006	50094116	NR_001285	SNORD35B	-4.37142	-1.21	92586
chrX	153718353	153719623	NM_001256577	RPL10	2.25993	-1.57	92583
chr1	89449537	89450224	NM_001514	GTF2B	-3.08213	-1.47	92579
chr3	113557275	113558012	NM_025146	NAA50	-2.12674	-1.29	92523
chr1	1259562	1260704	NM_080605	B3GALT6	2.81009	-1.32	92505
chr1	213123655	213124271	NR_027286	FLVCR1-AS1	3.01318	3.89	92483
chr11	66405554	66406738	NM_207340	ZDHHC24	3.42548	-1.44	92475
chr7	7314394	7315036	NM_020156	C1GALT1	-3.29445	-3.95	92470
chr5	131722226	131722914	NM_003059	SLC22A4	-2.6697	-1.19	92426
chr22	30326363	30327075	NM_032204	ASCC2	-3.37091	-4.99	92426
chr19	12994502	12994862	NM_002229	JUNB	-2.23465	-1.04	92373
chr6	57046949	57047409	NM_001257273	ZNF451	-3.787	3.78	92372
chr3	52413723	52414614	NM_145262	GLYCTK	2.48284	3.34	92333
chr19	3572285	3573426	NM_001136503	SMIM24	-10.2045	-1.23	92315
chr17	7834848	7836218	NM_001080424	KDM6B	-2.47273	-1.35	92299
chr7	128858203	128859041	NR_002144	LOC407835	-2.86532	-1.46	92298
chr22	36648730	36649714	NM_145640	APOL3	-5.12023	-1.44	92245
chr17	26971078	26972680	NM_005148	UNC119	4.50206	-1.05	92233
chr10	70939250	70940830	NR_036430	SRGN	-5.84753	-1.3	92213
chr11	65357227	65357628	NR_002819	MALAT1	-4.78108	1.09	92195
chr15	41139540	41139914	NM_018145	RMDN3	-2.0553	5.25	92193
chr19	13227097	13227982	NM_001271043	NFIX	-3.02666	-1.84	92145
chr1	151917926	151918622	NM_182578	THEM5	-11.7489	-4.79	92101
chr6	26124016	26124714	NM_003537	HIST1H3B	-3.86762	-1.68	92077
chr1	150551102	150552666	NM_025150	TARS2	2.77633	-1.08	92045
chr19	42455675	42456341	NM_001022	RPS19	2.339	-1.01	92021
chr6	44186951	44187658	NM_018426	TMEM63B	-2.85458	1.73	91929
chr6	43043768	43044507	NM_180976	PPP2R5D	2.10968	2.36	91901
chr19	1493338	1493584	NM_000156	GAMT	4.50503	5.26	91892
chr17	7218055	7219104	NR_029896	MIR324	-4.68196	-1.53	91881
chr1	27113770	27115031	NM_139135	ARID1A	-2.3237	-1.3	91879
chr9	131625721	131626414	NM_006336	ZER1	-2.07776	-1.41	91854
chr1	110182652	110183357	NM_006496	GNAI3	-2.28158	-1.57	91819
chr3	113557275	113558012	NM_001690	ATP6V1A	-2.52287	-1.29	91778
chr7	43714065	43714781	NM_004760	STK17A	-2.96924	-4.04	91732
chr5	95157801	95159205	NM_014899	RHOBTB3	2.42229	-2.29	91654
chr11	64084457	64086247	NM_031472	TRPT1	3.44591	-1.21	91626
chr11	65213058	65214745	NM_145719	TIGD3	3.36447	-1.75	91620
chr19	36248388	36249613	NM_007000	UPK1A	4.03798	-1.27	91583
chr16	21622902	21623765	NR_002594	SLC7A5P2	-5.69509	-2.3	91568
chr17	4934720	4935329	NM_001165418	SLC25A11	2.93323	1.55	91562
chr7	44621236	44622613	NM_015332	NUDCD3	2.4296	-1.23	91539
chr19	11707703	11708814	NM_138783	ZNF653	-3.8354	-1.21	91520
chr9	133411307	133411893	NM_054012	ASS1	5.06812	1.04	91507
chr16	1755518	1756775	NM_020825	CRAMP1L	-3.02133	-1.41	91506
chr11	62480923	62481338	NM_012200	B3GAT3	2.43569	1.49	91483
chr19	17428078	17428792	NM_024578	OCEL1	2.67313	-2.51	91423
chr19	3185120	3186443	NM_002067	GNA11	2.59199	-1.24	91374
chr2	175351219	175352401	NM_004882	CIR1	-2.12324	-1.03	91367
chr14	65380695	65381721	NM_000347	SPTB	-2.23494	-2.29	91342
chr22	44442254	44442926	NM_015380	SAMM50	2.2136	-1.39	91330
chr3	49157580	49158748	NM_000884	IMPDH2	3.09244	-1.49	91289
chr1	24285429	24286826	NM_000147	FUCA1	-3.06707	-1.1	91268
chr11	66205823	66206923	NM_006876	B4GAT1	3.10431	-1.28	91212
chr16	30198317	30199096	NM_031477	YPEL3	-2.36381	-1.39	91185
chr5	131721075	131721577	NM_003059	SLC22A4	-2.6697	-1.97	91182
chr15	75165045	75166131	NM_001127190	CSK	3.09022	-1.25	91164
chr11	6502145	6503434	NM_001007593	SMPD1	2.10951	-1.43	91146
chr1	25664675	25665558	NM_020317	RSRP1	-5.2125	-1.41	91131
chr3	183256160	183256854	NR_038302	LINC00888	5.98898	-1.21	91112
chr4	6874935	6876192	NM_014743	KIAA0232	-3.76132	-2.47	91105
chr19	10541249	10541632	NM_002162	ICAM3	3.05369	1.67	91095
chr6	26123019	26123715	NM_003537	HIST1H3B	-3.86762	-1.43	91079
chr2	26296122	26296695	NM_002254	KIF3C	3.50105	1.6	90965
chr1	206899565	206900126	NM_003582	DYRK3	-3.8636	-1.06	90965
chr6	43037550	43038250	NM_000287	PEX6	2.18258	-2.5	90919
chr1	151916621	151917558	NM_182578	THEM5	-11.7489	-4.2	90916
chr9	140099631	140100488	NM_013379	DPP7	2.42651	-1.39	90864
chr19	13088575	13089186	NM_006563	KLF1	-2.32747	-1.39	90863
chr9	140062541	140063076	NM_207309	UAP1L1	4.19693	1.27	90856
chr9	35748480	35749770	NM_001195201	CCDC107	3.21267	-1.2	90839
chr20	396443	397005	NR_109990	NRSN2-AS1	2.355	1.06	90828
chr9	131682486	131683320	NM_016390	C9orf114	2.07777	-4.14	90803
chr17	7232193	7233888	NM_001284518	PHF23	-2.92151	-1.04	90791
chr19	17606938	17607627	NM_001304547	MVB12A	2.4511	-1.48	90788
chr19	662724	663758	NM_001728	BSG	-2.95173	-1.31	90788
chr8	145013600	145014141	NM_178564	NRBP2	3.24762	2.84	90724
chr1	234835358	234836430	NM_182972	IRF2BP2	-4.42291	-2.92	90623
chr1	65820710	65821268	NM_014787	DNAJC6	-3.95608	-1.73	90613
chr5	154320427	154321193	NM_032385	FAXDC2	-2.02476	-1.48	90597
chr8	21867163	21868372	NM_015024	XPO7	-5.33062	-1.16	90588
chr1	35310992	35311465	NM_005268	GJB5	3.01047	2.21	90581
chr22	39885996	39886683	NM_006116	TAB1	2.27059	-1.79	90581
chr20	396443	397005	NM_006943	SOX12	2.59794	1.06	90510
chr10	82263720	82264419	NM_001243782	FAM213A	8.19349	1.64	90495
chr17	7747724	7748503	NR_002778	RPL29P2	-9.10336	-1.52	90476
chr17	49034132	49034821	NR_038458	TOB1-AS1	3.98589	-1.49	90437
chr17	79881129	79882084	NM_001093767	FAM195B	3.46912	-1.3	90436
chr3	52413723	52414614	NR_046719	GLYCTK-AS1	4.727	3.34	90419
chr3	169580771	169581770	NR_033703	MYNN	-3.61379	-3.3	90418
chr19	41193078	41194019	NM_001042544	LTBP4	3.17707	-1.71	90408
chr1	10092548	10093913	NM_032368	LZIC	2.80593	-1.19	90404
chr10	91151678	91152508	NM_001547	IFIT2	-1.9792	-1.79	90388
chr17	73850990	73852303	NM_000154	GALK1	6.03742	-1.31	90366
chr5	176943392	176944676	NM_002082	GRK6	-2.16976	-1.39	90348
chr17	42365251	42366436	NM_020218	ATXN7L3	-2.1111	-1.6	90314
chr1	43401874	43403190	NM_001242739	ZNF691	2.56643	-1.43	90289
chr19	18208280	18210219	NM_015683	ARRDC2	-6.4346	-2	90273
chr19	48918499	48919188	NM_001425	EMP3	2.42788	-2.52	90215
chr19	44529280	44529874	NM_003425	ZNF45	2.63559	1.1	90166
chr6	26341692	26342386	NM_003524	HIST1H2BH	-4.00056	-1	90161
chr16	84771874	84772631	NM_001303451	KLHL36	2.63458	-1.97	90136
chr2	55367378	55368329	NM_207520	RTN4	2.76189	3.34	90119
chr7	107474013	107474505	NR_024199	CBLL1	-2.2308	-2.98	90118
chr22	30752334	30753517	NM_020530	OSM	-3.1749	-1.17	90096
chr12	109115553	109116318	NM_001206609	SELPLG	-2.30456	-1.49	90081
chr16	88859672	88860526	NM_001171816	RNF166	3.40453	-2.36	90074
chr12	56211064	56212372	NM_001257400	CD63	4.49568	-1.28	90034
chr11	2996680	2997355	NM_001122631	CDKN1C	5.58614	-1.99	90022
chr7	30633662	30635207	NM_001199817	GGCT	2.58552	-1.06	89977
chr11	62528672	62529508	NM_001085372	UQCC3	2.64447	-1.29	89965
chr9	100796847	100797362	NM_018437	HEMGN	-2.3828	-1.87	89907
chr1	24194129	24195364	NM_020362	PITHD1	-3.19694	-1.94	89871
chr19	12991819	12992533	NM_002229	JUNB	-2.23465	-1.21	89867
chrX	55146830	55147848	NM_001037968	ALAS2	-2.16988	4.14	89842
chr5	170904102	170904910	NM_199185	NPM1	2.73565	-1.75	89799
chr6	36733748	36734297	NM_001220777	CDKN1A	4.06142	-1.07	89786
chr9	125226864	125227671	NM_001271165	PTGS1	5.04088	-1.26	89667
chr3	10156886	10158082	NR_002786	CIDECP	-2.11653	-1.28	89664
chr13	41796228	41796919	NM_152903	KBTBD6	2.08914	-2.08	89637
chr11	907941	909049	NM_020376	PNPLA2	-4.31308	-1.41	89595
chr2	220172882	220173628	NM_005689	ABCB6	-2.94352	2.32	89543
chr17	18217848	18219064	NM_004140	LLGL1	2.37446	-1.37	89521
chr11	64780958	64782369	NM_006244	PPP2R5B	-3.66674	-1.29	89521
chr3	39182522	39183335	NM_001303402	WDR48	-2.12604	-1.76	89452
chr11	64091314	64091693	NM_003377	VEGFB	4.67758	3.74	89448
chr19	632606	634241	NM_001258351	GZMM	-4.21025	-1.37	89390
chr1	29302790	29303168	NM_004437	EPB41	-3.70274	-3.91	89377
chr20	5574111	5575078	NR_015406	LINC00654	-4.69836	1.43	89352
chr16	1921808	1922636	NM_012225	NUBP2	2.86576	-2.15	89299
chr16	11438812	11439841	NM_003745	SOCS1	2.08396	-1.35	89287
chr10	91150697	91151177	NM_001547	IFIT2	-1.9792	-3.23	89232
chr17	42236985	42237671	NM_138387	G6PC3	5.24483	1.11	89231
chr20	3869250	3870577	NM_001287524	CDC25B	-2.09099	-1.2	89205
chr19	13001383	13002452	NM_005809	PRDX2	-2.41605	-1.29	89193
chr19	36246399	36246774	NM_007000	UPK1A	4.03798	-2.19	89169
chr6	3348002	3348593	NM_001135750	PSMG4	3.18167	-2.06	89136
chrX	134137874	134138587	NM_019556	MOSPD1	-5.05315	-1.6	88933
chr1	110230164	110230713	NR_029583	MIR197	-2.54478	4.42	88924
chr20	32670685	32671508	NR_109886	RALY-AS1	3.17114	-2.66	88923
chr1	35309104	35310032	NM_005268	GJB5	3.01047	4.45	88921
chrX	153774876	153776207	NM_017514	PLXNA3	2.02501	-1.21	88921
chr1	151226789	151227759	NM_001136543	LYSMD1	3.51978	-1.38	88850
chr6	26272381	26273362	NM_003523	HIST1H2BE	-6.13265	-2.69	88848
chr12	57118467	57119553	NM_013449	BAZ2A	-2.84163	-1.36	88847
chr1	149910701	149911609	NR_036461	HIST2H2BC	-2.26078	-1.63	88815
chr11	62521008	62522169	NM_001043229	METTL12	3.12588	-1.16	88810
chr20	61049935	61051887	NM_001024	RPS21	2.2439	1.73	88791
chr17	72957675	72958194	NM_001258015	FDXR	2.75028	-1.19	88778
chr7	44924161	44925797	NM_001300981	PPIA	2.05458	-1.58	88745
chr11	120983275	120983812	NM_152715	TBCEL	-6.34014	-2.71	88731
chrX	152953078	152953626	NM_152274	FAM58A	4.47308	-1.05	88720
chr19	8033568	8034103	NR_033250	LYPLA2P2	-2.13489	-1.85	88718
chr7	116591012	116591490	NM_006136	CAPZA2	-1.98103	-1.03	88689
chr15	72611914	72612916	NM_182471	PKM	4.47794	1.59	88688
chr17	8286271	8287409	NM_201520	SLC25A35	4.46717	-1.17	88670
chr11	65756249	65757086	NM_001300855	FOSL1	-2.19389	-1.24	88670
chr10	72081413	72082292	NM_021129	PPA1	2.31738	-1.48	88662
chr7	99774719	99775697	NM_006833	COPS6	2.14584	-1.38	88626
chr19	56199904	56200751	NM_153219	ZNF524	2.1052	3.03	88622
chr11	623952	624386	NM_005343	HRAS	2.4142	-1.36	88619
chr16	3162370	3162916	NM_024339	THOC6	2.08738	3.93	88612
chr1	223977614	223978176	NM_001146068	CAPN2	5.70826	-1.5	88601
chr6	3347603	3347902	NM_001135750	PSMG4	3.18167	-1.73	88591
chr16	67047742	67048270	NM_004165	RRAD	-2.30555	3.04	88567
chr19	796771	798153	NM_002579	PALM	9.04677	-1.01	88510
chr17	43226569	43227395	NM_001288654	DCAKD	2.88198	-1.74	88505
chr12	32200387	32201248	NM_018169	KIAA1551	-3.06359	2.61	88465
chr5	172571274	172572329	NM_153607	CREBRF	-3.85337	-1.89	88447
chr12	6539297	6540117	NM_001065	TNFRSF1A	2.74788	-3.37	88424
chr19	8461421	8461905	NM_001165895	CD320	2.89704	-1.1	88423
chr18	21120846	21121539	NM_003831	RIOK3	-5.73387	3.27	88406
chr15	75287575	75288069	NM_020447	FAM219B	2.18764	3.46	88360
chr16	3162370	3162916	NM_001288665	HCFC1R1	2.93966	3.93	88356
chr17	40984805	40986037	NM_001991	EZH1	-2.35216	-1.53	88350
chr15	91499789	91500437	NM_002569	FURIN	-2.09706	-1.08	88292
chr1	153606019	153607109	NM_002961	S100A4	4.05905	-1.11	88282
chr2	87035258	87036040	NM_022780	RMND5A	-2.93679	-1.24	88236
chr6	42946109	42947408	NM_001008739	C6orf226	2.0306	-1.17	88204
chr7	100041974	100042967	NR_106899	MIR6840	-3.05792	1.47	88197
chr17	28004335	28005276	NM_014030	GIT1	3.32584	-2.51	88195
chr5	10441354	10442517	NM_005885	MARCH6	-2.95285	-1.09	88185
chr1	27110512	27110870	NM_139135	ARID1A	-2.3237	1.3	88170
chr19	13144110	13145391	NM_001270363	RAD23A	-2.06029	-2.07	88123
chr3	49044070	49045752	NM_001123040	ARIH2OS	2.68062	-1.05	88093
chr2	128936561	128937155	NR_027671	UGGT1	-2.88242	-2.06	88077
chr11	65278036	65278619	NR_028272	NEAT1	-3.12124	-2.4	88059
chr19	16770339	16772021	NM_024881	SLC35E1	-2.00001	-1.16	87987
chr17	1619218	1621094	NM_152346	SLC43A2	-1.98937	-1.48	87976
chr4	79785080	79785916	NM_198892	BMP2K	-2.85015	-2.12	87967
chr17	7744782	7746424	NR_002778	RPL29P2	-9.10336	-1.09	87966
chr17	27276240	27276959	NR_029685	MIR144	-3.89009	-1.47	87963
chr19	41283145	41284736	NM_001289980	NUMBL	-2.2819	-1.16	87913
chr1	205312438	205313994	NM_001297613	TMCC2	-10.9192	-1.54	87888
chr17	27276240	27276959	NR_039885	MIR4732	-6.38249	-1.47	87851
chr15	41074582	41075695	NR_040058	RAD51-AS1	-2.56868	-2.17	87835
chr13	113951032	113952271	NM_001008895	CUL4A	-2.69086	-1.61	87833
chr16	75687879	75688249	NM_007285	GABARAPL2	-4.11775	-3.07	87816
chr3	196382909	196383528	NM_182627	WDR53	2.39081	-1.23	87805
chr2	70056131	70057721	NM_001153	ANXA4	3.67279	-1.08	87800
chr6	37225098	37226248	NM_002648	PIM1	-4.98714	-1.53	87752
chr11	73675367	73675910	NM_016565	COA4	2.40308	-1.35	87748
chr1	11953433	11954349	NM_005957	MTHFR	-2.64605	-1.04	87731
chr17	74536685	74537305	NM_022066	UBE2O	-4.84092	1.83	87707
chr7	116590063	116590431	NM_006136	CAPZA2	-1.98103	-1.99	87685
chr20	39744876	39745298	NM_003286	TOP1	-5.04442	1.18	87626
chr19	18521244	18521955	NM_012321	LSM4	2.59576	-1.75	87598
chr6	26271229	26271984	NM_003523	HIST1H2BE	-6.13265	-2.19	87583
chr17	27981094	27982000	NM_198147	ABHD15	5.66732	-1.18	87505
chr22	31364393	31365939	NM_001282742	OSBP2	-3.78094	-1.24	87499
chr5	154317206	154318140	NM_032385	FAXDC2	-2.02476	-1.18	87460
chr15	41186067	41187374	NM_001077268	ZFYVE19	2.67444	-1.21	87447
chrX	102719075	102720034	NM_014380	NGFRAP1	3.33523	-1.92	87446
chr11	62476461	62477666	NM_012200	B3GAT3	2.43569	-1.67	87416
chr19	55857038	55857653	NM_014931	PPP6R1	-2.09757	-1.98	87307
chr1	113336946	113337678	NM_175744	RHOC	3.22987	5.34	87287
chr15	72610787	72611136	NM_182471	PKM	4.47794	2.62	87234
chr17	1732668	1734033	NM_000934	SERPINF2	-4.53101	-1.17	87221
chr3	49910875	49911496	NM_153273	IP6K1	-2.39919	2.52	87212
chr11	65429866	65431571	NM_001099409	EHBP1L1	-2.50694	-1.15	87210
chr16	88859672	88860526	NM_001012759	CTU2	2.28909	-2.36	87209
chr9	100794181	100794630	NM_018437	HEMGN	-2.3828	-3.36	87208
chr7	56118932	56119969	NM_001483	GBAS	3.633	-1.08	87181
chr3	52062759	52063491	NM_004704	RRP9	4.09605	1.85	87168
chr17	43224801	43226411	NM_001288654	DCAKD	2.88198	-1.26	87129
chr9	133407032	133407410	NM_054012	ASS1	5.06812	1.76	87128
chr16	67312639	67313748	NM_001950	E2F4	-2.47216	-1.7	87126
chr19	45504298	45505763	NM_001645	APOC1	5.85109	-1	87110
chr1	156182376	156183501	NM_001282624	LMNA	-2.35766	-1.25	87031
chr19	45930872	45931169	NM_177417	KLC3	-8.39617	-1.7	87023
chr22	19928769	19929992	NM_024627	C22orf29	3.53283	-3.43	87009
chr19	13961928	13962539	NM_032285	MRI1	2.38482	-1.56	86897
chr14	23322086	23323129	NM_005015	OXA1L	3.17787	-1.39	86877
chr16	67926852	67927798	NM_020850	RANBP10	-4.40024	-1.35	86770
chr7	6475054	6475616	NM_001037163	FAM220A	2.78356	-1.27	86745
chr12	7079342	7080403	NR_002803	RPL13P5	2.37085	-1.08	86728
chr1	38147921	38148585	NM_013285	GNL2	2.27183	-1.28	86667
chr3	184053326	184054431	NM_001006941	ALG3	4.26073	-1.46	86565
chr12	49437459	49438130	NM_001659	ARF3	2.90599	-1.34	86542
chr6	16215424	16216281	NM_013262	MYLIP	-2.20963	-1.24	86536
chr16	30669029	30671453	NM_145271	ZNF688	2.85049	-1.28	86513
chr12	56222831	56224290	NM_005811	GDF11	3.12725	-1.33	86497
chr11	94886090	94886985	NR_103726	SRSF8	-2.9511	-1.94	86497
chr15	91497800	91498736	NM_002569	FURIN	-2.09706	-1.55	86447
chr3	184053326	184054431	NM_032331	ECE2	4.36181	-1.46	86434
chr2	27631848	27632952	NM_002437	MPV17	3.46303	-1.14	86431
chr17	45352672	45353414	NM_001293091	CDC27	-2.50718	3.81	86365
chr4	88013668	88015245	NM_005935	AFF1	-4.23339	-3.19	86304
chr19	50440788	50441595	NR_040037	PTOV1-AS1	-5.4671	-1	86258
chr17	1617996	1618831	NM_152346	SLC43A2	-1.98937	-1.24	86233
chr17	38169750	38170471	NM_139280	ORMDL3	-3.14637	-1.26	86226
chr2	26291059	26292184	NM_002254	KIF3C	3.50105	-1.93	86178
chrX	70401750	70402600	NM_001170931	FOXO4	-2.30137	-1.13	86177
chr12	50308000	50308630	NM_001037806	NCKAP5L	4.47748	2.31	86107
chr12	123920524	123921649	NM_018183	SBNO1	-2.0284	-1.62	86098
chrX	48900408	48901573	NM_001136158	OTUD5	-2.31776	-1.48	86097
chr8	22085065	22085950	NM_025232	REEP4	-4.03922	-1.69	86059
chr9	140094685	140095761	NM_013379	DPP7	2.42651	-1.11	86028
chr19	13961116	13961594	NM_032285	MRI1	2.38482	-1.41	86019
chr10	130010199	130010695	NM_002417	MKI67	-5.89642	-1.19	85979
chr9	135905359	135906615	NM_001162426	TSC1	-3.65977	-1.37	85967
chr11	57502986	57503725	NM_145008	YPEL4	-3.82404	2.91	85938
chr1	43510493	43511011	NM_006516	SLC2A1	-2.66704	2.89	85905
chr15	65563115	65563817	NM_006660	CLPX	-3.30016	-1.01	85903
chr16	21531378	21531937	NR_024456	LOC100190986	-5.80842	-2.18	85881
chr17	27981094	27982000	NM_138349	TP53I13	4.73801	-1.18	85809
chr3	49042429	49042799	NM_001123040	ARIH2OS	2.68062	-3.9	85796
chr8	101407570	101408715	NM_183419	RNF19A	-5.4112	-2.31	85748
chr11	57280660	57280925	NM_017611	SLC43A3	2.11929	-1.3	85739
chr6	43037550	43038250	NM_180976	PPP2R5D	2.10968	-2.5	85664
chr1	43397648	43398102	NM_001242739	ZNF691	2.56643	-1.81	85632
chr6	36928012	36928822	NM_016059	PPIL1	3.92866	-1.04	85617
chr2	160654208	160654949	NM_001282806	MARCH7	-2.19999	-1.11	85611
chr17	27138949	27140080	NM_001160407	TLCD1	2.75915	-1.23	85565
chr17	76268555	76269122	NM_003258	TK1	-3.22993	3.05	85553
chr1	150293542	150294503	NM_001136478	ANP32E	-2.80082	-1.24	85518
chr19	18204341	18204599	NM_015683	ARRDC2	-6.4346	-2.13	85494
chr16	3746553	3747495	NM_032444	SLX4	-4.61723	-2.69	85439
chr3	121553454	121554620	NM_001256486	GOLGB1	-3.14593	-1.23	85423
chr1	29298439	29299447	NM_004437	EPB41	-3.70274	-4.59	85341
chr17	42360259	42361472	NM_020218	ATXN7L3	-2.1111	-1.84	85336
chr17	7227335	7227821	NM_001284518	PHF23	-2.92151	-1.41	85329
chr1	45328593	45329083	NR_001456	SNORD38A	-4.44322	1.13	85325
chr11	57280147	57280532	NM_017611	SLC43A3	2.11929	-2.03	85286
chr17	42470624	42471443	NR_110802	RUNDC3A-AS1	-4.19336	-2.5	85234
chr19	48103223	48104258	NM_003827	NAPA	-2.18709	-1.1	85225
chr3	184052222	184052781	NM_001006941	ALG3	4.26073	-1.55	85188
chr9	139971437	139972651	NM_183241	C9orf142	3.55789	2.6	85175
chr19	18518885	18519437	NM_012321	LSM4	2.59576	-1.22	85160
chr19	10763978	10765571	NM_001800	CDKN2D	-4.91274	-1.01	85143
chr9	131217935	131219527	NM_030914	URM1	2.18559	-1.31	85134
chr17	42470624	42471443	NM_006695	RUNDC3A	-5.03899	-2.5	85107
chr8	145007810	145008668	NM_178564	NRBP2	3.24762	2.96	85093
chr2	30453713	30455958	NM_001127400	YPEL5	-2.7879	-1.03	85086
chr19	3178923	3180037	NM_002067	GNA11	2.59199	-3.17	85073
chr5	173399849	173400939	NM_030627	CPEB4	-4.99499	-3.14	85064
chr3	184052222	184052781	NM_032331	ECE2	4.36181	-1.55	85057
chr20	412082	412649	NM_024958	NRSN2	3.77471	-1.61	84996
chr19	41034828	41035596	NM_203344	SERTAD3	-3.01606	-1.64	84930
chr16	21616331	21616979	NR_002594	SLC7A5P2	-5.69509	-3.34	84890
chr7	100161525	100162053	NR_130118	TSC22D4	-3.4912	-1.17	84887
chr19	40949820	40951002	NM_001291311	PLD3	3.34965	-1.32	84863
chr1	12078963	12080123	NM_000302	PLOD1	3.55769	-1.29	84820
chr11	64655204	64655851	NM_004579	MAP4K2	2.75736	-1.12	84814
chr19	36248388	36249613	NR_046420	UPK1A-AS1	2.37841	-1.27	84807
chr1	205309872	205310347	NM_001297613	TMCC2	-10.9192	-4.1	84781
chr1	45328593	45329083	NR_001457	SNORD38B	-1.97533	1.13	84777
chr14	50319022	50320094	NM_014315	KLHDC2	-2.01524	-1.22	84772
chr14	93735691	93736324	NM_015676	TMEM251	2.41243	1.52	84712
chr17	73717051	73717666	NR_028439	SMIM5	-3.51285	1.2	84684
chr8	103750374	103751359	NM_001032282	KLF10	2.25199	-2.68	84674
chr17	79875456	79876218	NM_001093767	FAM195B	3.46912	-1.32	84667
chr19	13133450	13134476	NM_004343	CALR	-1.98801	-1.85	84550
chr7	100813077	100813409	NM_030961	TRIM56	2.32927	-1.31	84524
chr11	94884028	94885043	NR_103726	SRSF8	-2.9511	-1.56	84495
chr1	21043938	21044914	NM_032409	PINK1	-2.6284	-1.26	84479
chr11	65274130	65275334	NR_028272	NEAT1	-3.12124	-1.25	84464
chr14	24684717	24685536	NM_203402	FITM1	-3.29076	-1.29	84452
chr16	84766310	84766825	NM_001303451	KLHL36	2.63458	-1.49	84451
chrX	153723875	153724665	NM_000116	TAZ	2.40779	-1.21	84417
chr10	130008460	130009285	NM_002417	MKI67	-5.89642	-1.26	84404
chr19	14200499	14202552	NM_002918	RFX1	-1.99646	1.2	84391
chr1	224670010	224670782	NR_039896	MIR4742	-6.14054	-1.8	84383
chr6	139540343	139540867	NM_016217	HECA	-2.88891	1.76	84357
chr9	139221662	139222357	NM_181701	QSOX2	-4.76182	4.3	84322
chr6	16322806	16323430	NM_006877	GMPR	-3.43228	-1.32	84308
chr16	31128499	31129662	NM_001272095	STX4	-2.13067	-1.26	84269
chr16	20836965	20838054	NM_001304550	THUMPD1	-3.49627	-1.96	84223
chr12	27174882	27176162	NM_001171888	FGFR1OP2	-4.33909	-1.68	84218
chr11	62473391	62474289	NM_012200	B3GAT3	2.43569	-1.12	84193
chr1	226270625	226271777	NM_152608	SDE2	-3.66854	-1.48	84135
chr17	7210076	7211430	NR_029896	MIR324	-4.68196	-1.18	84055
chr17	49027535	49028588	NR_038458	TOB1-AS1	3.98589	-1.44	84022
chr16	30759143	30760391	NM_001105079	FBRS	-2.6454	-1.17	83990
chr9	124131653	124133042	NM_001258029	GSN	2.79529	-3.04	83989
chr19	18632424	18633702	NM_001170938	ISYNA1	3.62003	-1.22	83952
chr7	99774719	99775697	NR_029498	MIR25	-2.72111	-1.38	83942
chr3	38263579	38264121	NM_001172567	MYD88	4.85608	1.25	83882
chr16	68002003	68003299	NM_198443	NRN1L	3.99504	-1.04	83871
chrX	153723875	153724665	NM_001009932	DNASE1L1	2.37903	-1.21	83842
chr16	16126944	16127546	NM_004996	ABCC1	3.3045	4.18	83812
chr17	42358720	42359876	NM_020218	ATXN7L3	-2.1111	-1.83	83769
chrX	153769821	153770900	NM_017514	PLXNA3	2.02501	-1.92	83740
chr7	99774719	99775697	NR_029510	MIR93	-2.58228	-1.38	83738
chr20	30410237	30411016	NM_012112	TPX2	-3.06669	-1.12	83723
chr19	49486765	49487265	NM_006184	NUCB1	-2.0151	-1.36	83709
chr9	4762491	4763800	NR_121597	CDC37L1-AS1	3.39942	-1.26	83665
chr17	73092036	73092804	NM_001303265	ICT1	3.35809	-1.15	83662
chr14	24768233	24769553	NM_138476	MDP1	3.62238	-1.48	83617
chr11	46721778	46723067	NM_001205119	ATG13	-2.207	-1.01	83597
chr15	43560760	43561307	NM_012142	CCNDBP1	-3.29179	-1.61	83568
chr11	117186408	117187183	NM_004716	PCSK7	-2.19846	1.09	83554
chr19	36119329	36120448	NM_032635	TMEM147	3.27323	-1.34	83387
chr16	4936006	4936611	NM_024589	ROGDI	-2.71011	1.07	83357
chr17	42175549	42175871	NM_032376	TMEM101	2.60364	-1.05	83313
chr19	17419921	17420717	NM_024578	OCEL1	2.67313	-1.2	83307
chr11	64084457	64086247	NM_003377	VEGFB	4.67758	-1.21	83297
chr1	208058089	208059062	NR_029832	MIR29C	-6.69104	-1.59	83291
chr2	55360620	55361412	NM_207520	RTN4	2.76189	-1.5	83282
chrX	49125341	49126723	NM_006150	PRICKLE3	4.60644	-1.2	83256
chr7	44613050	44614116	NM_015332	NUDCD3	2.4296	-2.14	83198
chr17	80063942	80064787	NM_144999	LRRC45	3.45926	2.07	83187
chr5	140026728	140027931	NM_133172	APBB3	2.33454	-1.42	83140
chr19	45926488	45927783	NM_177417	KLC3	-8.39617	-1.12	83138
chr19	18201400	18202812	NM_015683	ARRDC2	-6.4346	-1.72	83130
chr18	21165939	21167181	NR_075076	C18orf8	-2.6759	-1.04	83127
chr22	39493065	39493663	NM_014508	APOBEC3C	2.92744	3.96	83100
chr14	103058194	103060152	NM_152326	ANKRD9	-3.19641	-1.11	83045
chr19	1122807	1123413	NM_019112	ABCA7	-1.96957	1.79	83009
chr11	117051962	117052319	NM_001281749	SIK3	-3.32283	-1.95	83009
chr19	45492287	45492966	NM_001302690	APOE	4.19336	-1.4	82969
chr19	791517	792157	NM_002579	PALM	9.04677	1.4	82885
chr15	80447415	80448061	NM_001242916	ZFAND6	-2.74785	-1.6	82836
chr17	42427996	42428653	NM_000342	SLC4A1	-2.95153	-1.98	82822
chr7	151012133	151012647	NM_019015	CHPF2	-2.29622	-1.55	82816
chr17	74721957	74723479	NM_018414	ST6GALNAC1	4.55687	-1.13	82798
chr19	13957350	13958906	NM_032285	MRI1	2.38482	-1.3	82792
chr19	50083247	50084256	NR_001285	SNORD35B	-4.37142	-1.23	82776
chr1	208058089	208059062	NR_029518	MIR29B2	-6.68365	-1.59	82707
chr14	20883915	20884431	NM_182852	CCNB1IP1	3.16925	-2.24	82702
chr3	124531563	124532261	NR_033434	UMPS	2.61218	-2.7	82700
chr4	153946600	153946943	NM_033393	FHDC1	-7.50656	-1.87	82637
chr1	220349696	220350474	NM_018060	IARS2	2.2597	3.72	82631
chr14	55821022	55821883	NM_152231	FBXO34	-3.18695	-1.87	82581
chr2	64833511	64834513	NM_203437	AFTPH	-2.49089	-2.55	82574
chr3	196377583	196378348	NM_182627	WDR53	2.39081	-1.33	82552
chr6	26240300	26241484	NM_138720	HIST1H2BD	-3.33575	-1.01	82544
chr1	47779206	47780651	NM_001287347	TAL1	-3.01846	-1.49	82541
chr3	43814722	43815094	NM_016006	ABHD5	-3.63829	-1.54	82534
chr3	52090437	52091882	NM_032750	ABHD14B	4.35918	-1.26	82513
chr17	42346523	42347618	NM_177441	TMUB2	-2.46075	-2.53	82497
chr11	62521008	62522169	NM_001085372	UQCC3	2.64447	-1.16	82463
chr11	64652902	64653431	NM_004579	MAP4K2	2.75736	-1.3	82453
chr14	60797923	60798856	NM_177951	PPM1A	-3.92302	-1.98	82424
chr19	36246399	36246774	NR_046420	UPK1A-AS1	2.37841	-2.19	82393
chr2	70224178	70224926	NM_001202514	MXD1	-2.17505	-2.78	82380
chr11	61666449	61667345	NM_013402	FADS1	2.51567	-1.48	82368
chr8	21998175	21999842	NM_001114138	DMTN	-3.06105	-2.08	82353
chr9	34208808	34209385	NM_015397	DCAF12	-5.08074	-3.5	82325
chrX	48858124	48859262	NM_006875	PIM2	-3.12093	-1.18	82280
chr11	62461994	62462796	NM_000327	ROM1	2.42702	-2.07	82183
chr16	284346	285719	NM_005332	HBZ	9.28501	-1.28	82179
chr19	50036791	50037773	NM_017916	PIH1D1	-2.30428	-1.24	82167
chr16	75681215	75683588	NM_007285	GABARAPL2	-4.11775	-1.55	82153
chr19	8454679	8456034	NM_001165895	CD320	2.89704	-1.18	82116
chr19	36239070	36239869	NM_007000	UPK1A	4.03798	-1.06	82052
chr5	74062215	74063719	NM_000521	HEXB	2.28148	-1.24	81999
chr4	71786921	71787481	NM_001098477	GRSF1	-3.35558	-2.88	81981
chr1	156541892	156542822	NM_001271629	MEF2D	-2.56813	-1.57	81966
chr6	26043700	26046059	NM_006355	TRIM38	-4.95142	-6.18	81963
chr19	12994502	12994862	NM_005809	PRDX2	-2.41605	-1.04	81958
chr16	84763726	84764412	NM_001303451	KLHL36	2.63458	-1.56	81953
chr19	11698215	11699162	NM_138783	ZNF653	-3.8354	-1.65	81950
chr17	43306329	43306897	NM_006460	HEXIM1	-3.40341	2.05	81930
chr17	42357106	42357616	NM_020218	ATXN7L3	-2.1111	-1.42	81832
chr17	40427358	40429400	NM_032484	GHDC	2.18456	-1.37	81829
chr16	87984218	87985553	NM_003486	SLC7A5	-3.45255	-1.27	81785
chr17	8279522	8280383	NM_201520	SLC25A35	4.46717	-1.06	81782
chr14	21539435	21539990	NM_022734	METTL17	2.26499	3.36	81748
chr19	12983596	12984493	NM_002229	JUNB	-2.23465	-3.65	81735
chr12	6532539	6533366	NM_001065	TNFRSF1A	2.74788	-1.54	81669
chrX	13752247	13753501	NM_001297564	TCEANC	-4.48413	-1.71	81650
chr5	176934719	176935794	NM_002082	GRK6	-2.16976	-1.74	81570
chr9	140062541	140063076	NR_027447	MAN1B1-AS1	2.35098	1.27	81539
chr19	10735676	10736407	NM_032885	ATG4D	-2.71137	4.13	81472
chr12	57118467	57119553	NR_003046	SNORD59B	-4.99163	-1.36	81472
chr22	29783865	29785019	NM_006478	GAS2L1	2.5646	-1.13	81458
chr9	140062541	140063076	NR_045720	MAN1B1	2.59596	1.27	81430
chr2	69745942	69746432	NM_015700	NFU1	2.13491	4.39	81427
chr17	16424276	16425082	NR_002744	SNORD49A	-4.50013	-1.21	81330
chr10	97884095	97884789	NM_001134376	CCNJ	3.46056	5.42	81284
chr19	940558	941336	NM_001928	CFD	-4.78999	-3.34	81283
chr17	5403972	5404598	NM_002532	NUP88	-3.1621	3.83	81226
chr1	161735692	161736839	NR_002595	RPL31P11	-8.51423	-1.42	81223
chr15	91492533	91493535	NM_002569	FURIN	-2.09706	-3.73	81213
chr17	7738191	7739462	NR_002778	RPL29P2	-9.10336	-1.13	81189
chr2	9695061	9696604	NM_001039613	IAH1	2.06053	-1.04	81163
chr1	38061055	38062074	NM_022756	MEAF6	2.0931	-1.09	81144
chr5	173396149	173396772	NM_030627	CPEB4	-4.99499	-4.14	81130
chr17	42345059	42346319	NM_177441	TMUB2	-2.46075	-1.63	81116
chr5	43120802	43122250	NM_001014279	ANXA2R	2.30707	-1.08	81079
chr22	26960484	26961307	NM_001013694	SRRD	-3.76892	-2.87	81046
chr9	140277386	140278111	NM_001004354	NRARP	-6.13237	3.73	81045
chr7	92157078	92158524	NM_021167	GATAD1	2.19262	-1.59	81040
chr1	203008502	203008956	NM_001290629	ADIPOR1	-2.6142	-1.71	81029
chr2	198380115	198381430	NM_012433	SF3B1	-2.43486	-1.31	81001
chr7	2882949	2884548	NM_001282440	GNA12	-2.4886	-1.4	80974
chr19	2095890	2097321	NM_017797	BTBD2	2.09778	-1.24	80903
chr2	239147768	239149288	NM_001291832	FAM132B	-7.01557	-1.71	80880
chr19	55850096	55851735	NM_014931	PPP6R1	-2.09757	-1.08	80877
chr22	41681409	41682895	NM_031488	L3MBTL2	2.45242	-1.14	80840
chr2	190525772	190526883	NM_014585	SLC40A1	-3.61789	-1.33	80790
chr1	160312456	160313672	NR_028106	DCAF8	-3.59438	-1.25	80787
chr1	236767242	236768383	NM_201544	LGALS8	-3.65876	-1.43	80786
chr1	229650290	229650927	NM_001100	ACTA1	-8.98976	-1.09	80765
chr19	50175453	50175887	NM_020719	PRR12	2.43573	-1.35	80759
chr11	94880523	94881050	NR_103726	SRSF8	-2.9511	-2.03	80746
chr4	153944082	153945608	NM_033393	FHDC1	-7.50656	-2.91	80711
chr7	100157293	100157764	NR_130118	TSC22D4	-3.4912	-1.09	80626
chr19	46365843	46366975	NM_001288766	DMPK	-2.44253	-1.19	80594
chr11	117049034	117050347	NM_001281749	SIK3	-3.32283	-1.9	80559
chr1	150539813	150540925	NM_025150	TARS2	2.77633	1.65	80530
chr11	61738972	61740073	NM_021727	FADS3	2.09376	-1.17	80505
chr1	151906330	151906990	NM_182578	THEM5	-11.7489	-2.63	80487
chr6	43026796	43028137	NM_000287	PEX6	2.18258	-1.36	80485
chr5	176513434	176514416	NM_016290	UIMC1	-3.89914	-1.34	80482
chr14	21538158	21538661	NM_022734	METTL17	2.26499	2.51	80445
chr6	42938549	42939422	NM_001008739	C6orf226	2.0306	-3.44	80431
chr17	47572308	47572861	NM_001281496	PHB	3.49547	1.36	80364
chr15	80444512	80445853	NM_001242916	ZFAND6	-2.74785	-1.36	80280
chr18	55333722	55334679	NM_000140	FECH	-2.82562	-2.83	80231
chr19	33151893	33152708	NM_004708	PDCD5	2.21368	-1.98	80207
chr16	67312639	67313748	NM_024712	ELMO3	-5.24365	-1.7	80166
chr17	16424276	16425082	NR_003054	SNORD65	-4.56586	-1.21	80140
chr12	57118467	57119553	NR_002737	SNORD59A	-5.78887	-1.36	80125
chr22	30722397	30723481	NM_001257135	LIF	3.74539	-1.28	80099
chr22	39795194	39796296	NM_000967	RPL3	2.41652	-1.05	80075
chr19	41030033	41030604	NM_203344	SERTAD3	-3.01606	-1.68	80036
chr19	13215193	13215662	NM_001271043	NFIX	-3.02666	-1.55	80033
chr9	4759351	4759662	NR_121597	CDC37L1-AS1	3.39942	-1.99	80026
chr22	43116038	43117165	NM_001165877	ATP5L2	-5.20118	-1.69	79994
chr22	30901212	30901938	NM_016498	MTFP1	3.00865	-3.06	79965
chr17	7737069	7738090	NR_002778	RPL29P2	-9.10336	-1.21	79942
chr1	248099869	248100962	NM_015431	TRIM58	-5.29979	-2.52	79915
chr1	155737928	155738920	NM_001198902	YY1AP1	-2.19654	-2.61	79909
chr2	220163425	220163775	NM_005689	ABCB6	-2.94352	-1.71	79888
chr16	30086858	30087942	NM_173618	INO80E	2.96791	-1.71	79871
chr17	45688007	45688588	NM_006310	NPEPPS	-2.04695	-3.22	79854
chr1	1014925	1015850	NM_021170	HES4	4.44421	1.16	79835
chr12	52426608	52427279	NM_020327	ACVR1B	3.27257	-1.32	79780
chr11	65344565	65345356	NR_002819	MALAT1	-4.78108	-2.65	79728
chr11	64764121	64764745	NM_015104	ATG2A	-2.87459	1.1	79711
chr12	50640544	50641430	NR_104035	CERS5	2.79684	-3.7	79671
chr8	145002456	145003166	NM_178564	NRBP2	3.24762	4.2	79665
chr19	47369698	47370716	NM_001145144	SLC1A5	-2.90584	-3.26	79662
chr13	27825016	27826364	NM_182488	USP12	-3.34281	-1.26	79657
chr1	27560404	27562150	NR_046474	SLC9A1	3.10172	-1.4	79656
chr12	109105118	109105901	NM_001206609	SELPLG	-2.30456	-1.95	79655
chr4	153943628	153943930	NM_033393	FHDC1	-7.50656	-4.04	79645
chr7	100033265	100034554	NR_106899	MIR6840	-3.05792	-1.19	79636
chr17	42343806	42344563	NM_177441	TMUB2	-2.46075	-1.6	79611
chr1	205304560	205305230	NM_001297613	TMCC2	-10.9192	-1.76	79567
chr9	140051037	140051985	NM_207309	UAP1L1	4.19693	-2	79559
chr19	55739677	55740834	NM_001291774	TNNT1	3.8716	-3.08	79533
chr1	224701212	224701783	NM_001115113	WDR26	-4.92397	-1.53	79496
chr19	12991819	12992533	NM_005809	PRDX2	-2.41605	-1.21	79452
chr3	43810892	43812739	NM_016006	ABHD5	-3.63829	-2.07	79441
chr11	65201484	65201876	NM_145719	TIGD3	3.36447	-2.9	79399
chr6	36921832	36922548	NM_016059	PPIL1	3.92866	1.63	79390
chr8	55013928	55014837	NM_201437	TCEA1	-2.06808	1.6	79366
chr11	66313127	66314176	NM_001098510	PELI3	3.13082	-1.44	79316
chr7	99765398	99766365	NM_006833	COPS6	2.14584	1.62	79299
chr1	206864925	206865459	NM_006893	EIF2D	2.15447	4.33	79288
chr19	18287700	18288061	NM_015016	MAST3	-5.26375	-1.29	79278
chr1	39570613	39571854	NM_004552	NDUFS5	2.86905	1.41	79267
chr1	203006527	203007391	NM_001290629	ADIPOR1	-2.6142	-3.91	79259
chr9	127702778	127704172	NM_007209	RPL35	2.55552	-1.1	79235
chr17	47387095	47387526	NM_001143804	PHOSPHO1	-2.03394	4.97	79182
chrX	153718353	153719623	NM_000116	TAZ	2.40779	-1.57	79135
chr5	172277093	172277571	NM_004417	DUSP1	-3.90565	-3.21	79129
chr19	41029177	41029632	NM_203344	SERTAD3	-3.01606	-2.06	79122
chr16	3740399	3740980	NM_032444	SLX4	-4.61723	-2.24	79104
chr17	40975736	40976568	NM_001991	EZH1	-2.35216	-1.53	79081
chr18	11987468	11988139	NM_001242904	MPPE1	5.50099	-3.37	79007
chr2	55356381	55356900	NM_207520	RTN4	2.76189	3.43	78906
chr2	220172882	220173628	NR_104255	ATG9A	-3.56204	2.32	78845
chr15	50552639	50553771	NM_003645	SLC27A2	6.97742	5.02	78813
chr16	4743020	4744383	NM_145253	UBALD1	-2.12804	-1.3	78774
chr17	2319156	2319676	NM_018128	TSR1	2.0352	-1.28	78738
chr19	36235566	36236678	NM_007000	UPK1A	4.03798	-1.09	78705
chr16	3011556	3012206	NM_001142499	FLYWCH2	2.75371	-1.26	78686
chr19	50440788	50441595	NR_110730	PTOV1-AS2	-3.19425	-1	78645
chr7	108244934	108245858	NM_015723	PNPLA8	-2.28021	-1.82	78634
chr11	64051832	64053714	NM_031471	FERMT3	-2.08567	-1.06	78622
chr16	30661437	30663247	NM_145271	ZNF688	2.85049	-1.08	78614
chrX	47420252	47421196	NR_126059	LINC01560	2.31533	-1.28	78610
chr1	155958839	155959724	NM_001256821	RIT1	-2.29698	-1.27	78575
chrX	153718353	153719623	NM_001009932	DNASE1L1	2.37903	-1.57	78560
chr17	40020843	40022050	NM_021991	JUP	4.21511	-1.12	78482
chr2	30447778	30448577	NM_001127400	YPEL5	-2.7879	-1.17	78428
chr22	19919800	19921598	NM_024627	C22orf29	3.53283	-3.7	78328
chr8	21994701	21995214	NM_001114138	DMTN	-3.06105	-1.27	78302
chr16	67918563	67919085	NM_020850	RANBP10	-4.40024	3.9	78269
chr19	18362522	18363161	NM_006332	IFI30	-5.46898	-1.14	78252
chr11	65200349	65200710	NM_145719	TIGD3	3.36447	-3.35	78248
chr3	49537678	49538992	NM_001164710	AMT	3.95617	-1.84	78224
chr19	13075724	13076752	NM_006563	KLF1	-2.32747	-1.35	78221
chr1	181135433	181136281	NM_016545	IER5	-2.29373	-1.97	78220
chr9	135897584	135898855	NM_001162426	TSC1	-3.65977	-1.62	78199
chr11	2984571	2985806	NM_001122631	CDKN1C	5.58614	-3.61	78193
chr2	9692576	9692995	NM_001039613	IAH1	2.06053	-3.44	78116
chr17	79868728	79869823	NM_001093767	FAM195B	3.46912	-1.41	78105
chr1	43389570	43391069	NM_001242739	ZNF691	2.56643	-1.41	78076
chr11	64979658	64980497	NM_032431	SYVN1	-2.47565	1.68	78074
chr21	46902820	46903429	NM_130445	COL18A1	2.20177	2.49	78073
chr20	30873409	30874126	NM_172236	POFUT1	2.09388	1.48	78072
chr17	49021469	49022403	NR_038458	TOB1-AS1	3.98589	1.36	77897
chr12	7070313	7071642	NR_002803	RPL13P5	2.37085	-1.83	77833
chr1	23963786	23964447	NM_002167	ID3	2.83176	-1.29	77831
chr19	48835865	48837609	NR_040599	CARD8-AS1	-2.06351	-1.36	77806
chr10	46167574	46168732	NM_145021	MARCH8	-4.88829	-1.58	77799
chr19	50431880	50433508	NR_040037	PTOV1-AS1	-5.4671	-1.02	77761
chr17	58546892	58547774	NM_032582	USP32	-2.5306	-1.53	77747
chr5	137878133	137879699	NM_001964	EGR1	-4.20063	-1.41	77736
chr1	145515384	145516953	NM_006472	TXNIP	-2.40585	-1.44	77731
chr11	67084609	67085850	NM_001256405	KDM2A	-2.2251	-1.09	77724
chr10	35703119	35703749	NM_001282854	CCNY	2.33824	4.38	77633
chrX	153030718	153032047	NM_001142805	SLC6A8	-3.62014	2.16	77631
chr6	150262607	150263564	NM_032832	LRP11	-7.35475	-1.36	77605
chr19	8045770	8046765	NM_145185	MAP2K7	-2.60723	-1.37	77603
chr17	73120051	73121227	NM_006356	ATP5H	2.33109	-1.3	77565
chr5	55368152	55368612	NM_175767	IL6ST	-4.38894	-2.42	77561
chr9	34203980	34204620	NM_015397	DCAF12	-5.08074	-2.52	77529
chr6	16206472	16207166	NM_013262	MYLIP	-2.20963	-1.25	77503
chr20	43181164	43182860	NM_001261839	TTPAL	-3.01255	-1.49	77487
chr7	100154053	100154692	NR_130118	TSC22D4	-3.4912	-1.21	77470
chr17	42422224	42423662	NM_000342	SLC4A1	-2.95153	-1.52	77441
chr1	149899177	149900350	NR_036461	HIST2H2BC	-2.26078	-1.11	77423
chr11	65342494	65342816	NR_002819	MALAT1	-4.78108	-1.3	77423
chr8	144450410	144451525	NM_030895	ZNF696	2.26184	-1.23	77409
chr15	41913232	41914452	NM_015540	RPAP1	3.50557	-1.92	77367
chr19	13133450	13134476	NM_001270363	RAD23A	-2.06029	-1.85	77336
chr11	61636960	61637804	NM_014206	TMEM258	2.13147	1.35	77297
chr15	66161267	66162537	NM_005848	DENND4A	-5.39916	-1.33	77271
chr3	152094002	152094877	NM_207297	MBNL1	-4.81107	-3.59	77246
chr16	67917426	67918136	NM_020850	RANBP10	-4.40024	-1.38	77226
chr17	7834848	7836218	NM_203411	TMEM88	-2.95379	-1.35	77150
chr11	47663548	47664614	NM_175732	PTPMT1	3.81628	-1.18	77100
chr16	21513418	21514070	NM_130464	NPIPB3	-3.53331	-1.35	77086
chr19	3556883	3558313	NM_001136503	SMIM24	-10.2045	-1.14	77058
chr2	220117903	220119456	NM_015680	CNPPD1	-4.64749	-1.95	76977
chr17	34968158	34968574	NM_178517	PIGW	2.51698	-2.13	76964
chr1	179923095	179924683	NM_001199260	TOR1AIP2	-3.44865	-1.15	76948
chr22	43113232	43113768	NM_001165877	ATP5L2	-5.20118	-2.33	76893
chr17	18760957	18761963	NM_016078	TVP23B	-2.03107	-1.43	76879
chr22	21131937	21132620	NR_026815	TMEM191A	3.36323	2.61	76877
chr1	1370707	1371389	NM_032348	MXRA8	7.04744	1.2	76874
chr17	73342928	73343456	NM_001242500	MIF4GD	3.08917	3.28	76866
chr15	68598560	68599317	NM_017882	CLN6	2.25633	-1.78	76858
chr5	67662795	67663832	NM_181504	PIK3R1	-2.6963	-2.58	76847
chr1	31845983	31846923	NM_004814	SNRNP40	2.09358	1.35	76809
chr3	20065020	20065583	NM_004162	RAB5A	-2.66081	1.87	76730
chr1	43388715	43389046	NM_001242739	ZNF691	2.56643	-2.08	76637
chr1	211828367	211829095	NM_021194	SLC30A1	-2.81891	-1.3	76632
chrX	153762852	153763650	NM_017514	PLXNA3	2.02501	-1.08	76631
chr14	67903038	67903611	NM_015994	ATP6V1D	-2.40919	-1.23	76604
chr1	206592495	206593070	NM_001271870	SRGAP2B	-2.75385	1.86	76583
chr2	85905964	85906808	NR_033179	TMEM150A	4.89784	-1.23	76564
chr11	94876328	94876838	NR_103726	SRSF8	-2.9511	-3.98	76543
chr9	125666798	125668072	NM_005388	PDCL	-2.02847	-1.4	76500
chr1	150536201	150536459	NM_025150	TARS2	2.77633	-2.56	76491
chr3	178865041	178867225	NM_022470	ZMAT3	2.91915	-1.13	76477
chr17	16394762	16395889	NM_016113	TRPV2	-5.52585	-1.44	76470
chr11	65419032	65420868	NM_001099409	EHBP1L1	-2.50694	-1.11	76442
chr16	31044069	31045958	NM_014712	SETD1A	-2.71655	-1.87	76399
chr17	27970133	27970671	NM_198147	ABHD15	5.66732	-3.97	76360
chr20	55043327	55044077	NM_198436	AURKA	-2.81699	-1.43	76351
chr17	7218055	7219104	NM_001284518	PHF23	-2.92151	-1.53	76330
chr11	9481799	9483147	NM_006391	IPO7	2.39258	-1.08	76305
chr1	155366612	155367270	NM_001105203	RUSC1	2.48987	1.13	76302
chr6	26233859	26235407	NM_138720	HIST1H2BD	-3.33575	-1.78	76285
chr3	48722838	48723905	NM_003365	UQCRC1	2.17106	-1.05	76273
chr12	102167355	102167996	NM_020244	CHPT1	-2.36185	-1.11	76259
chr16	278565	279653	NM_005332	HBZ	9.28501	-1	76256
chr19	49479272	49479796	NM_006184	NUCB1	-2.0151	-1	76228
chr19	3576917	3577398	NM_001145165	DOHH	-3.68757	3.39	76219
chr16	30751686	30752277	NM_001105079	FBRS	-2.6454	-1.97	76204
chr17	76259149	76259799	NM_003258	TK1	-3.22993	2.04	76189
chr19	4867471	4868348	NM_018708	FEM1A	-2.40902	-1.82	76182
chr19	12978027	12978888	NM_002229	JUNB	-2.23465	-1.2	76148
chrX	48455606	48456940	NM_006579	EBP	2.3017	-1.37	76110
chr19	42800041	42800746	NM_001270614	DEDD2	-2.86861	-1.06	76089
chr19	50030842	50031558	NM_017916	PIH1D1	-2.30428	-2.13	76085
chr19	18284050	18285309	NM_015016	MAST3	-5.26375	-1.09	76077
chr12	27166800	27167959	NM_001171888	FGFR1OP2	-4.33909	-1.33	76075
chr3	20064374	20064849	NM_004162	RAB5A	-2.66081	1.54	76040
chr3	158466150	158466856	NM_020169	LXN	3.67684	-3.06	76021
chr19	13951081	13951590	NM_032285	MRI1	2.38482	-3.54	75999
chr1	27097821	27099194	NM_139135	ARID1A	-2.3237	-1.97	75986
chr19	10755253	10755979	NM_001800	CDKN2D	-4.91274	-1.14	75985
chr10	91137381	91137957	NM_001547	IFIT2	-1.9792	-5.54	75964
chr2	220159177	220160153	NM_005689	ABCB6	-2.94352	-1.57	75953
chr18	21108408	21109016	NM_003831	RIOK3	-5.73387	1.51	75926
chr22	21131079	21131557	NR_026815	TMEM191A	3.36323	4.05	75917
chrX	49033398	49034420	NM_007075	WDR45	-2.16027	-1.33	75850
chr22	39548314	39549401	NM_021822	APOBEC3G	3.42317	-1.11	75848
chr6	3334768	3335225	NM_001135750	PSMG4	3.18167	-3.37	75835
chrX	153029245	153029904	NM_001142805	SLC6A8	-3.62014	-1.1	75823
chr17	73342928	73343456	NR_036520	LOC100287042	2.24064	3.28	75813
chr19	14682395	14683149	NM_202470	GIPC1	5.5691	-1.16	75811
chrX	134124755	134125401	NM_019556	MOSPD1	-5.05315	-1.06	75781
chr2	220117903	220119456	NM_024293	FAM134A	-2.7087	-1.95	75741
chr1	47731107	47731748	NM_005764	PDZK1IP1	-4.26466	-2.34	75656
chr1	156099820	156100429	NM_001145264	LAMTOR2	2.61834	-1.74	75608
chr2	239142937	239143442	NM_001291832	FAM132B	-7.01557	-1.79	75541
chr1	40915451	40916175	NM_001198978	SMAP2	-3.88145	2.02	75509
chr19	934797	935540	NM_001928	CFD	-4.78999	-1.46	75504
chr9	139962207	139962534	NM_183241	C9orf142	3.55789	-1.23	75501
chr9	132672854	132673290	NM_016520	C9orf78	-3.25003	2.34	75500
chr19	18572521	18573198	NR_036156	MIR3189	-2.12301	-1.77	75488
chr20	32657147	32658173	NR_109886	RALY-AS1	3.17114	-1.38	75487
chr11	64645484	64646869	NM_004579	MAP4K2	2.75736	-1.26	75463
chr11	93529562	93530626	NR_002569	SCARNA9	-3.22894	-2.59	75415
chr2	85656713	85657655	NM_017750	RETSAT	2.1845	-1.64	75363
chr6	26440298	26441160	NM_001197249	BTN3A2	4.28562	-2.18	75343
chr3	49141684	49142745	NM_000884	IMPDH2	3.09244	-1.07	75339
chr19	41025292	41025879	NM_203344	SERTAD3	-3.01606	-1.94	75303
chr11	65197333	65197807	NM_145719	TIGD3	3.36447	-2.22	75289
chr9	77642374	77643793	NM_017998	C9orf40	-2.70917	-1.16	75281
chr19	36239070	36239869	NR_046420	UPK1A-AS1	2.37841	-1.06	75276
chr1	23961257	23961827	NM_002167	ID3	2.83176	-1.17	75257
chr6	43026796	43028137	NM_180976	PPP2R5D	2.10968	-1.36	75230
chr19	19650995	19651747	NM_001300946	GATAD2A	-2.15331	-4.51	75223
chr3	53269975	53270872	NM_212539	PRKCD	2.3178	-1.61	75201
chr1	110166110	110166644	NM_006496	GNAI3	-2.28158	-1.63	75192
chr20	44615783	44616600	NM_006227	PLTP	2.80161	-1.59	75188
chr1	11941093	11941523	NM_005957	MTHFR	-2.64605	4.32	75148
chr9	131208366	131209111	NM_030914	URM1	2.18559	2.1	75141
chr16	67981784	67982334	NM_014329	EDC4	2.08843	-2.34	75134
chrX	153284672	153286006	NM_002910	RENBP	2.09418	-1.15	75107
chr2	70043934	70044441	NM_001153	ANXA4	3.67279	-1.46	75061
chr19	13949771	13950903	NM_032285	MRI1	2.38482	-1.12	75001
chr19	56186262	56187117	NM_153219	ZNF524	2.1052	-1.18	74984
chr5	140018577	140019743	NM_133172	APBB3	2.33454	-1.04	74971
chr19	45918555	45919380	NM_177417	KLC3	-8.39617	-3.48	74970
chr17	18759138	18759808	NM_016078	TVP23B	-2.03107	-1.58	74892
chr17	80063942	80064787	NM_005052	RAC3	4.73002	2.07	74833
chr11	117043694	117044211	NM_001281749	SIK3	-3.32283	3.47	74821
chr17	38573622	38574762	NR_110861	RARA-AS1	3.21706	-1.41	74804
chr4	74921901	74923236	NM_002619	PF4	-6.77865	-1.2	74727
chr1	155220146	155220883	NM_173852	KRTCAP2	2.19087	-1.22	74710
chr19	45492287	45492966	NM_001645	APOC1	5.85109	-1.4	74706
chr11	65264235	65265714	NR_028272	NEAT1	-3.12124	-1.43	74706
chr19	48833334	48833939	NR_040599	CARD8-AS1	-2.06351	-2.58	74705
chr1	223963757	223964175	NM_001146068	CAPN2	5.70826	1.82	74672
chr17	27970133	27970671	NM_138349	TP53I13	4.73801	-3.97	74664
chr12	56211064	56212372	NM_005811	GDF11	3.12725	-1.28	74655
chr17	17183604	17184960	NM_178836	PLD6	-5.70608	-1.11	74636
chr7	99765398	99766365	NR_029498	MIR25	-2.72111	1.62	74615
chr17	7413116	7413628	NM_178518	TMEM102	5.32808	-1.25	74611
chr1	1368534	1369013	NM_032348	MXRA8	7.04744	4.99	74599
chr21	45153669	45154386	NM_015056	RRP1B	3.75523	-1.42	74596
chr17	43212643	43213443	NM_001288654	DCAKD	2.88198	-2.28	74566
chr19	19248915	19249738	NM_178526	SLC25A42	-4.86556	-1.46	74524
chr10	75645809	75646379	NM_003635	NDST2	-2.23586	-1.57	74505
chr1	151810593	151811182	NM_031420	MRPL9	2.67032	1.13	74495
chr15	41061345	41062235	NR_040058	RAD51-AS1	-2.56868	-3.04	74487
chr17	7259370	7259696	NM_001042	SLC2A4	-3.26048	-1.31	74480
chr6	43020928	43021941	NM_000287	PEX6	2.18258	-1.02	74453
chr7	138868574	138869182	NM_020119	ZC3HAV1	-4.20138	-2.3	74413
chr7	99765398	99766365	NR_029510	MIR93	-2.58228	1.62	74411
chr3	158464573	158465122	NM_020169	LXN	3.67684	-1.57	74365
chr1	44509532	44510476	NM_001384	DPH2	2.15714	-2.03	74352
chr19	56028087	56028983	NM_001145176	SHISA7	-6.33089	-1.62	74305
chr1	229643432	229644706	NM_001100	ACTA1	-8.98976	-1.26	74226
chr16	4598605	4599125	NM_001305141	NMRAL1	3.34916	-1.65	74214
chr14	93725077	93725913	NM_015676	TMEM251	2.41243	-3.07	74200
chr9	140082682	140084068	NM_013379	DPP7	2.42651	-1.17	74180
chr19	50168579	50169581	NM_020719	PRR12	2.43573	-1.36	74169
chr1	19651891	19652452	NM_016183	MRTO4	2.39907	1.84	74097
chr3	10067736	10068568	NM_207351	PRRT3	-5.42656	-2.14	74074
chr9	131654295	131655386	NM_004435	ENDOG	2.3618	-2.87	74062
chr4	71841604	71842580	NM_001244767	MOB1B	-4.74507	-4.42	74036
chr19	39971020	39971988	NM_003407	ZFP36	-3.88822	-1.14	74018
chr19	17487790	17488716	NM_024527	ABHD8	3.8375	-2.55	73971
chr9	34252691	34253256	NR_033243	UBAP1	-4.55327	-2.15	73971
chr17	7553399	7554678	NR_002604	SNORD10	-2.61641	-1.02	73910
chrX	10057217	10058096	NM_015691	WWC3	-2.30392	-3.84	73862
chr16	56715813	56716784	NM_005953	MT2A	3.3076	2.13	73821
chr19	55865026	55866113	NM_001130106	HSPBP1	2.48531	-1.25	73818
chr22	39566653	39567396	NM_001166004	APOBEC3H	4.56828	-1.19	73796
chr8	134657431	134658494	NM_003033	ST3GAL1	-5.56423	-1.44	73779
chr9	131607509	131608417	NM_006336	ZER1	-2.07776	3.7	73750
chr1	159823921	159824994	NM_017823	DUSP23	4.03096	2.86	73699
chr19	36109811	36110524	NM_032635	TMEM147	3.27323	1.14	73666
chrX	47415448	47416078	NR_126059	LINC01560	2.31533	-1.29	73649
chr1	27226302	27227283	NM_032283	ZDHHC18	4.23532	-1.66	73592
chr21	40794430	40794805	NM_004965	HMGN1	2.41508	6.01	73570
chr19	1113112	1114031	NM_019112	ABCA7	-1.96957	-1.19	73470
chr16	90060942	90062704	NM_001197181	TUBB3	-4.12093	-2.87	73407
chr19	13208665	13208919	NM_001271043	NFIX	-3.02666	-1.66	73398
chr19	10727374	10728361	NM_032885	ATG4D	-2.71137	3.31	73298
chr19	4139541	4140676	NM_015898	ZBTB7A	-3.75065	-1.78	73292
chr4	6857407	6858082	NM_014743	KIAA0232	-3.76132	-2.38	73286
chr1	1367276	1367555	NM_032348	MXRA8	7.04744	5.21	73241
chr1	28907606	28909008	NR_004404	SNORA73B	2.16913	-1.07	73238
chr7	129665568	129666408	NM_001202498	UBE2H	-3.49294	2.77	73205
chr6	42931426	42932066	NM_001008739	C6orf226	2.0306	-1	73192
chr3	196368242	196368949	NM_182627	WDR53	2.39081	-3.65	73182
chr17	7199682	7200049	NR_029896	MIR324	-4.68196	-1.24	73167
chr11	64066701	64067064	NM_031472	TRPT1	3.44591	-2.24	73156
chr21	30744498	30745205	NM_206866	BACH1	-2.48189	-1.93	73115
chr1	47728515	47729244	NM_005764	PDZK1IP1	-4.26466	-2.94	73108
chrX	100877837	100879248	NM_016608	ARMCX1	2.50966	-1.34	73029
chr10	70920515	70921194	NR_036430	SRGN	-5.84753	-3.2	73027
chr7	73225885	73226396	NM_001145364	ABHD11	3.34682	-1.63	72956
chr12	54762129	54762904	NM_006163	NFE2	-2.61407	-1.01	72953
chr18	55326358	55327446	NM_000140	FECH	-2.82562	-3.95	72933
chr1	155953419	155953788	NM_001256821	RIT1	-2.29698	-1.56	72897
chr2	128173304	128174071	NM_006609	MAP3K2	-2.58587	-1.21	72882
chr19	50167277	50168306	NM_020719	PRR12	2.43573	-2.34	72880
chr1	206857872	206859685	NM_006893	EIF2D	2.15447	-1.04	72874
chr20	4201822	4202703	NM_175842	SMOX	-3.40096	-1.7	72837
chr19	604236	604837	NM_004359	CDC34	-2.64281	-1.99	72804
chr20	34359578	34360463	NM_080748	ROMO1	3.09826	-1.22	72789
chr10	91134032	91134954	NM_001547	IFIT2	-1.9792	-3.48	72788
chrX	13779768	13780284	NM_001195328	RAB9A	-2.60341	-1.89	72787
chr16	87498351	87498805	NM_022818	MAP1LC3B	-2.13241	2.51	72778
chr2	220114227	220114709	NM_015680	CNPPD1	-4.64749	-3.22	72766
chr11	62461994	62462796	NM_012200	B3GAT3	2.43569	-2.07	72748
chr20	34359578	34360463	NM_001198989	NFS1	2.38829	-1.22	72733
chr2	68362570	68363190	NM_001190265	C1D	-2.65337	1.73	72721
chr19	55813008	55813685	NM_173804	TMEM86B	-4.17215	-1.26	72714
chr1	151808869	151809312	NM_031420	MRPL9	2.67032	-1.11	72698
chr22	29783865	29785019	NM_006477	RASL10A	2.26735	-1.13	72697
chr3	50402130	50403274	NM_006764	IFRD2	-2.58714	-1.42	72676
chr17	74712161	74712952	NM_018414	ST6GALNAC1	4.55687	-2.24	72636
chr19	50073235	50073963	NR_001285	SNORD35B	-4.37142	-1.32	72624
chr1	145542619	145543402	NM_032305	POLR3GL	2.32497	-1.2	72623
chr17	36980933	36982033	NM_002795	PSMB3	2.39438	-1.54	72518
chr2	239139813	239140507	NM_001291832	FAM132B	-7.01557	-2.07	72512
chr17	40418553	40419569	NM_032484	GHDC	2.18456	-2.03	72511
chr11	65337180	65338285	NR_002819	MALAT1	-4.78108	-1.69	72500
chr15	91499789	91500437	NM_001143785	FES	-2.62316	-1.08	72449
chr17	57714791	57715837	NM_001166301	DHX40	-3.33038	-1.49	72429
chr12	52419203	52419951	NM_020327	ACVR1B	3.27257	-1.27	72414
chr14	20883915	20884431	NM_005484	PARP2	2.65415	-2.24	72401
chr10	99257489	99259248	NM_002629	PGAM1	2.25998	-1.22	72342
chr11	64764121	64764745	NM_006244	PPP2R5B	-3.66674	1.1	72291
chr19	17428078	17428792	NM_005234	NR2F6	4.25084	-2.51	72284
chr16	56763598	56764602	NM_005949	MT1F	8.1304	-1.17	72246
chr19	14616058	14616745	NM_002741	PKN1	5.49538	-1.26	72236
chr17	16356195	16357056	NM_001281720	UBB	-4.88365	-2.19	72215
chr19	50393066	50394306	NM_030973	MED25	-3.55363	-1.01	72151
chr11	33829748	33830457	NM_203330	CD59	-2.50994	-1.18	72077
chr1	38396821	38397916	NM_005955	MTF1	-2.23003	-1.44	72076
chr1	156095894	156097284	NM_001145264	LAMTOR2	2.61834	-2.4	72073
chr17	62568744	62569260	NR_039891	MIR3064	-4.9717	2.93	72045
chr8	21988402	21988971	NM_001114138	DMTN	-3.06105	-1.81	72031
chr2	55349466	55350063	NM_207520	RTN4	2.76189	-1.02	72030
chr1	151371562	151372697	NM_002651	PI4KB	-2.37634	-1.84	71996
chr3	52162140	52162725	NM_001947	DUSP7	2.29005	1.81	71971
chr7	5085190	5085922	NR_023385	RNF216P1	3.63243	1	71941
chr19	36235566	36236678	NR_046420	UPK1A-AS1	2.37841	-1.09	71929
chr17	42163930	42164703	NM_032376	TMEM101	2.60364	-1.41	71919
chr19	3572285	3573426	NM_001145165	DOHH	-3.68757	-1.23	71917
chrX	41016442	41017116	NM_001039590	USP9X	-3.57416	-4.35	71892
chr11	66277734	66278610	NM_170739	MRPL11	2.55736	-1.61	71853
chr1	151583819	151585426	NM_020127	TUFT1	-3.73121	-1.21	71842
chr9	88968630	88969922	NM_030940	ISCA1	-3.15428	-1.17	71786
chr19	17487790	17488716	NM_023937	MRPL34	2.97374	-2.55	71777
chr17	43209495	43210866	NM_001288654	DCAKD	2.88198	-1.38	71703
chr12	123920524	123921649	NR_107039	MIR8072	-1.97418	-1.62	71696
chrX	119076883	119077955	NM_006978	RNF113A	2.6671	-1.27	71628
chr17	76254632	76255120	NM_003258	TK1	-3.22993	1.86	71591
chr3	49537678	49538992	NM_032316	NICN1	4.71173	-1.84	71578
chr17	62568744	62569260	NR_039969	MIR5047	-4.77822	2.93	71571
chr17	42346523	42347618	NM_020218	ATXN7L3	-2.1111	-2.53	71541
chr2	220114227	220114709	NM_024293	FAM134A	-2.7087	-3.22	71530
chr6	41288148	41289019	NR_002794	TREML5P	-5.21094	-2.59	71469
chr9	34197906	34198499	NM_015397	DCAF12	-5.08074	-1.86	71431
chr17	7197727	7198517	NR_029896	MIR324	-4.68196	-2.09	71424
chr21	40792150	40792756	NM_004965	HMGN1	2.41508	4.24	71406
chr12	50308000	50308630	NM_181708	BCDIN3D	2.72163	2.31	71403
chr14	105956757	105958306	NM_001203258	MTA1	2.67701	-1.8	71346
chr21	15826398	15827305	NM_006948	HSPA13	-4.03414	2.79	71342
chr19	12983596	12984493	NM_005809	PRDX2	-2.41605	-3.65	71320
chr1	208046015	208047154	NR_029832	MIR29C	-6.69104	-1.41	71300
chr17	42218804	42219974	NM_138387	G6PC3	5.24483	-1.52	71292
chr3	169755293	169756432	NM_003262	SEC62	-4.75002	-2.4	71283
chr13	41706573	41707369	NM_007187	WBP4	-1.99714	-1.08	71275
chr1	166879627	166880223	NM_017542	POGK	5.39297	-1.65	71202
chr11	5318968	5319960	NM_000518	HBB	-9.14476	-2.2	71163
chr11	57479091	57480407	NR_029673	MIR130A	-4.12644	-1.36	71079
chr16	28961713	28962910	NR_046290	ATP2A1-AS1	2.72159	-1.27	71069
chr6	26322337	26323541	NM_003524	HIST1H2BH	-4.00056	-2.24	71061
chr6	26033325	26034522	NM_006355	TRIM38	-4.95142	-2.13	71007
chr15	41118179	41118900	NM_018145	RMDN3	-2.0553	3.2	71005
chr2	128171389	128172224	NM_006609	MAP3K2	-2.58587	-3.89	71001
chr19	49474003	49474513	NM_006184	NUCB1	-2.0151	-1.52	70952
chr19	42794871	42795550	NM_001270614	DEDD2	-2.86861	-2.75	70906
chr3	49026881	49028556	NM_001123040	ARIH2OS	2.68062	-1.33	70900
chr13	27816472	27817364	NM_182488	USP12	-3.34281	-4.66	70885
chr12	32183027	32183428	NM_018169	KIAA1551	-3.06359	-2.88	70875
chr19	3576917	3577398	NM_016263	FZR1	-4.44515	3.39	70863
chr10	102827440	102827932	NM_032429	LZTS2	4.11624	-1.35	70823
chr12	57976914	57977657	NR_106816	MIR6758	-5.47691	-1.23	70815
chr9	34197365	34197782	NM_015397	DCAF12	-5.08074	-2.14	70802
chr2	220154115	220154875	NM_005689	ABCB6	-2.94352	-3.22	70783
chr10	135121256	135123112	NM_014468	VENTX	7.61418	-1.13	70777
chr12	120978040	120978803	NM_001037494	DYNLL1	-2.05787	-1.57	70762
chr13	48877237	48878764	NM_021999	ITM2B	-3.28892	-1.38	70727
chr17	73703025	73703774	NR_028439	SMIM5	-3.51285	1.21	70725
chr12	109025785	109026123	NM_014301	ISCU	-2.41316	-2.55	70716
chr1	208046015	208047154	NR_029518	MIR29B2	-6.68365	-1.41	70716
chr3	184037441	184038558	NM_001006941	ALG3	4.26073	-2.42	70686
chr11	67275212	67276445	NM_005608	PTPRCAP	3.19576	-1.17	70675
chr11	46685969	46686602	NM_001267783	AMBRA1	-3.72067	1.18	70666
chr11	66383563	66385094	NM_207340	ZDHHC24	3.42548	-1.17	70657
chr7	44906340	44907392	NM_001300981	PPIA	2.05458	-1.22	70632
chr1	35290831	35291705	NM_005268	GJB5	3.01047	2.65	70621
chr15	91497800	91498736	NM_001143785	FES	-2.62316	-1.55	70604
chr1	223959527	223960257	NM_001146068	CAPN2	5.70826	5.03	70598
chr16	4452419	4453181	NM_032575	GLIS2	3.4649	-1.15	70576
chr12	568943	569435	NM_001042603	KDM5A	-2.47386	1.56	70568
chr3	184037441	184038558	NM_032331	ECE2	4.36181	-2.42	70555
chr11	65192704	65192966	NM_145719	TIGD3	3.36447	-2.84	70554
chr1	43382580	43382991	NM_001242739	ZNF691	2.56643	-4.16	70542
chr12	54140208	54140975	NM_005176	ATP5G2	4.2946	-1.46	70482
chr19	18278828	18279327	NM_015016	MAST3	-5.26375	-1.45	70475
chr15	41057599	41057929	NR_040058	RAD51-AS1	-2.56868	-1.17	70461
chr11	62598651	62600228	NM_002696	POLR2G	2.75947	-1.45	70429
chr6	26341692	26342386	NM_003534	HIST1H3G	-2.57206	-1	70427
chrX	70363195	70363977	NM_001256185	SNX12	2.27016	-3.43	70310
chr16	88839854	88840760	NM_001171816	RNF166	3.40453	1.6	70282
chr9	35728310	35728768	NM_001195201	CCDC107	3.21267	1.6	70253
chr9	140051037	140051985	NR_027447	MAN1B1-AS1	2.35098	-2	70242
chr6	37207720	37208492	NM_002648	PIM1	-4.98714	-3.34	70185
chr17	42345059	42346319	NM_020218	ATXN7L3	-2.1111	-1.63	70160
chr19	50431880	50433508	NR_110730	PTOV1-AS2	-3.19425	-1.02	70148
chr17	74519168	74519692	NM_022066	UBE2O	-4.84092	-1.3	70142
chr9	140051037	140051985	NR_045720	MAN1B1	2.59596	-2	70133
chr11	65260068	65260730	NR_028272	NEAT1	-3.12124	-2.39	70131
chr17	27123836	27124321	NM_001160407	TLCD1	2.75915	2.83	70129
chr3	49893625	49894518	NM_153273	IP6K1	-2.39919	-1.17	70098
chr20	23400400	23402523	NM_013248	NXT1	2.39114	-1.11	70089
chr17	79282930	79283428	NM_001086521	C17orf89	3.31044	3.76	70069
chr1	11865423	11866945	NM_001040195	AGTRAP	2.58944	-1.24	70043
chr10	112326881	112328333	NM_004419	DUSP5	-4.19529	-1.04	69983
chr10	75827402	75828239	NM_014000	VCL	-3.61263	-2.4	69949
chr19	39902410	39903610	NM_018028	SAMD4B	-2.43547	-1.43	69912
chr17	21226087	21226872	NM_152914	NATD1	-5.69399	-1.91	69901
chr19	13067340	13068456	NM_006563	KLF1	-2.32747	-1.45	69881
chr10	12307631	12308309	NM_014142	NUDT5	2.59315	-2.02	69827
chr19	11615636	11617072	NM_001289102	PRKCSH	2.71902	-1.46	69794
chr22	30303696	30304405	NM_032204	ASCC2	-3.37091	-1.94	69757
chr1	156631096	156631525	NM_144772	APOA1BP	4.8227	1.4	69753
chr6	41286354	41287260	NR_002794	TREML5P	-5.21094	-2.04	69693
chr12	57151259	57151620	NR_104219	PTGES3	-2.09538	-1.15	69658
chr12	120977060	120977521	NM_001037494	DYNLL1	-2.05787	-2.69	69631
chr6	26031972	26033094	NM_006355	TRIM38	-4.95142	-1.81	69617
chr6	26125999	26126627	NM_005319	HIST1H1C	-2.83801	-1.43	69614
chr19	33141447	33141959	NM_004708	PDCD5	2.21368	1.66	69610
chr7	99755586	99756760	NM_006833	COPS6	2.14584	-1.06	69591
chrX	153059198	153060574	NM_000033	ABCD1	3.03548	-1.3	69564
chr19	8008194	8009427	NM_001190467	PRR36	3.7831	-1.29	69484
chr16	87495048	87495509	NM_022818	MAP1LC3B	-2.13241	1.02	69478
chr14	77563869	77565136	NM_024496	IRF2BPL	-3.18246	-1.06	69460
chr19	13204638	13204917	NM_001271043	NFIX	-3.02666	-1.66	69383
chr20	396443	397005	NM_024958	NRSN2	3.77471	1.06	69355
chr19	41172311	41172669	NM_001042544	LTBP4	3.17707	-2.21	69350
chr17	7413116	7413628	NM_001303460	FGF11	4.10392	-1.25	69312
chr1	155949799	155950175	NM_001256821	RIT1	-2.29698	-1.3	69281
chr1	224690579	224691970	NM_001115113	WDR26	-4.92397	-1.14	69273
chr19	13944139	13945012	NM_032285	MRI1	2.38482	-1.25	69239
chr3	49135924	49136263	NM_000884	IMPDH2	3.09244	-3.23	69218
chr6	43020928	43021941	NM_180976	PPP2R5D	2.10968	-1.02	69198
chr2	220163425	220163775	NR_104255	ATG9A	-3.56204	-1.71	69190
chr1	110210366	110211030	NR_029583	MIR197	-2.54478	2.29	69184
chrX	153279081	153279703	NM_002910	RENBP	2.09418	-1.69	69160
chrX	13739894	13740874	NM_001297564	TCEANC	-4.48413	-1.55	69160
chr22	30347816	30348780	NM_153051	MTMR3	-3.52981	-2.52	69141
chr1	145506929	145508221	NM_006472	TXNIP	-2.40585	-1.4	69138
chr12	72148210	72149692	NM_018279	TMEM19	2.02746	-1.6	69074
chr17	43306329	43306897	NM_001303436	HEXIM2	2.25213	2.05	69073
chr16	284346	285719	NM_001003938	HBM	-4.23275	-1.28	69060
chr22	44419780	44420827	NM_015380	SAMM50	2.2136	-1.61	69043
chr1	156093049	156094001	NM_001145264	LAMTOR2	2.61834	-1.52	69009
chr19	47359264	47359701	NM_001145144	SLC1A5	-2.90584	-1.5	68937
chr14	65358338	65359236	NM_000347	SPTB	-2.23494	-1.44	68921
chr19	14185897	14186208	NM_002918	RFX1	-1.99646	-1.15	68918
chrX	152933171	152933861	NM_152274	FAM58A	4.47308	-1.55	68884
chr16	833887	834215	NM_024042	METRN	3.42002	3.25	68879
chr17	18752945	18753933	NM_016078	TVP23B	-2.03107	-3.35	68858
chr8	100024730	100026212	NM_001142462	OSR2	-5.40707	-1.63	68841
chr17	42470624	42471443	NM_016016	SLC25A39	-2.71559	-2.5	68816
chr22	39541010	39542638	NM_021822	APOBEC3G	3.42317	-1.45	68815
chr1	118216990	118217746	NM_017709	FAM46C	-3.96659	-2.21	68765
chr17	73111507	73112030	NM_006356	ATP5H	2.33109	-1.88	68694
chr4	74921901	74923236	NM_002704	PPBP	-9.05367	-1.2	68661
chr17	42343806	42344563	NM_020218	ATXN7L3	-2.1111	-1.6	68655
chr3	142750508	142751145	NM_198504	PAQR9	-8.60828	-4.14	68648
chr11	126207319	126207829	NR_037647	FOXRED1	2.47681	2.77	68640
chr11	114339497	114340266	NM_001286048	RBM7	-2.13893	-4.21	68631
chr17	42160871	42161184	NM_032376	TMEM101	2.60364	-1.67	68630
chr22	29771184	29771987	NM_006478	GAS2L1	2.5646	-2.35	68601
chr7	27203969	27204430	NM_153620	HOXA1	4.97858	-2.48	68574
chr15	80433094	80433858	NM_001242916	ZFAND6	-2.74785	-2.99	68574
chr2	220109758	220110793	NM_015680	CNPPD1	-4.64749	-1.76	68573
chr20	43172564	43173548	NM_001261839	TTPAL	-3.01255	1.41	68531
chr3	49210847	49211297	NM_005051	QARS	2.26071	-1.19	68510
chr17	7253291	7253836	NM_001042	SLC2A4	-3.26048	2.74	68510
chr17	7210076	7211430	NM_001284518	PHF23	-2.92151	-1.18	68504
chr7	27203969	27204430	NR_038366	HOTAIRM1	4.39931	-2.48	68487
chr10	12306209	12307014	NM_014142	NUDT5	2.59315	-1.76	68468
chrX	68116984	68117584	NM_004429	EFNB1	2.05713	2.2	68445
chr17	17208622	17209136	NM_144606	FLCN	-3.15409	1.22	68377
chr19	17690437	17691090	NM_012088	PGLS	2.74647	1.75	68332
chr9	131648910	131649306	NM_004435	ENDOG	2.3618	-3.61	68330
chr19	50163097	50163381	NM_020719	PRR12	2.43573	-1.15	68328
chr17	49012200	49012491	NR_038458	TOB1-AS1	3.98589	2.31	68306
chr7	116570145	116571409	NM_006136	CAPZA2	-1.98103	-1.48	68215
chr19	17516026	17517030	NM_032620	GTPBP3	3.76741	-2.82	68203
chr7	157197502	157198287	NM_058246	DNAJB6	-2.22007	-1.44	68184
chr6	37293289	37293989	NM_017772	TBC1D22B	-4.15049	-1.98	68160
chr19	960900	961670	NM_005481	MED16	-2.24902	1.91	68067
chr19	17404863	17405151	NM_024578	OCEL1	2.67313	-1.91	67995
chr16	21513418	21514070	NR_024456	LOC100190986	-5.80842	-1.35	67968
chrX	153774876	153776207	NM_006014	LAGE3	3.16086	-1.21	67945
chr1	156163297	156164379	NM_001282624	LMNA	-2.35766	-1.57	67931
chr1	202995168	202996092	NM_001290629	ADIPOR1	-2.6142	-1.46	67930
chr10	126175097	126175706	NM_000274	OAT	-3.60017	3.1	67856
chr2	27502620	27503508	NM_001170795	ATRAID	3.00798	-1.44	67846
chr10	103892232	103893693	NM_024747	HPS6	2.84147	-1.26	67839
chr5	176921343	176921588	NM_002082	GRK6	-2.16976	-2.12	67779
chr1	155948229	155948728	NM_001256821	RIT1	-2.29698	-1.42	67772
chr11	65189528	65190447	NM_145719	TIGD3	3.36447	-1.04	67706
chr6	26124016	26124714	NM_005319	HIST1H1C	-2.83801	-1.68	67666
chr16	58298791	58299997	NM_001896	CSNK2A2	2.26443	1.25	67612
chr6	26251230	26252031	NM_003523	HIST1H2BE	-6.13265	-2.71	67607
chr17	73109976	73111344	NM_006356	ATP5H	2.33109	-1.52	67586
chr17	42215432	42215931	NM_138387	G6PC3	5.24483	2.18	67584
chr5	10421030	10421631	NM_005885	MARCH6	-2.95285	-3.25	67580
chr11	64637754	64638806	NM_004579	MAP4K2	2.75736	1.2	67567
chr19	42455675	42456341	NM_199002	ARHGEF1	3.76585	-1.01	67563
chr22	39540437	39540707	NM_021822	APOBEC3G	3.42317	-1.57	67563
chr16	19534994	19535670	NM_024780	TMC5	-4.08196	-1.15	67561
chr17	17207828	17208190	NM_144606	FLCN	-3.15409	1.62	67507
chr12	54137433	54137750	NM_005176	ATP5G2	4.2946	-1.63	67482
chr16	88839854	88840760	NM_001012759	CTU2	2.28909	1.6	67417
chr16	30456541	30457501	NM_001214906	ZNF48	4.42774	-1.17	67389
chr2	220109758	220110793	NM_024293	FAM134A	-2.7087	-1.76	67337
chr22	30752334	30753517	NM_001037666	GATSL3	2.26623	-1.17	67309
chr14	67893692	67894355	NM_015994	ATP6V1D	-2.40919	-1.38	67303
chr1	16010620	16011836	NM_032341	DDI2	-3.96841	-1.15	67276
chr10	3894374	3895071	NR_027653	KLF6	-2.30888	1.94	67249
chr19	639124	640257	NM_001728	BSG	-2.95173	-1.15	67237
chr2	68545891	68547788	NM_000945	PPP3R1	-4.06957	-3.57	67188
chr6	26087483	26088308	NM_003529	HIST1H3A	-2.82313	-1.29	67178
chr2	85648767	85649138	NM_017750	RETSAT	2.1845	1.32	67131
chr1	208041944	208042761	NR_029832	MIR29C	-6.69104	-1.57	67068
chr4	38732445	38733095	NM_016531	KLF3	-3.58359	-1.46	66981
chr1	43379043	43379395	NM_001242739	ZNF691	2.56643	-2.2	66976
chr3	49917996	49918704	NM_003335	UBA7	2.43265	2.23	66959
chr3	150547910	150548459	NM_005067	SIAH2	-4.26874	-2.6	66921
chr9	130632000	130632717	NM_001018078	FPGS	3.64026	-1.07	66899
chr3	50396329	50397459	NM_006764	IFRD2	-2.58714	-1.63	66868
chr1	160068047	160069132	NM_145167	PIGM	3.55174	2.19	66806
chr15	91478075	91479016	NM_002569	FURIN	-2.09706	-1.85	66724
chr1	234811623	234812341	NM_182972	IRF2BP2	-4.42291	-2.03	66711
chr11	65188710	65189195	NM_145719	TIGD3	3.36447	-1.33	66671
chr6	26123019	26123715	NM_005319	HIST1H1C	-2.83801	-1.43	66668
chr17	34957390	34958685	NM_178517	PIGW	2.51698	-1.02	66635
chr6	3511472	3512217	NM_021945	SLC22A23	-3.69711	-1.25	66597
chr9	35798452	35799365	NM_006368	CREB3	3.71001	-1.34	66592
chr2	24298728	24300302	NM_001080473	MFSD2B	-2.22375	-1.37	66563
chr19	3572285	3573426	NM_016263	FZR1	-4.44515	-1.23	66561
chr16	2059234	2060368	NM_016332	MSRB1	-2.59644	-1.1	66507
chr1	208041944	208042761	NR_029518	MIR29B2	-6.68365	-1.57	66484
chr8	26306271	26307718	NM_004331	BNIP3L	-3.39587	1.35	66472
chr19	17402994	17403939	NM_024578	OCEL1	2.67313	-1.5	66454
chr20	39723229	39724355	NM_003286	TOP1	-5.04442	-2.9	66331
chr2	220348906	220349930	NM_001927	DES	6.98063	3.01	66320
chr11	93529562	93530626	NR_003028	SNORA25	-5.25028	-2.59	66282
chr11	62446042	62446941	NM_000327	ROM1	2.42702	-1.13	66279
chr1	44501275	44502573	NM_001384	DPH2	2.15714	-1.61	66272
chr19	40931222	40932393	NM_001291311	PLD3	3.34965	-1.22	66259
chr2	80597336	80598016	NM_178839	LRRTM1	8.90014	5.25	66189
chr1	118214409	118215142	NM_017709	FAM46C	-3.96659	1.18	66172
chr1	25664675	25665558	NM_001282870	RHD	-3.95463	-1.41	66140
chr6	41814155	41815011	NM_013397	PRICKLE4	3.10297	1.01	66084
chr9	88963131	88963989	NM_030940	ISCA1	-3.15428	-2.57	66070
chr1	155724139	155724945	NM_001198902	YY1AP1	-2.19654	-2.54	66027
chr6	26223920	26224749	NM_138720	HIST1H2BD	-3.33575	-2.16	65986
chr12	7079342	7080403	NM_006992	LRRC23	3.41682	-1.08	65976
chr15	50539974	50540728	NM_003645	SLC27A2	6.97742	2.55	65959
chr1	27995683	27996157	NM_001029882	AHDC1	2.35876	-1.96	65915
chr19	17514032	17514396	NM_032620	GTPBP3	3.76741	-2.42	65889
chr11	93529562	93530626	NR_003032	SNORA32	-4.10726	-2.59	65829
chr1	202044625	202046407	NM_004433	ELF3	-6.89805	-2.04	65827
chr12	57147409	57147796	NR_104219	PTGES3	-2.09538	-2.28	65821
chr19	49468831	49469401	NM_006184	NUCB1	-2.0151	-1.57	65810
chr3	50402130	50403274	NM_001200032	HYAL3	-3.06815	-1.42	65803
chr1	155178177	155179171	NM_018973	DPM3	2.22996	-1.08	65791
chr6	3293557	3293928	NM_178012	TUBB2B	-5.45404	2.42	65774
chr19	48893671	48895078	NM_001425	EMP3	2.42788	-1.21	65746
chr19	12978027	12978888	NM_005809	PRDX2	-2.41605	-1.2	65733
chr8	21842583	21843160	NM_015024	XPO7	-5.33062	-3.28	65692
chr7	32996700	32997608	NM_015483	KBTBD2	-2.3564	1.27	65686
chr2	85197498	85199388	NM_021103	TMSB10	4.29435	-1.28	65681
chr5	95047973	95048554	NM_001131065	RFESD	-2.44366	1.42	65681
chr10	102822228	102822855	NM_032429	LZTS2	4.11624	-1.47	65678
chr3	53229745	53230423	NM_052859	RFT1	2.15088	-1.03	65614
chr14	23630105	23630735	NM_001164814	ACIN1	-2.87164	3.49	65597
chr19	55857038	55857653	NM_001130106	HSPBP1	2.48531	-1.98	65594
chr8	144988296	144989152	NM_178564	NRBP2	3.24762	1.4	65578
chr16	19533012	19533674	NM_024780	TMC5	-4.08196	-1.58	65572
chrX	47507119	47507350	NM_003254	TIMP1	2.55889	4.21	65545
chr16	29690136	29691029	NR_002593	SLC7A5P1	-6.46405	3.1	65544
chr5	176498625	176499328	NM_016290	UIMC1	-3.89914	-2.26	65533
chr4	123719083	123719684	NM_001178007	BBS12	-2.58546	1.76	65527
chr17	8113428	8114374	NR_106943	MIR6883	-5.37506	-1.68	65512
chr2	70417372	70418483	NR_024444	LOC100133985	2.08567	-1.07	65479
chr1	205290353	205291227	NM_001297613	TMCC2	-10.9192	-1.09	65462
chr5	43105448	43106342	NM_001014279	ANXA2R	2.30707	-1.74	65448
chr22	39860992	39861370	NM_006116	TAB1	2.27059	1.55	65423
chr15	91492533	91493535	NM_001143785	FES	-2.62316	-3.73	65370
chr3	184032077	184033247	NM_001006941	ALG3	4.26073	-1.03	65349
chr9	131709290	131710921	NM_001127244	LRRC8A	-3.8599	-1.04	65325
chr14	74550728	74552018	NM_025057	CCDC176	-6.03671	-1.37	65315
chr1	47762210	47763185	NM_001287347	TAL1	-3.01846	-3.79	65310
chr2	220159177	220160153	NR_104255	ATG9A	-3.56204	-1.57	65255
chr9	124113195	124114029	NM_001258029	GSN	2.79529	-4.19	65254
chr21	37757280	37758200	NM_015358	MORC3	-4.85858	-1.19	65254
chr19	45908414	45910052	NM_177417	KLC3	-8.39617	-1.33	65236
chr3	184032077	184033247	NM_032331	ECE2	4.36181	-1.03	65218
chr19	17687231	17688062	NM_012088	PGLS	2.74647	3.12	65215
chr19	8033568	8034103	NM_145185	MAP2K7	-2.60723	-1.85	65171
chr11	65254840	65255970	NR_028272	NEAT1	-3.12124	-1.59	65137
chr1	44509532	44510476	NM_003780	B4GALT2	-2.63558	-2.03	65131
chrX	49022476	49023868	NM_007075	WDR45	-2.16027	-1.02	65113
chr1	150524645	150525237	NM_025150	TARS2	2.77633	2.86	65102
chr1	224686941	224687238	NM_001115113	WDR26	-4.92397	-1.83	65088
chr7	44186891	44187525	NM_013284	POLM	2.14896	5.63	65069
chr2	128165246	128166482	NM_006609	MAP3K2	-2.58587	-1.1	65059
chr1	25934791	25935415	NM_015627	LDLRAP1	2.16348	-1.33	65028
chr1	156089368	156089678	NM_001145264	LAMTOR2	2.61834	-1.11	65007
chr5	176918435	176918870	NM_002082	GRK6	-2.16976	1.38	64966
chr14	105331445	105332319	NM_001137601	ZBTB42	4.85164	1.3	64950
chr17	27981094	27982000	NM_014030	GIT1	3.32584	-1.18	64937
chr19	13200014	13200641	NM_001271043	NFIX	-3.02666	-3.06	64933
chr19	19313771	19314672	NM_017814	TMEM161A	3.06973	-1.44	64911
chr7	99755586	99756760	NR_029498	MIR25	-2.72111	-1.06	64907
chr7	157194391	157194813	NM_058246	DNAJB6	-2.22007	1.75	64892
chr12	120971791	120973256	NM_001037494	DYNLL1	-2.05787	-1.64	64864
chr11	67275212	67276445	NM_020441	CORO1B	4.75093	-1.17	64845
chr11	64066701	64067064	NM_003377	VEGFB	4.67758	-2.24	64827
chr11	93529562	93530626	NR_003026	SNORA1	-5.20898	-2.59	64795
chr15	43577664	43578457	NM_000119	EPB42	-4.51089	-2.37	64737
chr19	17456840	17457522	NM_152363	ANKLE1	-6.70757	-1.52	64728
chr15	66148907	66149788	NM_005848	DENND4A	-5.39916	-2.1	64716
chr19	18561715	18562435	NR_036156	MIR3189	-2.12301	-1.05	64704
chr7	99755586	99756760	NR_029510	MIR93	-2.58228	-1.06	64703
chr2	120188935	120189684	NM_001282636	DBI	2.36853	2.8	64686
chr19	3544750	3545584	NM_001136503	SMIM24	-10.2045	-2.22	64627
chr11	63512830	63514189	NM_201429	RTN3	-2.24565	-1.98	64588
chr19	13278271	13278810	NM_005583	LYL1	-2.06597	2.5	64566
chr19	4130676	4132088	NM_015898	ZBTB7A	-3.75065	-3.25	64566
chr1	36915559	36916601	NM_032017	STK40	-1.99542	-1.83	64552
chr20	5655718	5656728	NM_019593	GPCPD1	-3.33019	-1.92	64551
chr17	45972674	45974207	NM_145255	MRPL10	2.63245	-1.22	64533
chr16	19532084	19532498	NM_024780	TMC5	-4.08196	-1.96	64520
chr9	130731837	130732363	NM_001287002	ST6GALNAC6	-2.10982	1.4	64473
chr3	49130419	49132274	NM_000884	IMPDH2	3.09244	-1.38	64471
chr11	5312466	5313031	NM_000518	HBB	-9.14476	-1.87	64447
chr11	93529562	93530626	NR_002920	SNORA8	-3.47122	-2.59	64429
chr19	47615350	47617237	NM_017854	TMEM160	2.91792	-1.01	64411
chr1	26560141	26561380	NM_015871	ZNF593	2.61559	-1.01	64373
chr12	57145605	57146593	NR_104219	PTGES3	-2.09538	-1.26	64318
chr12	57976914	57977657	NR_030346	MIR616	-3.70847	-1.23	64243
chr11	57259041	57259526	NM_017611	SLC43A3	2.11929	-1.7	64230
chr1	46153732	46154176	NM_001190182	CCDC17	-3.81684	-1.24	64223
chr1	160296114	160296857	NR_028106	DCAF8	-3.59438	-1.16	64208
chr19	17419921	17420717	NM_005234	NR2F6	4.25084	-1.2	64168
chr12	50286124	50286567	NM_001037806	NCKAP5L	4.47748	4.39	64137
chr1	181120688	181122707	NM_016545	IER5	-2.29373	-2.68	64060
chr2	85645430	85646307	NM_017750	RETSAT	2.1845	-1.16	64047
chr4	1786628	1787539	NM_001127266	TMEM129	2.09986	2.71	63999
chr19	14247147	14248489	NM_001291291	LOC113230	3.03094	-1.09	63998
chr10	102820206	102821465	NM_032429	LZTS2	4.11624	-1.3	63972
chr1	155176656	155177030	NM_018973	DPM3	2.22996	-1.43	63960
chr19	45457721	45459143	NM_006114	TOMM40	3.12515	-1.32	63956
chr1	223952886	223953519	NM_001146068	CAPN2	5.70826	3.67	63908
chr17	76246817	76247515	NM_003258	TK1	-3.22993	-1.1	63881
chr4	1786628	1787539	NM_006342	TACC3	-2.13409	2.71	63867
chr9	131643877	131645368	NM_004435	ENDOG	2.3618	-1.21	63844
chr6	26025763	26027737	NM_006355	TRIM38	-4.95142	-1.59	63834
chr1	249183392	249184501	NM_030645	SH3BP5L	-2.37162	1.11	63792
chr19	42787384	42788722	NM_001270614	DEDD2	-2.86861	-1.26	63749
chr3	119361743	119362262	NM_001125	ADPRH	5.38175	4.26	63723
chr11	65185149	65186859	NM_145719	TIGD3	3.36447	-1.94	63723
chr11	71854858	71855595	NR_104476	NUMA1	-2.17603	-1.34	63706
chr7	44185634	44186038	NM_013284	POLM	2.14896	1.79	63697
chr19	8008194	8009427	NR_033250	LYPLA2P2	-2.13489	-1.29	63693
chr19	1268958	1270017	NM_000455	STK11	-3.03565	-1.24	63690
chr15	91474953	91475988	NM_002569	FURIN	-2.09706	-1.47	63649
chr10	75608724	75609312	NM_001242488	ZSWIM8	-2.03614	-1.23	63637
chr11	93529562	93530626	NR_003033	SNORD5	-5.02308	-2.59	63628
chr11	5318968	5319960	NM_000519	HBD	-7.59129	-2.2	63606
chr19	34919029	34920213	NM_001289790	GPI	3.69446	-1.05	63590
chr12	925309	925919	NM_014823	WNK1	-4.61929	-2.87	63526
chr11	47663548	47664614	NM_004551	NDUFS3	2.40735	-1.18	63520
chr19	47353592	47354517	NM_001145144	SLC1A5	-2.90584	-1.07	63509
chr7	134895670	134896840	NM_018295	TMEM140	-4.46508	-1.36	63490
chr22	21399568	21400512	NM_006767	LZTR1	3.62044	2.4	63483
chr14	24521019	24521973	NM_198083	DHRS4L2	3.41782	1.04	63470
chr11	67070441	67071442	NM_001256405	KDM2A	-2.2251	-1.06	63436
chr1	27216067	27217202	NM_032283	ZDHHC18	4.23532	-1.23	63434
chr14	23298684	23299599	NM_005015	OXA1L	3.17787	-1.28	63411
chr14	94639995	94641124	NM_001288957	IFI27	-5.96904	1.14	63399
chr11	126202039	126202619	NR_037647	FOXRED1	2.47681	-1.88	63395
chr1	249183392	249184501	NR_036070	MIR3124	-2.13596	1.11	63371
chr1	38388157	38389162	NM_005955	MTF1	-2.23003	-1.04	63367
chr19	18271342	18272595	NM_015016	MAST3	-5.26375	-1.39	63366
chr17	48619105	48619922	NR_130911	RSAD1	3.85927	-1.13	63353
chr4	71767515	71769630	NM_001098477	GRSF1	-3.35558	-1.56	63352
chr17	75147715	75148438	NM_001204408	SEC14L1	-3.91232	-4.21	63352
chr11	93529562	93530626	NR_002959	SNORA18	-4.67706	-2.59	63331
chr16	67981784	67982334	NM_198443	NRN1L	3.99504	-2.34	63279
chr17	42408516	42409032	NM_000342	SLC4A1	-2.95153	-1.8	63272
chr19	55723804	55724165	NM_001291774	TNNT1	3.8716	-1.36	63262
chr16	67757763	67758193	NM_001082486	ACD	2.95003	-2.84	63260
chr3	50712041	50712997	NM_013324	CISH	-2.88776	1.7	63257
chr18	21095789	21096259	NM_003831	RIOK3	-5.73387	-1.44	63238
chr17	21219166	21220425	NM_152914	NATD1	-5.69399	-2.1	63217
chr10	72056064	72056703	NM_021129	PPA1	2.31738	-1.39	63193
chr4	153927026	153927620	NM_033393	FHDC1	-7.50656	-2.69	63189
chr11	93529562	93530626	NR_031639	MIR1304	-6.55921	-2.59	63164
chr19	8436094	8436671	NM_001165895	CD320	2.89704	2.29	63142
chr16	278565	279653	NM_001003938	HBM	-4.23275	-1	63137
chr6	42594590	42595194	NM_015255	UBR2	-4.00972	-2.63	63133
chr16	67757763	67758193	NM_001037281	PARD6A	2.30537	-2.84	63128
chr11	93516999	93518494	NR_002569	SCARNA9	-3.22894	-1.13	63067
chr5	172260618	172261781	NM_004417	DUSP1	-3.90565	-1.95	62996
chr1	12057263	12058080	NM_000302	PLOD1	3.55769	-2.74	62948
chr19	55803283	55803849	NM_173804	TMEM86B	-4.17215	-1.1	62934
chr16	833887	834215	NM_023933	FAM173A	2.68105	3.25	62910
chr19	50063595	50064086	NR_001285	SNORD35B	-4.37142	2.03	62865
chr16	30456541	30457501	NM_052838	SEPT1	2.60052	-1.17	62850
chr2	86178731	86179216	NM_003896	ST3GAL5	3.85873	4.27	62816
chr2	27502620	27503508	NM_004341	CAD	2.62891	-1.44	62807
chr1	46151695	46153365	NM_001190182	CCDC17	-3.81684	-1.18	62799
chr2	197098496	197099764	NM_004226	STK17B	-5.20447	-2.77	62794
chr6	28249122	28249823	NR_002936	TOB2P1	3.18162	1.37	62765
chrX	153769821	153770900	NM_006014	LAGE3	3.16086	-1.92	62764
chr12	113858842	113859391	NM_173542	PLBD2	-2.68983	-1.23	62746
chr9	131654295	131655386	NM_016390	C9orf114	2.07777	-2.87	62740
chr16	2587381	2588361	NM_001199107	TBC1D24	3.09459	-1.26	62725
chr1	1509379	1510897	NM_001170535	ATAD3A	2.72096	-1.52	62616
chr14	93735691	93736324	NM_032490	C14orf142	3.05755	1.52	62548
chr2	198380115	198381430	NM_025147	COQ10B	-2.29013	-1.31	62542
chr17	2302759	2303639	NM_018128	TSR1	2.0352	-1.07	62521
chr17	37886235	37887216	NR_073461	PNMT	5.73746	-1.29	62492
chr5	173377405	173378236	NM_030627	CPEB4	-4.99499	-3.73	62490
chrX	49020053	49020751	NM_007075	WDR45	-2.16027	-1.25	62343
chr14	55657682	55658859	NM_002306	LGALS3	-2.73088	-1.2	62336
chr11	57479091	57480407	NM_145008	YPEL4	-3.82404	-1.36	62332
chr17	42407557	42408015	NM_000342	SLC4A1	-2.95153	-3.86	62284
chr11	62493976	62496064	NM_001043229	METTL12	3.12588	-1.1	62242
chr6	108943869	108944749	NM_001455	FOXO3	-3.16494	-1.8	62241
chr14	55800791	55801420	NM_152231	FBXO34	-3.18695	-2.74	62234
chr14	24802663	24803396	NM_182836	RABGGTA	2.13833	-1.58	62196
chr1	55742900	55743569	NM_015306	USP24	-2.91408	-2.4	62195
chr16	284346	285719	NM_000517	HBA2	-2.77416	-1.28	62187
chr19	921729	921942	NM_001928	CFD	-4.78999	-1.04	62171
chr15	50536367	50536737	NM_003645	SLC27A2	6.97742	5.33	62160
chr16	638602	640524	NR_024121	LINC00235	2.94564	-1.32	62156
chr18	3008577	3008917	NR_026659	LOC727896	-4.48527	-5	62126
chr16	56763598	56764602	NM_001301267	MT1G	4.22121	-1.17	62123
chr12	57471883	57473021	NM_013251	TAC3	3.89923	-1.29	62108
chr19	11750162	11751082	NM_001611	ACP5	-5.38132	-1.2	62069
chr16	30645265	30646296	NM_145271	ZNF688	2.85049	-1.22	62052
chr4	87989799	87990567	NM_005935	AFF1	-4.23339	-2.44	62031
chr9	140033547	140034024	NM_207309	UAP1L1	4.19693	2.27	61833
chr19	954623	955372	NM_005481	MED16	-2.24902	2.75	61779
chr14	105947077	105948832	NM_001203258	MTA1	2.67701	-2.04	61769
chr16	12071297	12071892	NM_001130006	GSPT1	-3.96688	-2.92	61769
chr11	65183843	65184178	NM_145719	TIGD3	3.36447	-1.98	61729
chr11	93529562	93530626	NR_002973	SNORA40	-4.35347	-2.59	61692
chr15	91473229	91473764	NM_002569	FURIN	-2.09706	-5.61	61675
chr1	1229021	1229546	NM_080605	B3GALT6	2.81009	1.46	61655
chr19	770253	770775	NM_002579	PALM	9.04677	-1	61562
chr6	125684459	125685196	NM_016063	HDDC2	2.36124	3.74	61545
chr10	13203039	13203967	NM_021980	OPTN	-2.99386	-1.31	61422
chr16	68118382	68119948	NM_018380	DDX28	2.11276	-1.14	61395
chr19	39894125	39894815	NM_018028	SAMD4B	-2.43547	-1.53	61372
chr19	49375395	49375982	NM_001190	BCAT2	3.1008	-1.12	61368
chr12	13214180	13214971	NM_015987	HEBP1	-2.6317	-1.3	61332
chr6	26312690	26313712	NM_003524	HIST1H2BH	-4.00056	-1.97	61323
chr11	5309214	5309885	NM_000518	HBB	-9.14476	-1.17	61248
chr19	11607205	11608395	NM_001289102	PRKCSH	2.71902	-3.95	61240
chr19	49436469	49437248	NM_014330	PPP1R15A	-2.09429	-1.09	61210
chr3	52090437	52091882	NM_000992	RPL29	2.18445	-1.26	61201
chr12	72140808	72141345	NM_018279	TMEM19	2.02746	-1.16	61199
chr16	19528810	19529107	NM_024780	TMC5	-4.08196	-4.85	61187
chr12	49411868	49413001	NM_001659	ARF3	2.90599	-1.23	61182
chr19	13058542	13059782	NM_006563	KLF1	-2.32747	-3.57	61145
chr5	42872805	42873523	NM_001093726	SEPP1	2.97708	3.55	61140
chr19	56014960	56015753	NM_001145176	SHISA7	-6.33089	-1.1	61126
chr20	39718255	39718870	NM_003286	TOP1	-5.04442	-3.83	61101
chr11	66175861	66176651	NM_006876	B4GAT1	3.10431	-1.19	61095
chr16	30968162	30969871	NM_001330	CTF1	4.7615	-1.23	61089
chr10	135121256	135123112	NR_030170	MIR202	4.33901	-1.13	61060
chr3	52333791	52334692	NM_007284	TWF2	3.10779	1.68	61058
chr2	70202876	70203454	NM_001202514	MXD1	-2.17505	3.19	60993
chr14	96890245	96891076	NM_018036	ATG2B	-4.00321	-2.85	60982
chr19	632606	634241	NM_001728	BSG	-2.95173	-1.37	60970
chr10	12171053	12172597	NM_018706	DHTKD1	2.84209	-1.15	60910
chr14	96890245	96891076	NM_016472	GSKIP	-3.05758	-2.85	60872
chr11	65325563	65326624	NR_002819	MALAT1	-4.78108	-1.29	60861
chr14	55799304	55800107	NM_152231	FBXO34	-3.18695	-1.1	60834
chr16	12070025	12071277	NM_001130006	GSPT1	-3.96688	-1.36	60826
chr19	41256060	41257612	NM_001289980	NUMBL	-2.2819	-1.05	60809
chr10	135121256	135123112	NR_108079	MIR202HG	8.15191	-1.13	60795
chr6	3288580	3288942	NM_178012	TUBB2B	-5.45404	2.68	60793
chr22	31063290	31064394	NM_000355	TCN2	7.48356	-1.24	60773
chr16	31029004	31029745	NM_014712	SETD1A	-2.71655	-2.67	60760
chr1	44495329	44497366	NM_001384	DPH2	2.15714	-1.15	60695
chr5	139088576	139089394	NM_016463	CXXC5	2.48188	3.17	60685
chr22	43403272	43404164	NM_007229	PACSIN2	-2.57026	1.02	60671
chr2	220143633	220145050	NM_005689	ABCB6	-2.94352	-1.23	60629
chr18	61094841	61095375	NM_002035	KDSR	3.47619	-3.49	60602
chr1	51762217	51762805	NM_014372	RNF11	-3.93216	-1.71	60567
chr19	604236	604837	NM_001258351	GZMM	-4.21025	-1.99	60503
chr6	108942326	108942670	NM_001455	FOXO3	-3.16494	-2.9	60430
chr15	75242399	75243058	NM_001289156	MPI	3.95126	-1.41	60377
chr16	56763598	56764602	NM_005951	MT1H	8.36535	-1.17	60375
chr10	28881423	28882327	NM_100264	WAC	-1.97788	-2.53	60359
chr20	3827233	3828115	NM_001810	CENPB	2.36705	-1.18	60337
chr8	37947715	37948982	NM_004095	EIF4EBP1	3.16178	-1.91	60329
chr1	151360106	151360659	NM_002651	PI4KB	-2.37634	-1.4	60249
chr2	85864405	85865297	NM_003761	VAMP8	2.07883	-1.59	60238
chr19	39893045	39893562	NM_018028	SAMD4B	-2.43547	-1.33	60205
chr1	24164666	24165494	NM_020362	PITHD1	-3.19694	-1.72	60205
chr4	1303052	1303719	NR_033339	CTBP1-AS2	4.53453	1.7	60158
chr6	26311807	26312208	NM_003524	HIST1H2BH	-4.00056	-2.37	60129
chr22	30722397	30723481	NM_020530	OSM	-3.1749	-1.28	60110
chr2	220154115	220154875	NR_104255	ATG9A	-3.56204	-3.22	60085
chr19	4851472	4852148	NM_018708	FEM1A	-2.40902	-1.35	60083
chr1	156631096	156631525	NM_015590	GPATCH4	2.26789	1.4	60031
chr1	156083843	156085245	NM_001145264	LAMTOR2	2.61834	-2.13	60028
chr3	184097752	184098499	NM_004953	EIF4G1	-2.5151	1.77	60025
chr8	1771399	1772382	NM_018941	CLN8	-3.53635	3.61	60021
chr3	50396329	50397459	NM_001200032	HYAL3	-3.06815	-1.63	59995
chr17	40984805	40986037	NM_032353	VPS25	2.68555	-1.53	59968
chr7	99745997	99747068	NM_006833	COPS6	2.14584	-1.09	59950
chr22	30881182	30881923	NM_016498	MTFP1	3.00865	-1.58	59942
chr7	100136189	100137301	NR_130118	TSC22D4	-3.4912	-1.1	59843
chr22	29771184	29771987	NM_006477	RASL10A	2.26735	-2.35	59840
chr3	52332817	52333216	NM_007284	TWF2	3.10779	4.02	59833
chr19	8333573	8334497	NM_024552	CERS4	5.39227	-1.03	59819
chr15	41046273	41047927	NR_040058	RAD51-AS1	-2.56868	-1.1	59797
chr3	49910875	49911496	NM_003335	UBA7	2.43265	2.52	59794
chr12	109084793	109086460	NM_001206609	SELPLG	-2.30456	-1.65	59772
chr19	10714128	10714550	NM_032885	ATG4D	-2.71137	-1.02	59770
chr1	27989547	27990000	NM_001029882	AHDC1	2.35876	-1.58	59768
chr3	52035376	52036038	NM_004704	RRP9	4.09605	-1.26	59750
chr16	56701855	56702436	NM_005953	MT2A	3.3076	3.66	59668
chr20	44599912	44601365	NM_006227	PLTP	2.80161	-1.4	59635
chr9	131545787	131546219	NM_032799	ZDHHC12	2.19428	2.29	59595
chr15	91537208	91538365	NM_018671	UNC45A	-2.00087	-1.4	59572
chr14	103860409	103861108	NM_183004	EIF5	-2.85142	1.78	59561
chr19	18267794	18268331	NM_015016	MAST3	-5.26375	-1.91	59460
chr19	56151450	56151776	NM_152600	ZNF579	5.45831	-3.22	59402
chr9	35791386	35791906	NM_006368	CREB3	3.71001	2.96	59330
chr8	124253004	124254046	NM_001288587	FAM83A	-3.717	-1.02	59260
chr12	120966415	120967317	NM_001037494	DYNLL1	-2.05787	-1.33	59207
chr9	34185347	34186599	NM_015397	DCAF12	-5.08074	-4.09	59202
chr19	50379748	50381653	NM_030973	MED25	-3.55363	-1.21	59165
chr19	55850096	55851735	NM_001130106	HSPBP1	2.48531	-1.08	59164
chr19	11675664	11676127	NM_138783	ZNF653	-3.8354	-1.63	59157
chr19	17451259	17451793	NM_152363	ANKLE1	-6.70757	2.2	59073
chr16	30066381	30066773	NM_173618	INO80E	2.96791	-1.19	59048
chr11	64051832	64053714	NM_031472	TRPT1	3.44591	-1.06	59047
chr14	67885227	67886308	NM_015994	ATP6V1D	-2.40919	-1.63	59047
chr19	47610694	47611142	NM_017854	TMEM160	2.91792	-3.5	59036
chr1	224644593	224645494	NR_039896	MIR4742	-6.14054	-1.04	59030
chr19	39891871	39892373	NM_018028	SAMD4B	-2.43547	-1.44	59024
chr17	73101889	73102231	NM_006356	ATP5H	2.33109	-1.88	58986
chr19	41008631	41009775	NM_203344	SERTAD3	-3.01606	-2.77	58921
chr16	67899148	67899793	NM_020850	RANBP10	-4.40024	-1.28	58915
chr2	220142418	220142804	NM_005689	ABCB6	-2.94352	-2.04	58899
chr14	23623409	23624020	NM_001164814	ACIN1	-2.87164	4.42	58891
chr15	41244919	41246115	NM_020857	VPS18	2.76433	-1.13	58890
chr8	21975171	21975888	NM_001114138	DMTN	-3.06105	-2.53	58874
chr11	63639322	63640072	NM_138471	C11orf84	5.43473	1.48	58852
chr1	51760339	51761235	NM_014372	RNF11	-3.93216	-3.53	58843
chr6	150243754	150244848	NM_032832	LRP11	-7.35475	-2.66	58821
chr3	10052298	10053482	NM_207351	PRRT3	-5.42656	-1.82	58812
chr17	42404064	42404542	NM_000342	SLC4A1	-2.95153	-1.6	58801
chr14	23399612	23399906	NM_014045	LRP10	-2.76179	-1.6	58800
chr17	33943455	33944312	NM_001129820	SLFN14	-3.04773	-2.95	58773
chr6	26216507	26217707	NM_138720	HIST1H2BD	-3.33575	-1.68	58759
chr19	13056324	13057195	NM_006563	KLF1	-2.32747	-1.41	58742
chr1	47139287	47139778	NM_145279	MOB3C	-4.53689	-2.41	58727
chr16	67752732	67754066	NM_001082486	ACD	2.95003	-1.62	58681
chr6	26596793	26597698	NM_006353	HMGN4	2.02956	-1.61	58674
chr7	100787062	100787657	NM_030961	TRIM56	2.32927	-2.28	58640
chr17	7183925	7186689	NR_029896	MIR324	-4.68196	-1.25	58609
chr16	67752732	67754066	NM_001037281	PARD6A	2.30537	-1.62	58549
chr17	79849122	79850180	NM_001093767	FAM195B	3.46912	-1.06	58481
chr19	50059161	50059714	NR_001285	SNORD35B	-4.37142	1.23	58462
chr2	70200435	70200779	NM_001202514	MXD1	-2.17505	3.5	58435
chr22	39531127	39531673	NM_021822	APOBEC3G	3.42317	-1.81	58391
chr6	26020340	26022264	NM_006355	TRIM38	-4.95142	-1.29	58386
chr16	284346	285719	NM_000558	HBA1	-2.83755	-1.28	58383
chr3	50387883	50388911	NM_006764	IFRD2	-2.58714	-1.29	58371
chr17	48285953	48286451	NM_032595	PPP1R9B	-4.03702	4.15	58324
chr11	61716789	61717852	NM_021727	FADS3	2.09376	-1.04	58303
chr17	16341666	16343598	NM_001281720	UBB	-4.88365	-1.42	58222
chr11	66371563	66372222	NM_207340	ZDHHC24	3.42548	-1.31	58221
chr1	45301567	45301879	NR_001456	SNORD38A	-4.44322	-1.14	58210
chr16	58826074	58826785	NM_002080	GOT2	3.77197	4.19	58168
chr22	29195356	29197061	NM_172002	HSCB	3.00786	-1.02	58166
chrX	10041561	10042360	NM_015691	WWC3	-2.30392	-1.27	58166
chr17	8113428	8114374	NM_002616	PER1	-3.84743	-1.68	58148
chr3	52033840	52034247	NM_004704	RRP9	4.09605	1.3	58086
chrX	102941318	102942558	NM_004780	TCEAL1	5.57908	-1.09	58047
chrX	153743857	153745308	NM_017514	PLXNA3	2.02501	-1.07	57962
chr19	917080	918077	NM_001928	CFD	-4.78999	-1.3	57914
chr18	5294835	5297023	NR_026849	LINC00526	2.21222	1.73	57901
chr20	62751590	62752163	NM_003195	TCEA2	3.29289	1.26	57867
chr19	55718162	55719012	NM_001291774	TNNT1	3.8716	-1.63	57865
chr1	150265848	150266857	NM_001136478	ANP32E	-2.80082	-1	57848
chr9	131591509	131592531	NM_006336	ZER1	-2.07776	-1.18	57807
chr14	23398189	23399322	NM_014045	LRP10	-2.76179	-1.25	57796
chr16	69846245	69847083	NR_074074	NOB1	3.98836	-3.54	57793
chr19	589316	589720	NM_004359	CDC34	-2.64281	-2.48	57786
chr2	26262856	26263554	NM_002254	KIF3C	3.50105	-2.9	57762
chr12	56709211	56710484	NM_173595	ANKRD52	-1.98114	-1.16	57704
chr11	5305614	5306391	NM_000518	HBB	-9.14476	-1.39	57701
chr1	45301567	45301879	NR_001457	SNORD38B	-1.97533	-1.14	57662
chr8	21974075	21974538	NM_001114138	DMTN	-3.06105	-2.13	57651
chr8	146277467	146278335	NR_002807	TMED10P1	-3.37388	2.96	57651
chr17	7199682	7200049	NM_001284518	PHF23	-2.92151	-1.24	57616
chr19	40922945	40923337	NM_001291311	PLD3	3.34965	1.79	57593
chrX	153267395	153268199	NM_002910	RENBP	2.09418	-2.58	57565
chr12	109083140	109083495	NM_001206609	SELPLG	-2.30456	-1.4	57463
chr17	40760774	40762114	NM_000413	HSD17B1	4.63092	-1.19	57461
chr12	53399649	53400914	NM_000224	KRT18	5.6634	-1.06	57439
chr15	64183226	64183801	NM_003922	HERC1	-4.36473	-2.4	57366
chr12	919093	919768	NM_014823	WNK1	-4.61929	-4.59	57342
chr15	75287575	75288069	NM_004255	COX5A	2.26315	3.46	57327
chr19	4123556	4124627	NM_015898	ZBTB7A	-3.75065	-1.37	57275
chr6	37282156	37283330	NM_017772	TBC1D22B	-4.15049	-2.54	57264
chrX	48957818	48958751	NM_001282142	TFE3	-2.26025	-1.01	57241
chr1	110198298	110199213	NR_029583	MIR197	-2.54478	1	57241
chr7	129649331	129650591	NM_001202498	UBE2H	-3.49294	-1.79	57178
chr2	239196860	239198094	NR_026923	LOC643387	-3.44572	-1.21	57151
chr16	2581496	2583075	NM_001199107	TBC1D24	3.09459	-1.13	57139
chr12	7070313	7071642	NM_006992	LRRC23	3.41682	-1.83	57081
chr2	70025682	70026730	NM_001153	ANXA4	3.67279	3.45	57080
chr1	44501275	44502573	NM_003780	B4GALT2	-2.63558	-1.61	57051
chr12	52404013	52404386	NM_020327	ACVR1B	3.27257	4.85	57036
chr9	131648910	131649306	NM_016390	C9orf114	2.07777	-3.61	57008
chr20	3824142	3824490	NM_001810	CENPB	2.36705	-1.64	56979
chr19	47347322	47347705	NM_001145144	SLC1A5	-2.90584	-1.24	56968
chr10	103599458	103600792	NM_006993	NPM3	3.13702	-1.61	56955
chr12	109011708	109012586	NM_014301	ISCU	-2.41316	-1.72	56909
chr11	5312466	5313031	NM_000519	HBD	-7.59129	-1.87	56890
chr14	65345830	65347645	NM_000347	SPTB	-2.23494	-1.09	56871
chr6	157800893	157803432	NM_018452	TMEM242	-3.87014	-1.05	56871
chr16	3507477	3508639	NM_003450	ZNF174	2.42051	-1.15	56869
chr6	26240300	26241484	NM_003523	HIST1H2BE	-6.13265	-1.01	56869
chr11	62446042	62446941	NM_012200	B3GAT3	2.43569	-1.13	56844
chrX	41001284	41002112	NM_001039590	USP9X	-3.57416	-5.28	56811
chr3	10050726	10051026	NM_207351	PRRT3	-5.42656	-1.87	56798
chr17	42401612	42402919	NM_000342	SLC4A1	-2.95153	-1.4	56763
chr11	65246795	65247200	NR_028272	NEAT1	-3.12124	-2.14	56729
chr12	58176295	58177203	NR_027032	AGAP2-AS1	2.9494	-1.31	56727
chr7	23586498	23586960	NR_026676	RPS2P32	-6.76381	-1.79	56723
chr16	56715813	56716784	NM_175617	MT1E	7.14925	2.13	56714
chr19	588120	588773	NM_004359	CDC34	-2.64281	-2.61	56714
chr16	28947620	28948282	NR_046290	ATP2A1-AS1	2.72159	-3.18	56709
chr22	39493065	39493663	NM_145298	APOBEC3F	2.59714	3.96	56692
chr19	3556883	3558313	NM_001145165	DOHH	-3.68757	-1.14	56660
chr19	1262322	1262553	NM_000455	STK11	-3.03565	-1.09	56640
chr14	24640702	24641472	NM_181357	DCAF11	-2.66587	-2.4	56594
chr14	103860409	103861108	NR_002964	SNORA28	-4.41392	1.78	56573
chr1	2573986	2574912	NR_036638	FAM213B	2.14334	2.93	56551
chr4	1779469	1779798	NM_001127266	TMEM129	2.09986	1.67	56549
chr19	19230895	19231805	NM_178526	SLC25A42	-4.86556	3.2	56548
chr1	27986078	27987010	NM_001029882	AHDC1	2.35876	-1.26	56539
chr11	10878867	10880509	NR_004403	SNORD97	-3.16495	-1.3	56533
chr16	30639901	30640479	NM_145271	ZNF688	2.85049	-1.49	56462
chr6	28249122	28249823	NM_006299	ZSCAN9	4.20395	1.37	56444
chr14	23291783	23292562	NM_005015	OXA1L	3.17787	-1.22	56442
chr10	98797070	98797884	NM_015652	C10orf12	-2.53784	-1.89	56437
chr5	10364261	10364949	NM_138809	CMBL	-2.83635	-2.02	56437
chr1	228701968	228702500	NM_175055	HIST3H2BB	-2.52724	-1.77	56427
chr4	1779469	1779798	NM_006342	TACC3	-2.13409	1.67	56417
chr3	184023418	184024041	NM_001006941	ALG3	4.26073	-2.13	56416
chr17	37037558	37038469	NR_073428	CWC25	-2.44189	-2.38	56410
chr19	10735676	10736407	NM_001800	CDKN2D	-4.91274	4.13	56410
chr1	151568838	151569396	NM_020127	TUFT1	-3.73121	1.18	56337
chr1	206864925	206865459	NM_003582	DYRK3	-3.8636	4.33	56312
chr14	67882883	67883156	NM_015994	ATP6V1D	-2.40919	-1.33	56299
chr3	184023418	184024041	NM_032331	ECE2	4.36181	-2.13	56285
chr16	278565	279653	NM_000517	HBA2	-2.77416	-1	56264
chr12	7079342	7080403	NM_001975	ENO2	3.09491	-1.08	56259
chr11	61714951	61715584	NM_021727	FADS3	2.09376	-1.35	56250
chr8	145069488	145070468	NM_201384	PLEC	4.6055	-1.24	56220
chr14	103857091	103857730	NM_183004	EIF5	-2.85142	-2.17	56213
chr10	70939250	70940830	NM_004896	VPS26A	-2.55859	-1.3	56133
chr4	39516352	39517131	NM_001278592	LIAS	2.57627	-4.43	56098
chr9	131636553	131637161	NM_004435	ENDOG	2.3618	4.24	56079
chr20	43160043	43161109	NM_001261839	TTPAL	-3.01255	-1.09	56051
chrX	70349000	70349568	NM_001256185	SNX12	2.27016	-1.71	56008
chr17	79268392	79269695	NM_001086521	C17orf89	3.31044	-1.25	55933
chr4	2813701	2814365	NM_024309	TNIP2	2.42719	1.38	55930
chr15	59040894	59042578	NR_073415	HSP90AB4P	-6.65326	-1.19	55930
chr19	17392051	17393815	NM_024578	OCEL1	2.67313	-3.15	55921
chr1	151881648	151882529	NM_182578	THEM5	-11.7489	1.86	55915
chr17	7535799	7536276	NR_002604	SNORD10	-2.61641	-1.03	55909
chr19	46026761	46027556	NM_001114171	FOSB	-3.28262	-1.05	55906
chr5	141404292	141404936	NM_183401	RNF14	-2.96127	-1.42	55903
chr11	62493976	62496064	NM_001085372	UQCC3	2.64447	-1.1	55895
chr17	1587477	1588635	NM_152346	SLC43A2	-1.98937	-1.2	55876
chr17	7197727	7198517	NM_001284518	PHF23	-2.92151	-2.09	55873
chr16	88825582	88826138	NM_001171816	RNF166	3.40453	2.94	55835
chr19	39888303	39889542	NM_018028	SAMD4B	-2.43547	-1.77	55824
chr6	27155829	27156952	NM_021058	HIST1H2BJ	-2.85601	-1.49	55815
chr17	42147672	42148698	NM_032376	TMEM101	2.60364	1.29	55788
chr11	65320574	65321465	NR_002819	MALAT1	-4.78108	1.22	55787
chr1	16619078	16619787	NM_030907	RSG1	2.59172	4.41	55773
chrX	153762852	153763650	NM_006014	LAGE3	3.16086	-1.08	55655
chr16	67962225	67962911	NM_014329	EDC4	2.08843	-1.33	55643
chr22	39548314	39549401	NM_001166004	APOBEC3H	4.56828	-1.11	55629
chr6	26087483	26088308	NM_003537	HIST1H3B	-3.86762	-1.29	55607
chr19	18174209	18174868	NM_015683	ARRDC2	-6.4346	-2.72	55562
chr1	89412377	89413243	NM_001514	GTF2B	-3.08213	-1.01	55509
chr19	50934703	50935668	NM_007121	NR1H2	-2.10892	-1.13	55506
chr19	587048	587361	NM_004359	CDC34	-2.64281	-3.87	55472
chr12	49503999	49505068	NM_003482	KMT2D	-3.26264	-1.17	55426
chr6	42951739	42952787	NM_006586	CNPY3	4.18835	-1.28	55404
chr20	55989853	55990678	NM_001190472	MTRNR2L3	-12.1681	-2.07	55387
chr19	11601512	11602229	NM_001289102	PRKCSH	2.71902	-2.83	55310
chr2	220172882	220173628	NR_003063	TUBA4B	-7.55346	2.32	55291
chr1	228700581	228701601	NM_175055	HIST3H2BB	-2.52724	-1.02	55284
chr7	99745997	99747068	NR_029498	MIR25	-2.72111	-1.09	55266
chr18	61089127	61090391	NM_002035	KDSR	3.47619	-1.12	55253
chr17	8103269	8103905	NR_106943	MIR6883	-5.37506	-1.72	55198
chr19	18263177	18264373	NM_015016	MAST3	-5.26375	-1.13	55173
chr19	1094820	1095716	NM_019112	ABCA7	-1.96957	-1.32	55167
chr17	17454617	17455114	NM_016084	RASD1	-2.71294	2.44	55156
chr1	39546719	39547522	NM_004552	NDUFS5	2.86905	2.29	55154
chr22	19897184	19897836	NM_024627	C22orf29	3.53283	-1.17	55139
chr6	26017940	26018169	NM_006355	TRIM38	-4.95142	-3.76	55138
chr16	1876047	1877600	NM_002513	NME3	2.45387	-1.45	55113
chr19	13189999	13190916	NM_001271043	NFIX	-3.02666	-2.19	55063
chr7	99745997	99747068	NR_029510	MIR93	-2.58228	-1.09	55062
chr2	128155407	128156316	NM_006609	MAP3K2	-2.58587	-2.34	55056
chr7	27190260	27191028	NM_153620	HOXA1	4.97858	-1.73	55019
chr1	11850586	11851700	NM_001040195	AGTRAP	2.58944	-3.46	55002
chr6	149969297	149970202	NR_077247	RPS18P9	-3.06602	-1.25	54998
chr10	65083406	65084545	NM_001282948	JMJD1C	-5.2701	-2.32	54992
chr17	27243206	27244030	NR_029685	MIR144	-3.89009	-1.09	54982
chr11	2961741	2962193	NM_001122631	CDKN1C	5.58614	-2.08	54972
chr7	73207910	73208395	NM_001145364	ABHD11	3.34682	3.2	54968
chr15	40452788	40453711	NM_001003942	BMF	2.81399	-1.16	54962
chr4	153918508	153919634	NM_033393	FHDC1	-7.50656	-2.34	54937
chr7	27190260	27191028	NR_038366	HOTAIRM1	4.39931	-1.73	54932
chr19	50009724	50010370	NM_017916	PIH1D1	-2.30428	-1.28	54932
chr17	7239632	7240313	NM_001042	SLC2A4	-3.26048	-1.87	54919
chr6	131948780	131949727	NM_000045	ARG1	-9.56513	-1.14	54910
chr17	48610664	48611469	NR_130911	RSAD1	3.85927	-2.55	54906
chr17	27243206	27244030	NR_039885	MIR4732	-6.38249	-1.09	54870
chr16	75736095	75736716	NM_018975	TERF2IP	-4.02391	-3.72	54771
chr10	35680203	35680935	NM_001282854	CCNY	2.33824	4.82	54768
chr22	39849993	39851054	NM_006116	TAB1	2.27059	-1.07	54765
chr17	45972674	45974207	NM_001145023	SCRN2	3.57048	-1.22	54741
chr19	11671197	11671728	NM_138783	ZNF653	-3.8354	-2.47	54724
chr7	127087177	127087806	NM_176814	ZNF800	-2.24662	-1.4	54713
chr16	284346	285719	NM_005331	HBQ1	-3.07705	-1.28	54700
chr11	65244226	65245661	NR_028272	NEAT1	-3.12124	-1.72	54675
chr2	27906185	27906958	NM_024584	CCDC121	2.24117	-2.29	54673
chr11	5302820	5303099	NM_000518	HBB	-9.14476	-3	54658
chr11	5318968	5319960	NR_001589	HBBP1	-4.55326	-2.2	54642
chr16	75654363	75655359	NM_007285	GABARAPL2	-4.11775	-1.18	54613
chr2	220172882	220173628	NM_006000	TUBA4A	-3.20181	2.32	54587
chr15	91465976	91466750	NM_002569	FURIN	-2.09706	2.86	54542
chr1	45297768	45298267	NR_001456	SNORD38A	-4.44322	-2.38	54504
chr11	65319390	65320058	NR_002819	MALAT1	-4.78108	-2.1	54492
chr3	52062759	52063491	NM_032750	ABHD14B	4.35918	1.85	54479
chr14	67880915	67881420	NM_015994	ATP6V1D	-2.40919	-1.82	54447
chr3	52333791	52334692	NM_144641	PPM1M	2.23413	1.68	54433
chr5	112311910	112312989	NM_005669	REEP5	2.06171	-1.24	54418
chr15	75986696	75987288	NM_018285	IMP3	2.58831	1.45	54328
chr1	118202165	118203594	NM_017709	FAM46C	-3.96659	-2.3	54276
chrX	49011715	49012892	NM_007075	WDR45	-2.16027	-1.85	54244
chr19	56145989	56146912	NM_152600	ZNF579	5.45831	-1.3	54239
chr19	1455357	1456195	NM_000156	GAMT	4.50503	-1.88	54207
chr7	100130775	100131422	NR_130118	TSC22D4	-3.4912	-2.04	54196
chr1	181111439	181112188	NM_016545	IER5	-2.29373	-2.17	54176
chr17	57696293	57697740	NM_001166301	DHX40	-3.33038	-1.31	54131
chr19	2069361	2070227	NM_017797	BTBD2	2.09778	-1.16	54092
chr17	41909997	41910914	NM_004090	DUSP3	4.01398	3.04	54087
chr3	50191986	50193012	NR_045388	RBM5-AS1	-4.60021	1.58	54078
chr6	24720342	24722039	NM_016614	TDP2	-3.23021	-1.26	54075
chr19	19302542	19304089	NM_017814	TMEM161A	3.06973	-1.12	54005
chr7	139930051	139931401	NM_030647	KDM7A	-3.93032	-1.97	53985
chr1	45297768	45298267	NR_001457	SNORD38B	-1.97533	-2.38	53956
chr11	93516999	93518494	NR_003028	SNORA25	-5.25028	-1.13	53934
chr15	74340437	74341268	NM_001256676	STOML1	2.75451	-1.66	53889
chr16	19178923	19179331	NR_028028	ITPRIPL2	4.65347	2.17	53874
chr1	151566298	151566992	NM_020127	TUFT1	-3.73121	-1.34	53865
chr11	5301739	5302558	NM_000518	HBB	-9.14476	-1.42	53847
chr9	130619045	130619558	NM_001018078	FPGS	3.64026	-1.6	53842
chr17	27970133	27970671	NM_014030	GIT1	3.32584	-3.97	53792
chr7	151092269	151093003	NM_001243351	NUB1	-2.54695	2.85	53790
chr1	156884200	156884651	NM_002529	NTRK1	7.78108	2.81	53755
chr19	59083972	59085255	NM_032792	ZBTB45	3.71505	-1	53692
chr11	5309214	5309885	NM_000519	HBD	-7.59129	-1.17	53691
chr16	1876047	1877600	NM_023936	MRPS34	2.8754	-1.45	53683
chr7	139930051	139931401	NR_024451	JHDM1D-AS1	-2.26949	-1.97	53666
chr9	140062541	140063076	NM_013379	DPP7	2.42651	1.27	53613
chr6	26305083	26305896	NM_003524	HIST1H2BH	-4.00056	-2.77	53611
chr12	52400407	52401041	NM_020327	ACVR1B	3.27257	3	53561
chr19	4014672	4015397	NR_030367	MIR637	-2.97548	-2.48	53524
chr15	75127629	75128259	NM_001127190	CSK	3.09022	-1.2	53520
chr11	93516999	93518494	NR_003032	SNORA32	-4.10726	-1.13	53481
chr9	139796215	139797222	NM_001287343	PHPT1	3.68792	3.7	53451
chr1	179048320	179048616	NM_014864	FAM20B	-1.98836	-1.5	53395
chr1	65783204	65784336	NM_014787	DNAJC6	-3.95608	-1.03	53394
chr14	95929451	95930189	NR_026779	LINC00341	-5.80997	-3.18	53393
chr19	11669651	11670580	NM_138783	ZNF653	-3.8354	-1.42	53377
chr19	18707491	18708026	NM_012181	FKBP8	-2.78552	-1.99	53375
chr19	912625	913423	NM_001928	CFD	-4.78999	-1.77	53360
chr10	127622877	127623595	NM_018180	DHX32	-3.4819	-2.25	53352
chr1	155278036	155279180	NM_006589	FAM189B	3.33841	-1.15	53334
chr19	47343625	47344131	NM_001145144	SLC1A5	-2.90584	-1.55	53333
chr1	9352632	9353799	NM_001282587	H6PD	2.58533	2.03	53313
chr5	150880115	150880805	NM_078483	SLC36A1	-2.14254	-1.75	53298
chr1	45296494	45297090	NR_001456	SNORD38A	-4.44322	-1.9	53279
chr7	150807971	150808652	NM_004935	CDK5	4.47277	-1.03	53259
chr3	49195416	49196218	NM_005051	QARS	2.26071	-1.15	53255
chr10	102809678	102810498	NM_032429	LZTS2	4.11624	-1.15	53225
chr14	103857091	103857730	NR_002964	SNORA28	-4.41392	-2.17	53225
chr3	52332817	52333216	NM_144641	PPM1M	2.23413	4.02	53208
chr17	38136255	38137928	NM_139280	ORMDL3	-3.14637	-1.12	53207
chr12	57463218	57463796	NM_013251	TAC3	3.89923	-1.01	53163
chr17	48997029	48997367	NR_038458	TOB1-AS1	3.98589	1.8	53159
chr1	181110298	181111267	NM_016545	IER5	-2.29373	-2.75	53145
chr12	56915094	56915756	NM_207344	SPRYD4	3.70857	3.71	53125
chr7	56072425	56073024	NM_015969	MRPS17	2.03055	-1.14	53114
chr17	79843906	79844628	NM_001093767	FAM195B	3.46912	-3.82	53097
chr11	65708649	65709472	NM_004214	FIBP	3.58555	-1.16	53050
chr5	67639264	67639754	NM_181504	PIK3R1	-2.6963	-1.07	53043
chr20	49360820	49361384	NR_110890	FAM65C	-4.568	1.85	53035
chr16	29677803	29678343	NR_002593	SLC7A5P1	-6.46405	1.9	53035
chr22	39848396	39849114	NM_006116	TAB1	2.27059	1.08	52997
chr7	100781223	100782166	NM_030961	TRIM56	2.32927	-1.6	52975
chr16	88825582	88826138	NM_001012759	CTU2	2.28909	2.94	52970
chr3	49876622	49877212	NM_153273	IP6K1	-2.39919	-1.56	52944
chr11	57247814	57248162	NM_017611	SLC43A3	2.11929	-1.84	52935
chr1	149910701	149911609	NM_003528	HIST2H2BE	-2.16523	-1.63	52923
chr17	8338718	8340249	NM_000987	RPL26	2.26841	-1.33	52918
chr19	13188067	13188546	NM_001271043	NFIX	-3.02666	-2.58	52912
chr17	42200325	42201683	NM_138387	G6PC3	5.24483	-1.5	52907
chr2	219197120	219198486	NR_106768	MIR6513	-3.17668	-1.47	52892
chr19	584259	584977	NM_004359	CDC34	-2.64281	-1.3	52886
chr18	21085537	21085795	NM_003831	RIOK3	-5.73387	-2.36	52880
chr11	61636960	61637804	NM_013402	FADS1	2.51567	1.35	52853
chr17	8391394	8392613	NM_030808	NDEL1	-3.36854	-2.36	52834
chr11	111802541	111802991	NM_022761	C11orf1	5.08737	-1.72	52819
chr15	41039945	41040250	NR_040058	RAD51-AS1	-2.56868	-2.75	52794
chr1	227975278	227976508	NM_023007	JMJD4	2.75379	4.17	52781
chr22	29755505	29756024	NM_006478	GAS2L1	2.5646	-1.31	52780
chrX	48432339	48433489	NM_006579	EBP	2.3017	-1.37	52751
chr16	21566177	21566499	NR_027155	SMG1P3	-5.1367	-1.83	52736
chr1	45296494	45297090	NR_001457	SNORD38B	-1.97533	-1.9	52731
chr10	103595723	103596076	NM_006993	NPM3	3.13702	-1.59	52729
chr1	44509532	44510476	NM_152499	CCDC24	-2.9985	-2.03	52725
chr2	190497900	190498594	NM_014585	SLC40A1	-3.61789	-3.1	52710
chr11	5318968	5319960	NR_121648	BGLT3	-4.07034	-2.2	52688
chr6	24719404	24720163	NM_016614	TDP2	-3.23021	-1.68	52668
chr5	176905939	176906708	NM_002082	GRK6	-2.16976	-1.64	52637
chr1	149910701	149911609	NM_003517	HIST2H2AC	-5.0537	-1.63	52631
chr11	62432117	62433564	NM_000327	ROM1	2.42702	-1.02	52628
chr8	27221043	27221838	NM_001304495	TRIM35	3.63723	-1.06	52604
chr10	99257489	99259248	NM_016046	EXOSC1	2.96231	-1.22	52600
chr1	156882874	156883623	NM_002529	NTRK1	7.78108	2.18	52578
chr4	90810220	90811160	NM_001146054	SNCA	-4.72045	-2.4	52563
chr9	131643877	131645368	NM_016390	C9orf114	2.07777	-1.21	52522
chr9	140033547	140034024	NR_027447	MAN1B1-AS1	2.35098	2.27	52516
chr19	39420795	39422051	NM_001195833	RINL	4.20731	-1.08	52504
chr10	99257489	99259248	NM_198046	ZDHHC16	2.72019	-1.22	52481
chr2	220093133	220095194	NM_015680	CNPPD1	-4.64749	-1.59	52461
chr16	278565	279653	NM_000558	HBA1	-2.83755	-1	52460
chr11	93516999	93518494	NR_003026	SNORA1	-5.20898	-1.13	52447
chr9	140033547	140034024	NR_045720	MAN1B1	2.59596	2.27	52407
chr9	123528907	123529363	NM_001080497	MEGF9	-4.45387	1.69	52370
chr15	41151352	41151848	NM_001077268	ZFYVE19	2.67444	-1.35	52327
chr9	34178465	34179732	NM_015397	DCAF12	-5.08074	-1.52	52327
chr16	4576789	4577157	NM_001305141	NMRAL1	3.34916	-2.23	52322
chr7	2854723	2855447	NM_001282440	GNA12	-2.4886	-3.29	52311
chr9	99539864	99540953	NR_026792	LOC441455	-10.2896	-1.24	52306
chr22	50363990	50364830	NM_024105	ALG12	2.09587	-1.11	52304
chr9	140023681	140024830	NM_207309	UAP1L1	4.19693	-1.88	52303
chr1	24246435	24247838	NM_000147	FUCA1	-3.06707	-2.8	52277
chr19	18549314	18549959	NR_036156	MIR3189	-2.12301	2.3	52265
chrX	48828106	48829251	NM_006875	PIM2	-3.12093	-1.64	52265
chr6	3279802	3280621	NM_178012	TUBB2B	-5.45404	-1.94	52243
chr14	89935457	89936410	NR_036500	FOXN3-AS1	3.79099	2.55	52236
chr17	75135998	75137880	NM_001204408	SEC14L1	-3.91232	-1.44	52215
chr6	3209388	3210454	NM_001069	TUBB2A	-5.49798	-1.77	52138
chr1	43476661	43477270	NM_006516	SLC2A1	-2.66704	1.62	52118
chr15	41099103	41100187	NM_018145	RMDN3	-2.0553	-1.01	52111
chr14	67878511	67879101	NM_015994	ATP6V1D	-2.40919	-2.09	52086
chr11	93516999	93518494	NR_002920	SNORA8	-3.47122	-1.13	52081
chr3	10235188	10235557	NM_000551	VHL	-2.23674	-1.03	52054
chr14	93725077	93725913	NM_032490	C14orf142	3.05755	-3.07	52036
chr1	22029832	22030821	NM_001145658	RAP1GAP	-4.27404	-1.98	51978
chr17	16394762	16395889	NR_002744	SNORD49A	-4.50013	-1.44	51976
chr19	13187133	13187506	NM_001271043	NFIX	-3.02666	-3.46	51925
chr19	10706148	10706744	NM_032885	ATG4D	-2.71137	1.52	51877
chr11	64622159	64622999	NM_004579	MAP4K2	2.75736	-2.05	51866
chr16	30440873	30442002	NM_001214906	ZNF48	4.42774	-1.17	51805
chr1	47707215	47707909	NM_005764	PDZK1IP1	-4.26466	-3.58	51791
chr6	3023634	3024681	NM_001297700	SERPINB6	3.59867	-1.34	51758
chr5	112309616	112309961	NM_005669	REEP5	2.06171	2.62	51757
chr19	56143767	56144110	NM_152600	ZNF579	5.45831	-1.32	51727
chr1	149910701	149911609	NM_175065	HIST2H2AB	-6.56772	-1.63	51689
chr20	32950707	32951873	NM_001161766	AHCY	2.76568	-1.15	51682
chr16	84733100	84734458	NM_001303451	KLHL36	2.63458	-1.02	51663
chr18	2998004	2998519	NR_026659	LOC727896	-4.48527	-3.26	51640
chr1	206837147	206837876	NM_006893	EIF2D	2.15447	-1.55	51607
chr4	166299983	166300761	NM_006745	MSMO1	-2.35581	1.31	51555
chr4	87979207	87980202	NM_005935	AFF1	-4.23339	-2.41	51552
chr19	7990154	7991562	NM_001190467	PRR36	3.7831	-1.21	51532
chr6	37276847	37277176	NM_017772	TBC1D22B	-4.15049	-1.63	51532
chr3	50387883	50388911	NM_001200032	HYAL3	-3.06815	-1.29	51498
chr8	21828364	21828959	NM_015024	XPO7	-5.33062	-3.8	51482
chr20	48381625	48382171	NM_004776	B4GALT5	-2.03631	2.33	51477
chr1	44495329	44497366	NM_003780	B4GALT2	-2.63558	-1.15	51474
chr7	44887027	44888359	NM_001300981	PPIA	2.05458	-1.22	51459
chr2	26256035	26257694	NM_002254	KIF3C	3.50105	-1.28	51421
chr19	18259718	18260311	NM_015016	MAST3	-5.26375	-1.71	51412
chr19	50372391	50373479	NM_030973	MED25	-3.55363	-1.04	51400
chr19	15441763	15443541	NM_058243	BRD4	-2.16198	-1.24	51390
chr17	42143233	42144261	NM_032376	TMEM101	2.60364	-1.42	51350
chr6	26322337	26323541	NM_003534	HIST1H3G	-2.57206	-2.24	51327
chr2	74264478	74265212	NM_001287491	TET3	-2.72657	-1.26	51315
chr19	3556883	3558313	NM_016263	FZR1	-4.44515	-1.14	51304
chr1	155931708	155932295	NM_001256821	RIT1	-2.29698	-2.42	51295
chr11	93516999	93518494	NR_003033	SNORD5	-5.02308	-1.13	51280
chr19	13048638	13049934	NM_006563	KLF1	-2.32747	-1.36	51269
chr2	220093133	220095194	NM_024293	FAM134A	-2.7087	-1.59	51225
chr19	10501239	10501864	NM_002162	ICAM3	3.05369	-1.49	51206
chr9	130616223	130617099	NM_001018078	FPGS	3.64026	-2.29	51202
chr12	54120705	54121885	NM_005176	ATP5G2	4.2946	-1.38	51186
chr16	67891314	67892142	NM_020850	RANBP10	-4.40024	3.78	51173
chr2	220334080	220334431	NM_001927	DES	6.98063	2.16	51157
chr18	3062654	3063515	NM_014646	LPIN2	-6.58751	-2.38	51139
chr15	41037834	41039014	NR_040058	RAD51-AS1	-2.56868	-2.34	51121
chr1	12090986	12091700	NM_014874	MFN2	-2.34845	-1.04	51106
chr16	29675731	29676467	NR_002593	SLC7A5P1	-6.46405	-2.02	51061
chr7	44580947	44581899	NM_015332	NUDCD3	2.4296	-1.18	51038
chr19	18314371	18315659	NM_005027	PIK3R2	-3.3913	-1.2	51028
chr19	56143052	56143364	NM_152600	ZNF579	5.45831	-2.27	50997
chr11	93516999	93518494	NR_002959	SNORA18	-4.67706	-1.13	50983
chr19	13997839	13998311	NR_036515	LOC284454	-2.49051	-1.82	50972
chr19	13997839	13998311	NR_029497	MIR24-2	-2.87383	-1.82	50902
chr15	91478075	91479016	NM_001143785	FES	-2.62316	-1.85	50881
chr17	7530429	7531583	NR_002604	SNORD10	-2.61641	-1.5	50878
chr11	93516999	93518494	NR_031639	MIR1304	-6.55921	-1.13	50816
chr19	19626513	19627406	NM_001300946	GATAD2A	-2.15331	-1.35	50811
chr20	44591482	44592137	NM_006227	PLTP	2.80161	-1.54	50806
chr17	16394762	16395889	NR_003054	SNORD65	-4.56586	-1.44	50786
chr5	177590973	177591672	NM_015111	N4BP3	9.48534	-1.03	50767
chr6	28237276	28237638	NR_002936	TOB2P1	3.18162	-1.32	50750
chr19	13997839	13998311	NR_029501	MIR27A	-2.3524	-1.82	50744
chr11	64051832	64053714	NM_003377	VEGFB	4.67758	-1.06	50718
chr20	44651222	44651860	NM_022095	ZNF335	-2.90486	-1.31	50708
chr17	40975736	40976568	NM_032353	VPS25	2.68555	-1.53	50699
chr8	27219041	27220012	NM_001304495	TRIM35	3.63723	-1.75	50690
chr14	103851125	103852612	NM_183004	EIF5	-2.85142	-1.31	50671
chr18	21082914	21083991	NM_003831	RIOK3	-5.73387	-1.08	50666
chr6	26233859	26235407	NM_003523	HIST1H2BE	-6.13265	-1.78	50610
chr19	13997839	13998311	NR_029495	MIR23A	-2.46662	-1.82	50602
chr17	43274868	43275620	NM_006460	HEXIM1	-3.40341	-1.4	50561
chr19	17716516	17717588	NM_024656	COLGALT1	2.58295	1.24	50542
chr19	42774608	42775073	NM_001270614	DEDD2	-2.86861	-1.87	50536
chr10	126680873	126681552	NM_017580	ZRANB1	-2.45297	-1.33	50521
chr9	34177130	34177446	NM_015397	DCAF12	-5.08074	-3.63	50517
chr19	50144969	50145830	NM_020719	PRR12	2.43573	-1.24	50488
chr3	48722838	48723905	NM_134426	SLC26A6	2.39402	-1.05	50445
chr22	21386510	21387369	NM_006767	LZTR1	3.62044	3.64	50382
chr9	132647164	132648710	NM_016520	C9orf78	-3.25003	-1.37	50365
[truncated: 8,859 more rows]
