# Supplementary material for: Analyses of erythropoiesis from embryonic stem cell‐CD34+ and cord blood‐CD34+ cells reveal mechanisms for defective expansion and enucleation of embryomic stem cell‐erythroid cells
Source: J Cell Mol Med. 2022 Mar 5;26(8):2404–16. doi: 10.1111/jcmm.17263 (PMC8995447; doi:10.1111/jcmm.17263)
Supplement: Supplementary file 11 — Table S6 [file JCMM-26-2404-s010.xlsx]

## Sheet: df_rld_cluster
	Row.names	CB_pro	CB_EB	CB_LB	CB_Poly	CB_ortho	ES_ortho	kClusters	Merged_clusters
15	ABCD1	7.87185	7.45977	7.10163	5.19072	7.37128	10.7602	1	1
49	ACTG1	12.0545	11.4368	11.3768	11.5224	11.5138	14.4202	1	1
53	ACVR1B	4.02547	4.68907	4.85631	5.09994	7.34761	10.9054	1	1
54	ACVR2B-AS1	3.51067	4.249	3.48744	3.90381	4.51055	6.92631	1	1
56	ADA	9.32358	8.79623	7.73652	5.08559	8.51146	15.232	1	1
70	ADPRH	3.3384	3.35796	3.66112	2.69216	2.52642	9.0763	1	1
71	ADRB2	3.72546	3.87657	2.80017	1.69648	3.71856	6.78056	1	1
78	AGAP2-AS1	2.82514	1.77123	2.70495	1.19975	4.21516	8.61951	1	1
88	AHDC1	8.12047	8.75836	9.45092	9.92243	9.68851	12.3164	1	1
98	AKR1C1	8.1073	7.25421	6.79307	9.72998	10.4136	14.4719	1	1
99	AKR1C2	4.90864	5.00102	5.0766	5.02378	6.53996	11.6828	1	1
108	ALDOC	9.64478	9.17556	8.46441	6.59119	10.3006	11.9708	1	1
110	ALG12	9.38808	9.37922	9.56751	9.58831	8.782	11.1871	1	1
115	ALKBH7	10.3399	9.78712	9.12039	8.09995	11.2022	11.5925	1	1
119	ALOX5AP	3.27683	4.0187	4.85142	1.21151	4.00306	5.6685	1	1
127	AMPD2	10.7217	10.4952	9.49275	7.17692	11.579	10.8526	1	1
148	ANXA1	5.58092	5.79672	5.75307	4.47686	10.3504	13.3536	1	1
150	ANXA2	7.12463	6.312	5.39489	5.70158	8.68397	13.703	1	1
152	ANXA2R	5.55443	5.27636	5.0164	5.49506	4.91314	7.69162	1	1
153	ANXA4	9.7594	9.04506	7.95227	6.55559	9.05739	12.9418	1	1
164	APOBEC3F	9.9192	10.1013	10.4006	10.3361	9.19491	11.8768	1	1
166	APOBEC3H	2.19526	1.47378	1.67614	1.84827	3.95922	8.94645	1	1
167	APOBR	5.49863	4.33237	4.12815	2.01274	4.9592	7.80936	1	1
174	APPL1	8.81133	7.34272	6.84597	6.64727	6.15309	11.2246	1	1
176	AQP10	1.97431	0.627484	-3.6294	1.75708	3.66255	7.18136	1	1
191	ARHGAP5	11.1913	11.0323	11.04	11.5668	10.3218	12.8098	1	1
192	ARHGAP5-AS1	5.11317	5.52081	4.72958	3.81452	2.88859	11.1087	1	1
223	ASCL2	0.550184	0.34349	0.0141888	3.15718	5.77305	10.2059	1	1
228	ASS1	5.80155	7.18312	8.22484	7.76679	7.09825	12.4363	1	1
243	ATOX1	9.00167	8.77103	8.40741	7.04794	7.88905	11.2435	1	1
262	ATP6V1F	10.7974	10.6277	10.5052	9.79055	9.97681	12.5293	1	1
275	AURKAPS1	3.62985	4.08435	4.47349	4.43485	3.91454	4.31786	1	1
285	B4GALT7	8.51675	8.32119	7.9607	7.58176	8.41151	10.9332	1	1
289	BAG2	10.6471	10.3189	9.46236	8.57504	11.3525	10.5832	1	1
290	BAIAP2	7.97909	7.66782	6.80517	6.10113	9.59185	9.95488	1	1
305	BCL3	4.50957	3.76076	1.70679	-0.289156	8.74129	10.1071	1	1
339	BRWD1-IT2	-10	1.39277	1.26411	2.90742	-0.24292	6.47839	1	1
369	C19orf24	9.77628	9.60631	9.06807	8.73232	11.1383	11.5298	1	1
377	C1orf123	9.73043	9.65955	9.5678	9.18447	8.7738	11.1805	1	1
384	C1QTNF6	5.85535	5.83161	5.90209	6.33189	6.38583	9.64947	1	1
397	C5orf45	7.1636	6.90554	6.17876	2.83394	8.26042	8.23689	1	1
398	C6orf1	7.10491	6.77371	7.08751	7.19922	9.25216	12.0941	1	1
400	C6orf226	4.81622	4.43633	4.83228	6.00082	6.86971	9.28827	1	1
415	CA11	3.28814	2.49704	3.05421	0.924524	5.8159	10.8894	1	1
418	CACFD1	4.87348	4.40493	4.86571	6.0038	6.83586	9.99719	1	1
426	CAMK2N1	1.56017	1.92272	2.02642	2.39583	3.77834	7.94002	1	1
427	CAPN2	8.34236	8.40381	8.37497	8.27783	7.81636	13.7472	1	1
436	CATIP-AS1	1.67013	-1.38234	-2.59155	0.328877	-0.800906	6.0155	1	1
449	CCDC107	6.62292	6.7965	6.79486	6.60019	6.31395	9.88182	1	1
486	CCNY	11.6309	11.4035	11.2668	11.9546	11.6351	14.1533	1	1
487	CCR7	6.80051	8.22073	9.76134	8.5515	7.10329	10.1863	1	1
498	CD52	1.29661	3.01469	2.58434	2.8438	6.6937	9.74159	1	1
510	CDC37L1-AS1	2.33079	1.65493	3.24975	3.65604	3.62988	6.98531	1	1
522	CDHR1	3.13421	2.60414	2.59029	2.57527	5.45927	9.71554	1	1
532	CDKN1C	4.61742	4.16231	4.274	3.11664	5.14216	10.8356	1	1
541	CEBPA	2.54342	3.34741	3.63799	4.86205	5.80472	8.63191	1	1
569	CERS5	9.08513	8.93612	8.95107	8.68735	8.37288	10.7156	1	1
572	CH17-340M24.3	4.83792	4.52649	4.66321	4.74074	3.5272	7.38409	1	1
580	CHPF	6.613	5.48092	4.42241	5.98126	8.63672	11.8487	1	1
598	CITED4	5.10854	4.47375	3.22297	0.924042	3.8617	11.3095	1	1
601	CKB	9.83234	9.48984	8.87005	7.42618	8.73727	11.9854	1	1
608	CLEC11A	5.06277	4.98845	4.97472	3.88417	4.62743	8.34939	1	1
615	CLN3	10.631	10.3891	10.2058	9.30953	11.6127	11.7783	1	1
624	CLU	5.9871	5.47336	5.75512	4.84872	8.32342	12.4432	1	1
669	CREB3	9.11789	9.08845	9.02329	8.09531	8.90711	12.8168	1	1
690	CSNK2A2	10.4267	10.4075	10.5324	10.922	10.4467	12.8881	1	1
692	CST3	8.82283	8.35754	7.89034	6.3184	7.82847	11.643	1	1
698	CTF1	3.45263	3.6323	2.9978	3.19623	4.08296	8.23817	1	1
706	CTSV	5.37802	5.5971	5.84565	6.84732	7.38693	10.2008	1	1
709	CUTA	11.9713	11.68	11.1453	8.96972	11.1902	13.6727	1	1
714	CXXC5	10.8625	10.7517	10.4512	9.2132	9.93231	12.7038	1	1
730	DBP	6.92483	6.16745	5.83782	4.91167	9.26667	10.255	1	1
786	DIABLO	10.7184	10.5474	10.2425	9.7758	9.90937	12.1367	1	1
816	DNLZ	6.22528	6.13868	5.47983	5.42475	8.11843	9.58859	1	1
830	DPM3	8.1011	7.95657	8.19011	8.13904	8.27779	10.739	1	1
840	DUSP13	-10	-10	-10	-10	-10	9.99505	1	1
843	DUSP22	8.88077	8.67455	8.46766	7.41607	7.73471	11.2884	1	1
878	EGLN3	4.6576	3.97842	4.26816	3.64276	5.27438	9.87755	1	1
885	EIF1AY	-0.673849	-3.01658	-1.64083	-0.0176641	-0.850191	10.2742	1	1
894	EIF4EBP3	7.6335	7.22354	6.82928	4.65774	7.82219	9.55323	1	1
899	EIF6	11.3175	11.0451	10.6659	10.3645	10.4883	12.7915	1	1
912	EMP3	11.6985	11.2213	10.8389	10.6605	11.7895	14.3792	1	1
915	ENO1	13.7253	12.9925	12.1721	11.0371	13.1587	15.1612	1	1
955	EVI5L	8.54996	8.81363	9.4811	10.3414	8.03669	9.75039	1	1
959	EXOC3-AS1	4.90116	4.75968	4.98346	5.47562	4.94741	8.71371	1	1
976	FADS3	9.15074	8.28178	6.88223	7.057	9.66955	12.0122	1	1
982	FAIM2	3.9446	3.87401	4.87567	-10	4.81583	13.4753	1	1
992	FAM127A	10.1057	10.1149	10.0399	9.38195	9.03141	12.1248	1	1
1018	FAM213A	6.83512	5.34865	4.68762	5.29438	7.02189	14.4416	1	1
1026	FAM220A	9.3875	9.21873	9.06193	8.2778	8.35135	11.3729	1	1
1036	FAM58A	8.16029	7.94386	7.61539	4.48737	7.53075	11.2248	1	1
1067	FBLL1	1.01641	0.765408	-1.61373	1.76772	-0.823088	5.62646	1	1
1083	FDXR	9.00715	8.90882	9.0248	10.6372	10.9627	13.9987	1	1
1090	FGF11	4.52727	4.31465	2.5918	2.50331	4.00241	8.81781	1	1
1110	FLNA	11.559	11.2279	10.7823	9.76685	12.9083	13.422	1	1
1111	FLNC	-0.169669	-0.457498	-1.047	0.9199	2.40661	14.2288	1	1
1124	FOXD2-AS1	4.20842	4.22716	4.54052	4.61764	4.02391	6.74746	1	1
1128	FOXN3-AS1	5.60088	5.52189	5.49005	4.14689	4.72753	8.97177	1	1
1133	FOXP4	10.091	10.4367	10.764	10.4206	9.799	12.5551	1	1
1154	FXYD5	8.23655	7.4599	6.72403	6.55716	6.57055	9.91472	1	1
1174	GATAD1	10.7771	10.5963	10.4584	9.94709	10.2255	11.9311	1	1
1178	GATSL3	6.20306	6.33717	6.81522	8.07922	7.98257	10.5449	1	1
1217	GLYCTK	6.11399	6.02173	6.43946	6.85967	5.26003	8.48195	1	1
1233	GNPDA1	10.9773	10.9095	10.5366	8.27836	10.3499	12.8036	1	1
1261	GSN	7.37077	7.4421	7.25755	7.42878	10.4379	13.5801	1	1
1268	GSTM3	8.68872	7.86683	7.09804	7.51175	7.7782	9.10365	1	1
1270	GSTP1	11.029	11.1974	11.5529	11.6517	10.9663	14.4508	1	1
1280	GTSE1-AS1	3.4942	3.38289	4.66122	5.21784	3.1623	6.42809	1	1
1289	H6PD	9.68988	8.9505	7.93884	7.25958	9.01451	11.6132	1	1
1304	HBE1	6.62276	6.90128	7.72607	11.7121	15.588	23.0886	1	1
1310	HBZ	8.6219	9.85199	11.2515	10.5025	11.3516	20.2849	1	1
1311	HCFC1R1	9.25101	9.10287	9.07714	8.52925	8.45654	11.6271	1	1
1340	HES4	-0.579238	0.543332	1.31012	-10	1.00572	6.72437	1	1
1346	HEXIM2	6.11573	6.33558	6.27224	5.40389	7.13492	10.4331	1	1
1392	HOTAIRM1	5.03302	4.59811	4.79621	4.289	3.83194	7.72052	1	1
1408	HSCB	6.87846	6.32593	6.1845	5.7962	6.31374	9.12601	1	1
1413	HSP90AB1	16.1641	15.9874	15.3291	14.0602	16.4448	17.2746	1	1
1419	HSPA6	7.50584	8.04284	8.7171	6.015	8.91455	11.0431	1	1
1430	ICAM2	9.85177	9.2596	8.25975	7.32479	10.2103	12.8291	1	1
1431	ICAM3	8.06012	7.35115	6.4783	6.13383	6.2201	9.96257	1	1
1446	IFI35	8.3023	8.42318	8.67002	9.20339	7.82222	10.8342	1	1
1475	IMPA2	9.93347	10.3968	10.9483	12.1467	9.27882	13.6907	1	1
1480	INHA	4.80232	5.25025	6.65657	4.03136	4.36136	10.5415	1	1
1521	ITPRIPL2	6.61971	6.1927	5.79326	5.85478	6.40688	8.90695	1	1
1573	KIF1C	10.8638	10.8985	11.0563	11.4488	10.2519	13.1626	1	1
1576	KIF3C	7.48814	6.93849	6.39475	7.30373	7.32821	11.1827	1	1
1586	KLF15	7.12158	6.30405	4.62967	4.45766	10.0143	9.82362	1	1
1589	KLF4	2.8926	3.7393	3.34215	3.82148	7.04646	9.43062	1	1
1600	KLLN	5.87345	5.84734	5.46889	5.80512	6.75559	7.88105	1	1
1609	KRT18	3.89337	3.48278	2.84064	5.10277	8.38411	13.8644	1	1
1610	KRT19	4.75493	4.06891	3.48534	-0.571938	2.01601	13.9622	1	1
1611	KRTCAP2	10.5137	10.4361	10.3895	10.3514	9.62605	12.0654	1	1
1615	LAGE3	10.3621	10.5616	10.6379	9.91938	9.36827	12.7499	1	1
1616	LAMB2	4.29933	3.29301	2.27469	-1.30966	3.64108	9.36288	1	1
1618	LAMTOR2	9.63104	9.39673	9.22437	8.34043	9.01148	11.8442	1	1
1626	LBX2-AS1	4.42828	4.09316	4.14768	3.97709	7.25999	10.1919	1	1
1633	LDHD	5.05816	4.36964	4.2082	3.93721	8.09242	14.8192	1	1
1638	LENG9	7.16557	6.84802	5.93487	4.52846	6.45435	8.67485	1	1
1646	LIF	0.287983	3.09699	3.59478	4.71223	6.73614	10.6989	1	1
1653	LINC00235	1.79315	1.81802	1.70629	0.591773	0.770708	5.20642	1	1
1658	LINC00493	9.21237	8.78797	8.66437	8.30286	7.8271	11.2163	1	1
1660	LINC00638	4.87728	4.43159	4.4058	4.84492	4.44235	7.41076	1	1
1663	LINC00674	9.26887	8.98607	8.52707	7.68648	8.08071	12.2145	1	1
1675	LINC01021	2.27246	3.06217	2.58165	3.76849	6.6087	10.5559	1	1
1676	LINC01023	4.5374	4.18465	4.55208	4.12027	4.03863	7.79579	1	1
1679	LINC01144	2.71823	3.4676	3.01301	3.37942	3.44654	7.00672	1	1
1682	LINC01465	2.40811	2.93511	2.98311	4.5297	3.58058	5.95745	1	1
1692	LMO4	9.95809	9.87059	10.1969	11.5164	10.421	12.6925	1	1
1701	LOC100133985	2.88814	3.26729	2.1244	4.10486	4.15442	6.85431	1	1
1703	LOC100287015	7.06042	6.77543	6.69668	6.72764	7.03718	8.32486	1	1
1708	LOC100419583	5.84943	5.16882	5.08832	4.33944	4.97912	9.58487	1	1
1711	LOC100506302	7.07633	6.86557	6.58275	7.15756	7.41734	9.90594	1	1
1714	LOC100652758	4.04035	4.42322	4.77641	5.61237	5.65521	8.60605	1	1
1719	LOC101928837	-10	-2.24212	0.356014	-0.247289	-1.66069	4.79747	1	1
1764	LRRC23	6.71271	6.48606	6.39303	5.76004	5.71722	9.51679	1	1
1765	LRRC4	5.28854	5.07446	5.58358	2.83366	3.40481	12.1108	1	1
1773	LRRTM1	-10	-10	-10	-10	-10	9.0048	1	1
1784	LXN	12.3219	12.2274	12.6052	11.6468	11.134	14.9727	1	1
1790	LZIC	9.27514	9.25673	9.17816	9.61039	7.86917	11.1302	1	1
1793	MAB21L1	0.0624611	-1.68119	-10	-10	-1.83672	7.4358	1	1
1815	MAP3K10	7.14276	7.05197	6.96411	7.09201	7.67291	10.1168	1	1
1862	MDK	3.79141	2.4691	2.05887	2.69879	3.11488	8.14436	1	1
1865	MDP1	6.65133	6.88146	7.29831	7.05187	6.414	9.58014	1	1
1888	METTL12	6.20898	5.82354	5.42534	4.38041	5.97435	9.55062	1	1
1897	MFI2	5.99272	5.55393	5.11125	4.99651	7.74794	10.848	1	1
1901	MFSD10	8.29597	7.28855	5.93332	4.32826	6.94954	9.9392	1	1
1904	MGAT4B	13.0102	12.6749	11.9743	10.7011	13.5711	14.8101	1	1
1905	MGAT5	6.51935	5.6776	5.47521	7.01183	8.38797	12.8065	1	1
1920	MIR1204	-10	-10	-10	-10	-10	5.15341	1	1
1921	MIR1281	-10	-10	-10	-10	-10	4.93236	1	1
1922	MIR144	-10	-10	-10	-10	-10	5.1961	1	1
1923	MIR202	-10	-10	-10	-10	-10	4.01016	1	1
1924	MIR202HG	3.68296	3.93411	4.5061	5.00742	6.21989	8.7633	1	1
1926	MIR23A	-10	-10	-10	-10	-10	3.87937	1	1
1927	MIR24-2	-10	-10	-10	-10	-10	2.51437	1	1
1928	MIR27A	-10	-10	-10	-10	-10	5.4521	1	1
1929	MIR3064	-10	-10	-10	-10	-10	2.56805	1	1
1930	MIR3189	-10	-10	-10	-10	-10	4.81299	1	1
1931	MIR34A	-10	-10	-10	-10	-10	4.21766	1	1
1932	MIR3916	-10	-10	-10	-10	-10	4.23776	1	1
1933	MIR4737	-10	-10	-10	-10	-10	5.78483	1	1
1934	MIR486-1	-10	-10	-10	-10	-10	4.9772	1	1
1935	MIR5047	-10	-10	-10	-10	-10	4.14684	1	1
1936	MIR616	-10	-10	-10	-10	-10	2.88468	1	1
1937	MIR663B	-10	-10	-10	-10	-10	4.81251	1	1
1938	MIR8072	-10	-10	-10	-10	-10	4.90999	1	1
1978	MRPL10	10.6867	10.4563	10.3268	10.0415	9.6254	12.5063	1	1
2020	MT1E	3.74258	3.70757	3.83229	3.29246	2.2938	9.44802	1	1
2021	MT1F	-0.748451	0.650993	-10	-10	0.938936	8.4829	1	1
2024	MT1X	5.79309	5.36481	4.88081	3.62785	3.0077	10.1382	1	1
2025	MT2A	8.17247	7.93534	7.6621	8.30081	9.48623	12.6908	1	1
2046	MTRNR2L9	3.16872	2.72932	2.91605	3.98092	5.31598	7.00212	1	1
2058	MXRA8	4.40025	3.61286	2.33369	3.09437	1.48482	10.7913	1	1
2075	NAB2	8.6668	8.8737	9.22706	7.27484	10.4311	10.5221	1	1
2079	NAGK	9.04674	9.24263	9.4857	9.76799	8.60849	12.1352	1	1
2099	NCKAP5L	7.15318	5.26323	2.59048	3.23492	5.73773	10.7688	1	1
2107	NDRG1	7.50308	7.48257	6.76898	6.98599	8.90808	12.9155	1	1
2109	NDRG4	2.79719	2.67789	1.64558	1.37915	5.21338	10.8299	1	1
2116	NDUFB7	10.2143	10.1697	10.1099	9.60647	9.26776	12.3057	1	1
2139	NFU1	9.50491	9.21804	9.1818	9.61684	8.38728	10.7039	1	1
2150	NKIRAS1	6.60109	6.00738	5.35206	5.41988	6.99596	10.4508	1	1
2176	NPC2	11.521	11.3806	11.5493	10.7358	10.5616	13.7651	1	1
2189	NR0B1	-10	-10	-10	-10	-10	7.49053	1	1
2190	NR1D1	7.52731	7.08878	6.37748	3.97755	10.6294	10.36	1	1
2200	NRN1L	1.32601	1.61282	1.83005	1.71315	2.5242	6.77618	1	1
2203	NRSN2-AS1	6.92369	6.59896	5.91263	7.28439	6.9735	9.08502	1	1
2214	NTRK1	1.01689	3.76864	4.86089	4.98435	4.39735	12.3572	1	1
2251	OBSL1	8.37038	7.92164	7.94469	6.76055	7.26139	11.7655	1	1
2252	OCEL1	8.20936	8.03769	8.10745	6.31877	7.32816	10.3012	1	1
2265	ORAI2	10.8319	9.84782	8.89398	9.06629	10.3057	11.6603	1	1
2300	PARP6	8.41488	7.46006	6.28944	4.9214	6.14749	11.6182	1	1
2330	PDCD4-AS1	7.10351	6.31732	5.98323	5.86698	6.85283	9.41695	1	1
2331	PDCD5	10.2932	9.75454	8.99911	9.0514	9.63319	12.0058	1	1
2345	PEG10	2.99448	3.3841	4.17897	2.05517	3.62645	9.40145	1	1
2351	PERP	6.73703	6.82417	6.47131	7.321	8.02184	9.91982	1	1
2359	PFN2	0.485135	0.93306	-0.342775	-0.52855	2.28935	7.95307	1	1
2365	PGLS	9.80082	9.50494	9.32489	8.91576	8.75291	11.7474	1	1
2377	PHLDA1	4.91473	5.19887	5.60595	5.5187	6.29966	8.10146	1	1
2378	PHLDA3	4.67904	4.22252	4.36414	6.12929	7.13922	12.8966	1	1
2407	PITX1	3.87973	6.52435	8.398	7.84805	5.77206	8.33672	1	1
2415	PKM	7.3963	6.97666	7.33718	7.19085	9.14213	13.8243	1	1
2425	PLD3	11.2891	10.9223	10.8702	9.96247	10.3817	13.9686	1	1
2427	PLEC	6.16347	6.9948	7.23763	6.52859	7.0625	11.9855	1	1
2435	PLK2	1.32578	3.0165	3.05264	3.8704	7.07448	10.8603	1	1
2441	PLTP	10.6816	9.67652	8.4091	9.29851	8.85935	11.4068	1	1
2444	PLXNA3	8.52914	8.77407	8.84196	9.30666	8.93907	11.3142	1	1
2452	PNO1	10.3786	10.2694	9.48137	7.99555	10.9021	10.6752	1	1
2471	POLM	7.83945	7.08284	5.53623	6.01209	6.68046	9.14716	1	1
2479	POLR3D	9.69557	9.58952	8.89168	7.72698	8.839	11.2355	1	1
2488	PPAPDC1B	7.83544	7.27093	6.8586	6.08337	7.64153	10.7496	1	1
2489	PPAPDC2	7.80355	7.48776	7.36945	7.18489	6.52643	9.59599	1	1
2510	PPP1R3E	8.57702	8.37082	8.16545	7.73131	7.63114	10.6101	1	1
2515	PPP3CB-AS1	7.28629	6.98969	7.28304	8.3231	7.9637	9.61183	1	1
2535	PRKCD	7.43145	6.96919	6.54318	8.46292	8.44229	11.0079	1	1
2549	PRR36	1.92931	-0.334575	-2.95882	-0.996561	2.63917	7.36913	1	1
2570	PTGS1	8.81303	9.18718	9.46829	7.64053	8.51148	13.806	1	1
2578	PTPRCAP	2.89638	3.01202	2.56782	0.120067	2.7033	6.39985	1	1
2604	RAB13	10.5613	10.2947	10.4077	10.1652	9.18114	12.9059	1	1
2605	RAB29	7.04701	6.47683	5.70322	5.49034	5.88786	8.30119	1	1
2606	RAB32	2.08318	3.758	4.05457	2.43712	5.40435	9.70343	1	1
2615	RABGGTA	8.52216	8.67486	9.14885	9.2537	7.97714	10.3516	1	1
2631	RALY-AS1	3.1393	3.85846	3.96857	4.44086	3.77287	7.26995	1	1
2640	RARA-AS1	-0.216825	-0.029223	0.730063	2.3572	3.07004	7.17167	1	1
2682	RENBP	8.51354	8.29139	8.37267	8.44997	10.6615	12.9841	1	1
2684	RETSAT	8.42657	7.36514	6.12913	5.6567	8.56196	10.9894	1	1
2697	RGAG4	2.8043	3.18238	4.36796	2.10853	4.28129	9.98004	1	1
2723	RNASEH1-AS1	6.10466	5.79552	4.88919	5.34579	6.15802	8.33873	1	1
2740	RNF208	9.35603	8.7115	7.46999	5.65707	9.02932	9.68098	1	1
2746	RNPEP	10.0659	9.52343	8.70894	7.50219	9.79921	10.72	1	1
2748	ROM1	4.47491	4.20981	4.02872	4.82573	5.87534	8.77937	1	1
2749	ROMO1	9.42699	9.46233	9.42643	8.92716	8.43065	11.6718	1	1
2760	RPL13P5	3.87639	3.48937	3.971	4.34912	3.5283	6.07134	1	1
2780	RPP25	7.24451	6.06593	5.1765	4.49655	6.69536	11.8115	1	1
2781	RPP25L	9.24971	9.00296	8.66293	7.9254	7.85144	11.4136	1	1
2789	RPS19	14.8401	14.7521	14.7631	14.2956	14.1751	16.5736	1	1
2794	RPS4Y1	-2.82821	-1.97612	-3.60037	-0.544791	-10	13.3901	1	1
2807	RRAS	6.14532	5.94538	6.27984	6.24449	7.37565	10.3643	1	1
2824	RTN4	13.0962	13.1275	13.2152	13.189	12.9243	15.8689	1	1
2835	S100A11	4.51193	4.23581	4.67596	1.3821	4.48205	9.08173	1	1
2839	S100A8	1.2152	1.81652	3.2948	2.18508	4.43138	8.85815	1	1
2840	S100A9	1.64241	4.18215	4.35788	-0.0564063	3.59431	9.14411	1	1
2876	SELM	-0.0159969	-0.859405	-1.60705	0.30309	4.06429	8.37694	1	1
2883	SEPT1	5.16443	5.43404	4.90097	4.33155	5.44286	8.25244	1	1
2952	SLC1A4	9.60963	10.8715	11.8472	11.814	9.69276	11.8339	1	1
2963	SLC25A21-AS1	6.32202	6.58991	7.55162	8.74265	6.43543	8.53614	1	1
2987	SLC30A10	5.2951	7.37571	9.28453	9.20364	8.48132	11.9382	1	1
2989	SLC35C1	8.32549	7.97389	7.26173	7.99743	10.7132	11.6113	1	1
3017	SLC9A1	8.39434	8.17829	8.05929	9.47501	8.86546	12.3242	1	1
3047	SMIM4	7.36752	6.70218	5.91341	2.49846	5.89945	10.1326	1	1
3070	SNORA4	-10	-10	-10	-10	-10	2.69849	1	1
3071	SNORA40	-10	-10	-10	-10	-10	3.6243	1	1
3072	SNORA63	-10	-10	-10	-10	-10	3.08527	1	1
3073	SNORA73B	-10	-10	-10	-10	-10	7.1921	1	1
3074	SNORA8	-10	-10	-10	-10	-10	3.64352	1	1
3075	SNORA81	-10	-10	-10	-10	-10	2.60667	1	1
3076	SNORD10	-10	-10	-10	-10	-10	3.51308	1	1
3077	SNORD101	-10	-10	-10	-10	-10	1.92971	1	1
3078	SNORD116-4	-10	-10	-10	-10	-10	3.97738	1	1
3079	SNORD18C	-10	-10	-10	-10	-10	2.4705	1	1
3080	SNORD2	-10	-10	-10	-10	-10	2.22508	1	1
3081	SNORD22	-10	-10	-10	-10	-10	2.98407	1	1
3082	SNORD36A	-10	-10	-10	-10	-10	3.72781	1	1
3083	SNORD89	-10	-10	-10	-10	-10	5.57537	1	1
3094	SOD3	-10	-0.673775	0.813116	-10	0.170688	11.1497	1	1
3099	SOX7	4.93949	4.75717	4.98777	5.08113	6.00683	8.71564	1	1
3102	SPACA6P	4.09503	4.4514	5.46692	3.06753	4.95274	8.90864	1	1
3105	SPATA24	4.7151	4.06245	4.10664	1.02741	5.99057	5.59883	1	1
3119	SPP1	3.0584	5.50837	5.41996	1.09692	5.55155	6.2156	1	1
3149	ST20-AS1	5.75664	5.35862	5.18422	4.95239	5.19499	7.84672	1	1
3160	STC2	3.07357	4.18161	5.47077	5.61468	4.10038	9.26318	1	1
3173	STX3	3.5262	4.09377	3.84872	3.77527	7.08945	11.9564	1	1
3178	STYXL1	9.82843	9.7803	9.73915	9.97686	9.43197	11.8254	1	1
3196	TAC3	0.396979	1.39099	1.02024	0.660346	3.2622	8.03844	1	1
3203	TANC1	9.66345	9.4752	9.24622	11.4837	10.1381	12.1984	1	1
3223	TBL2	10.191	9.76012	9.2912	8.93496	9.38912	11.7211	1	1
3227	TCEA2	6.22478	5.80879	5.14938	4.59519	5.7295	9.60387	1	1
3250	TF	-1.27486	1.87717	2.51604	2.46938	-0.841341	11.9255	1	1
3264	THAP7-AS1	5.57885	5.57622	5.52426	6.05413	5.51323	9.25647	1	1
3277	THUMPD3-AS1	6.92248	7.03242	7.08847	7.7677	7.47307	10.0564	1	1
3280	TIGD3	4.15718	4.07282	4.5675	4.95631	6.33289	10.028	1	1
3281	TIGD6	7.84019	7.71441	7.47781	7.34427	7.0913	9.72999	1	1
3284	TIMP1	8.83368	8.14368	7.44832	8.23759	8.78443	11.584	1	1
3286	TIPARP-AS1	3.74665	3.06423	2.38534	2.83349	3.13966	6.69667	1	1
3288	TJP2	12.1408	12.4758	12.8223	12.4049	12.1833	14.894	1	1
3290	TLCD1	6.81921	7.07425	6.67407	7.04558	5.67894	8.76828	1	1
3307	TMEM120A	8.65374	8.11014	7.92704	8.91835	9.56287	11.969	1	1
3310	TMEM134	7.53105	6.88291	6.39707	6.7027	9.34671	11.1303	1	1
3313	TMEM147	10.0103	9.79557	9.3711	8.99828	9.11144	12.6543	1	1
3316	TMEM150A	5.39928	3.40462	2.14026	1.66032	5.5742	11.1342	1	1
3322	TMEM184B	9.37684	9.30228	9.3035	9.71512	8.95748	11.526	1	1
3325	TMEM191A	1.50951	1.81011	0.070812	0.564056	2.73982	6.7205	1	1
3327	TMEM191C	-1.53205	2.91066	1.18122	2.87231	4.0073	7.05123	1	1
3335	TMEM219	9.87257	9.40471	8.72933	7.04251	8.19684	12.6072	1	1
3341	TMEM251	8.13029	7.9021	7.39808	7.37078	7.88193	10.47	1	1
3342	TMEM256	9.61324	9.58403	9.93965	10.1742	9.29502	11.753	1	1
3343	TMEM258	10.2907	10.1051	10.111	9.99395	10.2588	12.5211	1	1
3347	TMEM44-AS1	5.40006	5.52546	5.67612	5.97159	5.58346	8.91386	1	1
3349	TMEM52	4.95139	4.11793	2.91855	5.40515	6.16372	8.68749	1	1
3361	TMEM99	6.15112	5.97671	6.0121	4.20283	4.49523	9.257	1	1
3373	TNFRSF1A	8.0212	7.80203	8.40003	9.63728	8.95103	11.9803	1	1
3378	TNFSF9	5.2053	4.93065	3.8147	4.63058	5.5478	8.52273	1	1
3380	TNIP2	9.43484	9.40952	9.37609	9.13358	8.66545	11.4098	1	1
3385	TOB1-AS1	5.52035	4.70916	4.09525	4.00662	3.48548	7.31809	1	1
3386	TOB2P1	6.29761	6.43008	6.73484	6.4421	5.25322	8.40661	1	1
3401	TP53I3	8.6517	8.56784	8.66273	8.13913	8.7745	11.2609	1	1
3423	TRIB1	4.58209	3.02798	2.65181	2.82249	6.93103	9.51569	1	1
3426	TRIM22	6.70121	6.24291	5.82625	7.14766	7.98087	10.9139	1	1
3447	TRPT1	8.1701	8.25795	8.35469	7.26942	7.35037	10.9311	1	1
3458	TSPAN13	11.9133	11.9826	12.1512	11.1515	11.3443	13.85	1	1
3464	TSPYL2	7.0865	7.14031	7.45192	9.76093	8.08388	11.3531	1	1
3496	TXNDC15	8.99708	8.92046	8.90518	7.82472	7.82937	11.1654	1	1
3514	UBE2D4	8.39055	8.1116	7.43164	7.01311	6.87978	10.5586	1	1
3544	UNC119	6.65613	5.5158	4.46063	3.39301	4.23245	9.08652	1	1
3549	UPK1A	1.88349	1.11123	1.43893	3.77902	6.4847	10.4912	1	1
3551	UPP1	0.302742	0.729784	1.77756	0.502935	1.21016	10.7376	1	1
3560	USB1	9.96566	9.96558	10.0157	9.78915	9.24372	11.6784	1	1
3566	USP27X	4.98042	4.12478	3.29667	3.43062	5.50561	9.1716	1	1
3567	USP27X-AS1	2.76262	1.9757	2.19674	-0.290628	2.7785	7.05287	1	1
3584	VANGL2	3.43125	2.59609	1.83103	3.25876	3.41	10.0126	1	1
3597	VIM	7.03767	6.63457	6.81179	4.05316	6.85693	13.2052	1	1
3653	YTHDF3-AS1	3.44552	3.46181	3.79425	4.31034	3.13478	7.25626	1	1
3674	ZCRB1	9.71823	9.67644	9.90398	9.76748	9.0159	11.426	1	1
3699	ZKSCAN2	9.03976	8.51447	7.9965	7.95977	7.80259	10.2612	1	1
3701	ZMAT3	8.84969	8.33373	7.22198	6.78987	8.38717	11.1523	1	1
3716	ZNF219	9.136	8.68988	8.18863	8.12901	7.856	11.1103	1	1
3722	ZNF296	7.50828	7.01518	5.8863	2.24676	7.93581	9.16096	1	1
3724	ZNF319	8.37399	8.20662	8.09448	7.91152	7.29389	10.5958	1	1
3727	ZNF33B	10.1192	9.71767	9.07882	8.43282	8.58626	11.8741	1	1
3744	ZNF524	8.47987	8.77184	9.38948	10.3661	9.34667	11.7876	1	1
3756	ZNF641	6.82831	5.76756	5.24618	6.73523	5.18297	10.0984	1	1
3765	ZNF688	6.98488	6.93801	7.38785	7.66645	6.91715	9.99239	1	1
8	ABCB4	9.84468	10.0058	9.95849	7.41054	5.46107	0.496774	2	2
31	ACAA2	11.887	11.6998	11.5073	12.3375	10.0791	10.9001	2	2
57	ADAL	9.87773	9.98773	10.3127	10.2333	8.14113	9.08854	2	2
58	ADAM9	10.2179	10.433	11.0432	11.3412	9.09542	9.31979	2	2
59	ADAMTS3	8.93017	9.39607	9.93853	8.82588	6.64269	5.68872	2	2
63	ADCY3	8.68879	8.90051	8.63749	8.42578	5.83605	5.03541	2	2
76	AGA	8.38472	8.84991	9.60625	9.91913	7.2683	8.31205	2	2
102	ALAD	14.2411	14.4944	15.2079	15.3641	14.4478	11.8695	2	2
132	ANKLE1	12.5486	13.0932	13.8069	14.3198	13.4763	7.30108	2	2
143	ANLN	12.1743	12.611	13.2951	13.1841	10.6559	8.80325	2	2
146	ANP32AP1	-0.164431	0.516537	0.407359	-1.31184	-0.846386	-10	2	2
147	ANP32E	12.7097	12.9567	13.5825	14.5353	13.0714	10.3671	2	2
162	APOBEC3B	11.2831	11.395	11.4035	10.9255	7.64246	8.78216	2	2
184	ARHGAP11B	7.6976	8.36344	9.09117	9.3927	7.16909	3.53367	2	2
185	ARHGAP19	12.4245	12.7413	13.3197	12.6677	10.2764	9.57629	2	2
187	ARHGAP23	12.2756	12.8206	13.255	12.7002	10.606	12.1992	2	2
189	ARHGAP33	9.40841	10.2126	11.1703	11.426	8.3848	6.16517	2	2
224	ASF1B	11.094	11.4948	12.2359	12.9238	10.0837	9.27036	2	2
229	ATAD2	13.0368	13.5546	14.1145	14.7519	11.8572	9.75289	2	2
231	ATAD5	12.6938	12.939	12.9567	11.645	9.41452	5.711	2	2
236	ATG16L2	6.45641	6.84913	7.60202	7.63811	5.35611	6.18296	2	2
245	ATP1A1-AS1	6.06018	6.3345	6.96295	6.21976	3.98177	5.56017	2	2
266	ATP8B3	8.80363	8.9452	9.1144	6.8722	7.98463	4.15519	2	2
269	ATRIP	9.83759	9.85305	9.94828	9.6502	7.45242	9.03364	2	2
273	AUNIP	10.9242	10.9695	11.0065	9.18701	7.02189	5.8563	2	2
276	AURKB	10.9049	11.5362	12.4833	11.6057	9.03732	8.23473	2	2
277	B3GALNT1	11.9926	11.6615	10.9954	7.22473	6.05059	0.792243	2	2
292	BARD1	10.3957	10.5525	10.7837	10.716	8.08398	6.96992	2	2
302	BCL11A	10.9578	11.2152	11.6501	11.7948	9.43227	-2.31046	2	2
307	BCLAF1	13.4811	13.5551	13.3576	12.3397	13.1327	10.7008	2	2
317	BIRC5	12.3655	12.7813	13.4041	12.8935	10.7616	9.2955	2	2
319	BLM	11.7124	11.8766	12.0535	11.1483	8.56928	7.10408	2	2
334	BRCA1	12.3878	12.6189	12.7236	12.7572	10.2951	9.05607	2	2
335	BRCA2	10.9803	11.322	11.6177	11.6978	9.21016	7.8257	2	2
344	BTG3	9.88441	10.384	11.1763	12.1686	9.99099	9.4929	2	2
346	BUB1B	11.8527	12.1524	12.5978	12.0394	9.65828	7.38436	2	2
365	C17orf75	9.378	9.68262	9.93047	9.7682	8.6905	9.16037	2	2
367	C18orf54	9.39341	9.74812	10.0828	9.95469	7.17558	5.93397	2	2
375	C1orf112	10.188	10.3856	10.5345	10.3602	8.05647	7.49357	2	2
390	C2CD5	11.5255	11.6261	11.7781	11.2318	9.12319	9.48315	2	2
396	C5orf34	7.55925	7.56539	8.40808	8.21651	5.63514	4.72247	2	2
399	C6orf223	4.94828	6.06257	7.70058	8.33836	5.20842	1.7467	2	2
416	CA3	6.44523	7.10961	8.49343	5.62124	3.91351	2.1344	2	2
417	CABLES2	9.45757	10.0283	10.5828	10.8224	8.1711	9.79998	2	2
433	CASC5	11.5824	12.3591	13.2487	13.3549	11.0289	8.09973	2	2
434	CASP8AP2	11.9789	12.3556	12.6953	11.5148	9.22056	9.21717	2	2
439	CBR1	9.41883	9.19778	8.44371	6.20911	8.18226	3.44449	2	2
444	CBX5	14.0591	14.2177	14.4895	14.2749	12.099	12.1596	2	2
450	CCDC109B	9.46511	9.47909	9.58373	9.48605	7.02504	6.48308	2	2
455	CCDC15	10.0997	10.1626	10.5642	9.69962	7.05222	6.8122	2	2
472	CCHCR1	10.4468	10.499	10.4939	10.4317	8.12792	8.22926	2	2
473	CCNA2	13.3297	13.7919	14.5515	14.8078	12.9755	9.99161	2	2
475	CCNB2	12.5154	12.8751	13.531	13.2784	11.125	9.74798	2	2
479	CCNE1	11.8042	12.2321	12.3955	9.87012	7.455	5.81484	2	2
480	CCNE2	10.1457	10.5145	10.8059	10.9979	8.1156	5.31315	2	2
481	CCNF	11.3663	12.3587	13.8076	14.3208	11.7007	9.9338	2	2
495	CD36	15.3346	15.7456	16.1178	15.6627	13.9978	6.76927	2	2
505	CDC25A	11.9236	12.0227	12.0083	11.5795	8.95887	8.78468	2	2
507	CDC25C	9.03877	9.59805	10.9409	11.2489	8.93586	7.65598	2	2
514	CDC45	11.5691	11.6745	11.5362	10.7136	8.24392	6.53163	2	2
515	CDC6	12.0031	12.2504	12.1546	11.0613	8.85536	7.80098	2	2
516	CDC7	11.0881	11.441	11.8964	10.8151	8.28569	5.93258	2	2
517	CDCA3	10.039	10.729	11.7975	11.367	8.89099	7.99384	2	2
518	CDCA4	11.4102	11.8984	12.3641	12.2824	9.13594	9.2985	2	2
519	CDCA5	12.2855	12.4213	12.7201	12.7388	9.98885	9.3002	2	2
523	CDK1	12.2039	12.8334	13.8927	13.8768	11.5154	9.46504	2	2
526	CDK2	12.3532	12.5668	12.6504	11.6417	9.24387	9.9686	2	2
539	CDT1	13.5295	13.5254	13.489	12.6988	10.1202	10.3474	2	2
540	CDYL2	6.21497	6.38405	6.20676	1.9099	3.95018	-1.93292	2	2
547	CENPF	13.2666	13.8526	14.8173	15.3713	13.469	9.04043	2	2
548	CENPH	11.4536	11.6179	11.6522	9.78818	7.57557	7.09106	2	2
549	CENPI	9.38887	9.87653	10.5678	10.1751	7.92156	5.62941	2	2
550	CENPL	9.72416	10.093	10.8491	11.2578	9.05889	7.70108	2	2
551	CENPM	10.7319	10.9433	11.1443	11.001	8.24285	7.87193	2	2
552	CENPN	11.3629	11.7389	12.3709	13.1585	11.0449	10.0029	2	2
553	CENPO	11.067	11.3633	11.8394	12.0717	9.84698	7.95624	2	2
554	CENPQ	9.42886	9.46371	9.81605	10.5004	7.93972	7.43291	2	2
555	CENPU	12.6298	12.7712	13.0232	12.7711	10.5239	9.75043	2	2
557	CENPW	10.3379	10.5189	10.9399	11.1983	8.47046	7.39706	2	2
558	CEP162	9.20628	9.54913	10.1157	10.885	8.87286	7.07494	2	2
561	CEP192	11.9777	12.1959	12.6091	12.5661	10.1498	9.52842	2	2
562	CEP295	11.0695	11.3618	11.7926	12.0006	9.58435	7.96479	2	2
563	CEP72	9.04233	9.21723	9.40422	9.1134	6.53783	5.23681	2	2
565	CEP78	10.4621	10.4165	10.3467	9.95862	7.40828	6.61877	2	2
566	CEP89	8.29358	8.17534	8.66182	8.94149	6.70682	7.45173	2	2
574	CHCHD2	12.909	12.8309	12.8572	12.9188	12.8582	10.9191	2	2
577	CHEK2	10.5092	10.6058	10.7866	9.62244	7.46488	7.90684	2	2
587	CHTF18	10.8456	11.1294	11.1876	10.9726	8.39709	8.0868	2	2
595	CIT	12.176	12.6997	13.6066	14.1003	11.7884	8.71303	2	2
600	CKAP2L	10.869	11.6812	12.8556	13.7935	11.3474	8.57518	2	2
622	CLSPN	11.7009	12.0733	12.2832	12.0093	9.61691	7.22402	2	2
639	CNTLN	10.3254	10.5711	10.8338	9.96389	7.74019	6.28121	2	2
640	CNTRL	10.9044	10.9625	11.0511	11.5624	9.36293	6.99541	2	2
674	CREBZF	11.4987	11.7064	11.7053	11.8732	11.6804	10.14	2	2
686	CSE1L	13.4122	13.4386	13.3294	12.3465	10.1824	10.7549	2	2
719	CYP2J2	4.77491	5.49744	6.00484	2.602	-0.844157	-1.93813	2	2
728	DARS2	11.3607	11.4517	11.5927	11.1993	9.07339	10.454	2	2
740	DCLRE1A	11.1069	11.4057	11.6644	10.7429	8.40315	8.39402	2	2
746	DDIAS	10.1614	10.3685	10.3566	9.17801	7.05666	5.75363	2	2
750	DDX11	11.694	11.7827	11.6301	10.5458	8.14714	6.99143	2	2
751	DDX12P	10.3793	10.9738	11.1439	11.1593	8.59969	4.21111	2	2
757	DDX60	10.236	10.5742	11.1475	10.906	8.42505	6.18718	2	2
763	DENND1B	9.00801	9.00047	9.11899	9.24838	6.90458	7.1048	2	2
767	DEPDC1B	10.8272	11.232	12.1061	11.8255	9.42358	7.01078	2	2
776	DHFR	14.0004	14.3579	14.6127	14.172	11.5399	11.5154	2	2
788	DIAPH3	11.244	11.6998	12.3942	12.7221	10.3989	7.80317	2	2
798	DMC1	7.79009	7.94256	8.32534	7.47262	5.11804	5.59143	2	2
802	DNA2	10.6899	10.9644	11.2726	11.2014	8.26398	6.49667	2	2
806	DNAJA4	14.4403	14.841	15.0361	12.9996	12.4904	4.80859	2	2
812	DNAJC9	13.1964	13.4879	13.8851	13.7631	11.4877	11.3366	2	2
817	DNMT1	14.0249	14.2273	14.2778	13.0531	10.5443	9.21393	2	2
824	DONSON	11.1273	11.424	11.6465	11.5349	8.83305	8.69626	2	2
837	DTL	12.7554	12.8804	12.95	12.0733	9.62358	8.14509	2	2
859	E2F7	9.25564	10.4978	11.6613	12.635	9.87342	6.73164	2	2
860	E2F8	10.7083	11.4739	12.1881	12.5925	9.62758	5.68663	2	2
871	EEF1E1-BLOC1S5	10.1079	9.69409	9.7387	9.50468	7.25795	-10	2	2
877	EGFL8	9.10132	9.38288	9.51805	8.75534	6.26616	6.48614	2	2
884	EID3	7.37944	7.24637	7.56688	6.9026	4.719	2.7762	2	2
909	EME1	9.72656	9.98365	10.1142	8.19939	5.94473	5.97502	2	2
934	ERAP1	11.4656	11.4716	11.5658	11.3156	9.07045	10.6908	2	2
935	ERCC6L	10.7924	10.8467	10.8552	10.1067	7.88734	6.11247	2	2
945	ESCO2	11.123	11.6286	12.1591	12.3466	9.55954	6.89446	2	2
948	ESPL1	12.2791	12.8544	13.3997	13.437	10.6888	8.2751	2	2
951	ETAA1	9.57726	9.48841	9.56092	8.62621	6.286	6.61196	2	2
958	EXO1	12.0613	12.2414	12.2877	11.8499	9.12185	6.96199	2	2
965	EXOSC8	11.3587	11.3323	11.4614	10.6619	8.38183	9.13174	2	2
968	EZH2	11.6926	11.9174	12.3064	12.8687	10.7677	8.08528	2	2
987	FAM111A	11.0568	11.602	12.3163	12.7435	9.9488	8.88135	2	2
1005	FAM173B	8.75048	8.77139	8.90151	8.94149	6.59346	7.88372	2	2
1029	FAM24B	6.93869	6.89144	7.16039	6.14572	4.14508	1.82452	2	2
1039	FAM72C	10.647	11.0305	12.1155	11.9817	9.63529	7.95776	2	2
1050	FANCA	11.7953	12.0287	12.1449	11.3377	8.93046	6.72916	2	2
1051	FANCB	9.01608	9.30316	9.54145	9.20803	6.91264	4.65901	2	2
1054	FANCG	11.0566	11.0367	11.1013	11.0588	8.4252	10.0297	2	2
1055	FANCI	13.1568	13.5581	13.973	13.7474	10.9034	8.4021	2	2
1056	FANCM	10.3115	10.4049	10.5344	9.34399	6.89776	7.85166	2	2
1058	FAR1	12.5446	12.5513	12.6524	12.2758	10.1021	9.73916	2	2
1065	FBF1	8.81428	9.12235	9.55057	9.12906	6.60269	7.39951	2	2
1068	FBN1	10.3683	9.18669	7.75041	9.89971	9.22259	4.63855	2	2
1076	FBXO4	8.54517	8.6244	8.65705	6.51995	5.96764	4.07619	2	2
1078	FBXO5	11.2917	11.8871	12.5957	12.7554	10.0557	7.40441	2	2
1086	FEN1	13.3276	13.5507	13.5223	12.8275	10.6815	11.555	2	2
1087	FERMT3	11.9626	12.5183	13.2433	13.7997	12.571	10.6603	2	2
1099	FIGNL1	10.613	10.7444	10.7634	10.6006	7.97452	6.0231	2	2
1117	FN3K	12.2411	12.1661	12.229	10.9982	8.82916	9.31935	2	2
1120	FNTB	8.35613	8.23835	8.77441	7.70026	4.89275	6.46153	2	2
1125	FOXD4L1	3.48194	4.82422	5.96643	3.09463	4.44193	1.25838	2	2
1127	FOXM1	12.3462	12.8273	13.5356	13.9309	11.2039	8.8867	2	2
1166	GALNT6	12.1586	12.5536	12.9554	13.4376	12.5639	5.44387	2	2
1192	GEN1	10.8205	11.2294	11.7003	12.1476	9.89684	8.03232	2	2
1194	GFOD1	8.5361	9.29763	9.76252	8.64615	6.32219	6.40703	2	2
1200	GINS2	11.6736	11.7828	11.5219	9.88152	7.66028	7.4178	2	2
1201	GINS3	10.6237	10.6572	10.8596	9.85875	7.62204	7.78225	2	2
1207	GKN2	2.70724	4.77316	6.34016	2.31751	1.25358	-10	2	2
1228	GNB3	3.92534	4.78428	6.40464	6.92375	3.71746	3.36632	2	2
1245	GPD2	10.2912	10.1019	9.81342	10.4667	8.44484	9.72249	2	2
1259	GSG2	10.4142	10.5923	11.0045	11.0362	8.29956	7.63775	2	2
1287	H1F0	13.6673	15.1637	16.8817	17.2623	15.0142	14.7165	2	2
1291	HACE1	9.14611	9.22578	9.54914	9.71392	7.06639	7.00449	2	2
1294	HAT1	12.2202	12.4193	12.5427	12.3094	9.5682	10.2432	2	2
1296	HAUS5	10.9049	11.1198	11.2652	10.2427	7.97142	8.31282	2	2
1298	HAUS8	9.88246	10.2797	10.9486	11.3686	8.24599	7.59334	2	2
1321	HEBP1	13.0726	13.3215	13.6072	13.1752	13.0241	10.54	2	2
1328	HELLS	10.6758	10.828	10.7604	9.10378	6.93397	5.17833	2	2
1330	HENMT1	8.3412	7.88388	7.54046	4.94731	2.58722	-0.0583509	2	2
1337	HERC3	10.6549	11.0199	11.4364	10.8974	8.78382	9.57317	2	2
1338	HERC6	8.57256	8.97805	9.3955	8.62467	6.42958	6.68879	2	2
1342	HES6	12.8855	13.7866	14.4188	14.8426	13.8791	8.52631	2	2
1352	HIRIP3	10.5962	10.8824	11.2563	10.7903	8.36672	8.80622	2	2
1380	HMGA2	10.3497	9.96204	9.60523	7.11591	6.54403	2.93854	2	2
1381	HMGB2	14.6379	15.2267	16.2028	16.5507	14.2206	12.7838	2	2
1383	HMGN2	14.3171	14.7035	15.2117	15.3253	12.9203	13.6023	2	2
1390	HNRNPA3P1	2.61829	3.39091	2.87544	3.21873	-0.845064	-0.341381	2	2
1394	HOXA9	8.22393	7.30751	5.90749	2.7538	3.6919	-10	2	2
1395	HOXB2	7.99394	8.09002	8.8872	9.59599	7.15423	6.97391	2	2
1404	HRASLS5	8.11092	7.62355	6.7362	8.45267	5.05807	6.33237	2	2
1467	IL18	7.204	6.65034	6.91359	4.38997	5.88803	1.84539	2	2
1478	INCENP	11.6778	12.2806	13.2342	13.3871	10.9935	9.9522	2	2
1495	IQGAP3	10.2712	10.9634	12.0525	12.1421	9.62463	7.28646	2	2
1513	ITGB3BP	9.67432	9.79562	10.1463	9.63763	6.92816	7.15673	2	2
1522	JADE1	11.9756	12.1422	12.495	12.8534	10.5026	10.8945	2	2
1537	KBTBD8	10.7502	11.0833	11.2874	10.7442	11.1503	9.10508	2	2
1554	KIAA0040	11.4071	11.5416	11.7031	7.51091	9.07356	2.28824	2	2
1555	KIAA0101	12.7161	12.6818	12.9348	12.4558	10.1554	8.4321	2	2
1563	KIAA1524	10.8683	11.3262	11.9948	12.3032	9.68631	6.94583	2	2
1571	KIF15	11.8219	12.2007	12.9162	12.8673	10.2997	7.13083	2	2
1572	KIF18B	11.0628	11.9185	12.9292	12.5874	10.2605	8.15304	2	2
1574	KIF23	11.3331	12.0751	13.1606	13.5049	11.1255	8.30963	2	2
1575	KIF2C	12.0043	12.4744	13.5212	13.9427	11.4418	9.35999	2	2
1577	KIF4A	11.6841	12.1725	13.1098	13.51	11.2609	8.77822	2	2
1580	KIFC1	11.6613	12.2755	13.3818	13.6535	11.0205	9.26369	2	2
1605	KNTC1	12.4097	12.7256	12.7723	12.0692	9.74126	8.04199	2	2
1607	KREMEN1	10.4236	11.5863	12.6715	13.19	10.9542	11.556	2	2
1628	LCAT	8.48239	8.89302	8.80422	7.14653	4.69239	5.17894	2	2
1630	LCMT2	9.80485	10.0215	10.2465	9.69143	7.37551	8.87177	2	2
1647	LIG1	12.7309	12.9905	13.1483	12.2565	9.76865	9.67717	2	2
1651	LIN9	10.3013	10.5616	10.9566	10.5357	7.92567	7.16695	2	2
1662	LINC00664	7.06604	7.94922	9.00526	8.11801	5.62765	0.738205	2	2
1678	LINC01133	9.29208	10.2339	10.8036	5.83884	4.89058	-0.0380294	2	2
1690	LMNB1	12.9596	13.0062	13.0183	11.704	9.43046	9.26857	2	2
1691	LMNB2	13.1645	13.1893	13.2489	12.4537	9.94611	11.2204	2	2
1695	LOC100129083	2.1719	3.22905	5.09669	6.08011	3.40083	0.695735	2	2
1700	LOC100133315	6.14034	6.26225	6.56204	6.99237	4.32092	5.53921	2	2
1715	LOC101243545	5.88072	5.83358	5.74694	5.33505	4.45512	0.21319	2	2
1730	LOC407835	4.85514	4.69103	3.95321	3.63355	3.93489	0.949749	2	2
1735	LOC642846	9.27712	9.73387	9.7636	9.5856	7.1968	3.33718	2	2
1737	LOC643387	5.5171	5.57124	5.15235	5.1451	5.35265	-1.18819	2	2
1761	LRR1	10.5612	10.7663	11.1116	11.0413	8.55049	8.94362	2	2
1770	LRRC8C	9.20279	9.64039	10.5232	10.3997	7.99732	4.85403	2	2
1771	LRRCC1	11.8059	11.9478	12.1985	11.4829	8.86249	7.28583	2	2
1777	LSM8	10.7258	10.7734	11.138	11.6656	9.39122	10.2824	2	2
1809	MANSC1	8.45177	8.93809	9.52954	8.66751	6.63332	7.07666	2	2
1825	MAP9	8.415	8.55993	8.27038	5.47571	4.96124	2.06068	2	2
1844	MB21D1	9.42986	9.30936	8.70504	6.93114	4.56363	1.57098	2	2
1852	MCM4	14.9549	15.0582	14.7854	12.9372	10.6929	10.3714	2	2
1854	MCM8	11.7542	12.0215	12.1754	11.7446	9.03825	8.95431	2	2
1861	MDC1	11.7147	11.9636	12.2731	12.3177	9.96417	10.7074	2	2
1863	MDM1	9.77184	9.95821	10.2561	10.6467	8.44223	7.99714	2	2
1877	MEG3	7.80109	7.48086	6.94073	3.93702	4.84341	-0.0664773	2	2
1881	MELK	10.9918	11.4701	12.129	12.3339	9.52173	6.87517	2	2
1893	MEX3D	9.05225	9.01906	8.86249	9.42521	7.02278	7.80089	2	2
1918	MINPP1	14.0173	14.1806	14.5463	14.8363	13.8761	9.36913	2	2
1939	MKI67	14.062	15.0676	16.1337	17.1997	15.0959	9.31246	2	2
1945	MLH1	12.0499	12.3815	12.6906	12.5186	10.3502	11.1198	2	2
1953	MMS22L	11.5558	11.7475	11.7953	11.3838	8.78331	7.11861	2	2
1954	MND1	9.67324	9.58338	9.53516	9.76197	7.15214	6.17553	2	2
1968	MOV10	11.4644	11.812	12.4107	13.4642	10.9728	12.165	2	2
1971	MPHOSPH9	11.1591	11.4911	12.0044	12.3584	9.80821	7.90367	2	2
2007	MSH2	13.1804	13.0977	12.7559	11.4187	8.76069	8.99208	2	2
2008	MSH5	8.66321	8.9194	9.18452	8.6735	6.59947	5.76004	2	2
2009	MSH5-SAPCD1	7.91205	8.41628	8.30389	8.32512	3.57778	2.03709	2	2
2012	MSL3P1	7.21773	7.22294	7.4926	7.64359	5.3081	4.98521	2	2
2028	MTBP	10.0198	9.9981	10.1477	9.21926	6.68687	5.82426	2	2
2056	MXD3	8.5144	9.84196	11.5958	12.312	9.79744	7.79933	2	2
2061	MYBL2	13.7089	14.2889	14.8337	15.2487	12.9625	10.7688	2	2
2068	MYO19	12.1704	12.2855	12.116	11.1351	8.98258	9.6121	2	2
2071	N4BP2	10.9691	10.9138	10.9827	11.5382	9.12204	9.38064	2	2
2074	NAB1	10.2355	10.043	9.7984	10.2986	8.15117	9.57621	2	2
2090	NCAPD3	13.0443	13.4038	13.8172	13.5837	10.7745	9.7675	2	2
2091	NCAPG	12.5651	12.9886	13.7388	13.7392	11.3229	9.43807	2	2
2092	NCAPG2	12.1657	12.574	13.2459	13.9681	11.2324	8.47364	2	2
2093	NCAPH	12.3181	12.7275	13.3177	13.0898	10.411	8.27443	2	2
2094	NCAPH2	12.1737	12.3598	12.5777	12.3576	9.74031	11.6437	2	2
2105	NDC80	11.0026	11.5645	12.6167	12.9436	10.3758	8.03694	2	2
2122	NEDD1	11.2875	11.4728	11.8168	12.2454	9.70235	8.90435	2	2
2123	NEDD4	10.9141	10.7086	10.7098	10.814	7.99845	8.60502	2	2
2126	NEMP1	12.6533	12.7333	12.9646	12.596	10.5549	10.1796	2	2
2132	NFIC	10.8466	10.5141	10.0393	10.0443	7.96212	7.21548	2	2
2141	NFYB	10.6104	10.7171	10.8281	10.3471	8.17249	9.26447	2	2
2147	NIN	10.4615	10.1646	9.9164	11.7306	8.8736	8.17077	2	2
2152	NLRC5	8.18685	9.05533	9.59233	6.79548	6.40783	3.94599	2	2
2219	NUCKS1	14.1029	14.1297	14.4463	14.2583	12.0151	12.3152	2	2
2236	NUP210	14.8142	14.8094	14.6653	12.2189	10.1201	8.63098	2	2
2237	NUP37	11.1128	11.1777	11.2667	10.5633	8.37791	9.0201	2	2
2244	NUSAP1	12.5146	13.388	14.7039	15.1969	12.5911	10.5242	2	2
2257	OIP5	9.83506	10.0598	10.6528	10.7888	8.29375	7.33332	2	2
2280	OXCT1	11.7148	11.6033	11.5117	10.2054	7.84942	5.80427	2	2
2294	PAQR4	10.2632	10.5563	10.5518	9.24528	6.54443	6.66957	2	2
2306	PAXIP1	11.1352	11.3811	11.5982	11.3412	9.34016	9.20384	2	2
2307	PBK	10.9543	11.3508	11.9943	12.3844	9.67346	7.28102	2	2
2308	PBX3	9.20345	9.188	9.53959	9.83242	7.67667	8.03329	2	2
2318	PCNA	14.3606	14.5766	14.56	13.5283	11.3123	11.8423	2	2
2339	PDS5B	11.7908	11.9764	12.2187	12.0361	9.89645	10.2144	2	2
2344	PECR	9.55305	9.33329	8.85618	11.3453	8.91474	5.46107	2	2
2374	PHF2	11.3418	11.5424	11.9094	11.7101	9.01888	10.53	2	2
2385	PI4K2B	11.3574	11.4422	11.6442	10.6714	8.4708	9.05392	2	2
2412	PKD2	9.59493	9.83118	10.0768	9.70741	7.19156	6.85516	2	2
2416	PKMYT1	11.6603	12.131	12.547	12.6728	9.85479	8.17146	2	2
2431	PLEKHH3	10.6601	11.5579	12.3128	11.5441	9.04773	9.90389	2	2
2434	PLGRKT	8.62997	8.68663	9.03047	8.96755	6.74539	8.36829	2	2
2437	PLK4	11.7495	12.0242	12.3713	12.2296	9.66776	6.91986	2	2
2440	PLSCR1	11.0947	11.2936	11.3834	12.1435	9.57044	10.1058	2	2
2460	POC1A	10.8098	10.8837	11.2219	11.1239	8.8802	8.61887	2	2
2465	POLA1	12.1333	12.234	12.3369	11.5349	8.86667	8.72281	2	2
2466	POLA2	11.783	11.8908	11.9155	10.7391	8.50783	9.0227	2	2
2468	POLD1	13.463	13.5323	13.4272	12.4437	10.325	10.3651	2	2
2470	POLE	12.6618	12.8894	13.0967	12.9207	10.1272	10.7374	2	2
2472	POLQ	11.7378	12.072	12.4897	12.4599	9.69248	6.88731	2	2
2498	PPIP5K1	9.28733	9.59833	10.319	11.3613	9.16371	9.22502	2	2
2512	PPP2R3B	8.81888	8.7429	9.09579	9.65685	7.58732	8.76307	2	2
2522	PRC1	13.5373	13.9791	14.7103	14.3959	11.7456	9.21604	2	2
2532	PRIM1	11.4872	11.6098	11.8181	11.171	8.58935	7.77409	2	2
2545	PRPS2	11.92	11.9137	11.6435	10.927	8.5938	7.0449	2	2
2557	PSAT1	11.773	12.8737	13.8396	12.9239	10.7142	11.458	2	2
2587	PVRL1	12.0262	11.6789	10.4632	11.5802	9.20029	8.24572	2	2
2618	RACGAP1	12.3554	12.803	13.6071	13.8632	11.4115	10.3352	2	2
2619	RAD18	11.0524	11.0467	11.102	10.2074	7.63444	7.76511	2	2
2622	RAD51	11.1008	11.2907	11.3105	11.3472	8.96067	7.63737	2	2
2624	RAD51AP1	10.7802	11.1149	11.4841	11.4817	8.66405	6.32623	2	2
2625	RAD51C	9.55186	9.66933	9.82925	9.70701	7.53669	6.37503	2	2
2627	RAD54L	11.2595	11.4969	11.6647	11.0477	7.91265	6.74787	2	2
2628	RAI1	10.6581	10.9731	11.2215	10.0041	7.52076	6.98721	2	2
2653	RBBP8	10.9436	11.0761	11.0824	11.4101	8.73102	8.52828	2	2
2655	RBL1	11.8964	12.2865	12.4831	11.4463	9.17608	7.52381	2	2
2664	RCAN1	9.38774	9.62847	9.85052	9.76346	7.55658	8.63826	2	2
2665	RCC2	13.8706	13.8512	13.8809	14.2832	12.0703	12.119	2	2
2670	RDX	12.1112	12.234	12.6102	12.7514	10.4759	11.7593	2	2
2672	RECQL	11.6755	11.9713	12.1909	11.4442	9.23991	10.3745	2	2
2673	RECQL4	12.3885	12.6755	12.6058	11.9072	9.47325	7.99144	2	2
2680	RELT	9.68581	10.055	10.342	10.0482	7.70708	8.30404	2	2
2688	RFC1	12.5846	12.785	12.9738	11.9636	9.55323	9.94612	2	2
2689	RFC4	11.9725	12.1027	12.0895	11.1106	8.36366	8.6091	2	2
2690	RFC5	11.4322	11.6103	11.6914	10.8063	8.77222	9.73279	2	2
2693	RFWD3	12.6887	12.8222	12.9592	12.6485	10.1537	11.1438	2	2
2695	RFX2	7.80615	8.60228	9.27596	9.9364	7.57071	4.68858	2	2
2699	RGPD5	9.3763	9.56305	9.837	9.39269	6.86367	7.38972	2	2
2706	RHNO1	10.8395	11.1686	11.7389	12.1459	9.96928	9.38016	2	2
2711	RIBC2	6.794	7.29477	7.30247	6.38331	2.96284	-1.02607	2	2
2719	RMI2	10.5446	10.5367	10.932	11.382	9.24157	7.73951	2	2
2724	RNASEH2A	11.4856	11.6007	11.7712	10.9614	8.16569	9.77145	2	2
2727	RNASEL	9.09932	9.21104	9.35966	9.90131	7.89677	8.17644	2	2
2757	RPL13AP20	4.50604	4.41064	3.75019	3.8449	2.62885	2.21008	2	2
2758	RPL13AP3	5.4659	5.53247	5.80968	4.03193	3.26838	1.96736	2	2
2759	RPL13AP6	3.4031	3.47003	3.77198	2.40952	1.81585	0.643174	2	2
2762	RPL19P12	4.20555	4.08119	4.11201	3.87647	4.35597	1.57032	2	2
2770	RPL29P2	3.34407	3.88949	3.73752	2.93516	2.62938	1.91353	2	2
2784	RPS14P3	5.50196	5.82531	5.69924	5.43401	4.93456	1.84463	2	2
2788	RPS18P9	7.1582	7.23108	7.14665	6.88292	5.7189	6.03703	2	2
2798	RPS6KA5	7.89449	7.9068	8.17627	9.2299	6.92868	7.30581	2	2
2800	RPSAP58	13.4494	13.3385	13.3742	12.4657	10.8046	11.0771	2	2
2808	RRM1	13.62	13.8261	14.068	13.8638	11.0966	10.8596	2	2
2809	RRM2	13.2939	14.1338	14.9905	15.7152	12.857	9.99458	2	2
2825	RTP4	3.4338	3.03819	3.96904	5.88599	3.26618	-10	2	2
2841	S1PR4	10.0966	9.64341	8.95788	5.05916	5.67214	0.473182	2	2
2864	SCML2	10.6244	10.5453	10.2313	9.7882	7.49783	8.2568	2	2
2884	SEPT8	11.8916	12.149	12.4321	11.0834	8.65139	7.61896	2	2
2901	SETSIP	-2.26456	2.11066	1.26592	1.36962	-0.24608	-0.128303	2	2
2904	SFI1	10.13	10.3552	10.4721	9.38449	6.73988	5.97749	2	2
2905	SFMBT1	9.45406	9.56679	9.82964	10.5657	8.21572	8.61058	2	2
2911	SGOL1	10.0588	10.5529	11.3859	11.8176	9.32441	6.83438	2	2
2918	SH3GL1P2	-0.405439	0.474502	-0.177595	-0.896807	-0.846386	-10	2	2
2919	SH3TC2	10.3779	11.0389	11.2772	8.09856	7.00153	4.26371	2	2
2920	SHCBP1	11.3816	11.9197	12.6939	13.0471	10.5449	7.95473	2	2
2936	SKA1	11.0741	11.6095	12.4417	12.7824	10.2001	7.73686	2	2
2937	SKA3	10.7327	10.8415	10.9389	10.9498	8.33689	6.24454	2	2
2947	SLC16A7	9.90114	10.2159	10.0525	7.5498	6.73536	4.24076	2	2
2955	SLC22A16	8.72242	9.45767	10.406	8.11125	5.81928	-10	2	2
2959	SLC25A10	10.1421	10.0253	9.89064	9.6253	7.44151	8.67803	2	2
2970	SLC25A40	10.822	10.7231	10.7218	10.3648	7.89307	8.57176	2	2
3020	SLFN11	12.1853	11.9517	11.2803	8.69242	7.18317	2.19444	2	2
3021	SLFN13	11.4494	11.8735	12.0854	11.6351	9.18585	6.56889	2	2
3027	SMA4	8.65542	8.33554	8.35451	7.93337	5.35829	5.45245	2	2
3032	SMC1A	14.1702	14.496	14.9092	14.8304	12.4249	12.2689	2	2
3033	SMC2	12.8584	13.2347	13.7524	14.2558	11.5619	10.0025	2	2
3034	SMC4	13.9184	14.3096	15.0355	15.3061	13.4082	11.4926	2	2
3035	SMC5	11.6701	11.8759	12.0549	11.9858	9.5113	9.77008	2	2
3036	SMC6	12.2864	12.3115	12.3981	11.932	9.81236	9.53575	2	2
3037	SMCHD1	12.7719	12.9419	13.0863	13.0415	10.946	11.3245	2	2
3049	SMIM8	8.677	8.59398	8.72789	8.94558	6.26431	7.80875	2	2
3053	SMPD4	12.8883	13.0318	13.1392	12.9586	10.8447	11.9626	2	2
3092	SNX24	7.79597	7.98444	8.33597	9.58704	7.07715	8.0292	2	2
3103	SPAG5	12.3125	12.8046	13.5825	13.2839	11.1663	8.99409	2	2
3109	SPC24	9.37725	9.66743	10.2131	10.2187	7.79456	5.34547	2	2
3110	SPC25	9.68093	9.90243	10.421	10.8595	8.60829	5.46351	2	2
3111	SPDL1	10.2985	10.6049	11.2896	11.2061	8.85707	7.43688	2	2
3112	SPEF2	6.67379	7.14815	7.05806	4.13518	2.93182	1.29544	2	2
3113	SPHK1	10.3597	10.5762	10.78	11.5491	9.48897	10.096	2	2
3116	SPIN4	11.5905	11.3555	11.3186	10.4064	8.15843	6.71698	2	2
3120	SPPL2A	10.4777	10.7128	11.1558	11.5953	9.54089	9.71077	2	2
3129	SQRDL	10.0662	11.3337	12.0296	8.23449	11.0019	4.64353	2	2
3155	STAG1	10.8558	11.1777	11.7891	12.4225	9.86212	10.3093	2	2
3166	STMN1	14.2804	14.0708	13.9668	14.1989	11.0633	12.0649	2	2
3188	SYBU	6.86508	8.07451	8.91949	8.98284	6.33606	4.12907	2	2
3189	SYK	11.0073	10.5293	9.70507	10.7411	8.34706	5.38646	2	2
3197	TACC3	12.556	13.0535	13.9234	14.0613	11.7171	9.70881	2	2
3198	TADA2A	10.0063	10.1881	10.4249	9.80476	6.80131	8.39895	2	2
3232	TCF19	11.0701	11.732	12.2274	11.7527	9.14332	7.6919	2	2
3234	TCHP	10.4881	10.621	10.5989	9.96102	7.56504	8.30055	2	2
3241	TDP1	10.4819	10.3401	10.4248	10.2941	8.23868	9.18415	2	2
3252	TFDP1	14.4873	14.8942	15.4747	15.7317	14.9067	9.82622	2	2
3257	TFRC	18.2059	18.6344	18.9412	19.5512	18.5148	14.7923	2	2
3274	THRB	10.3093	9.95282	9.03624	6.69192	5.95389	1.78682	2	2
3279	TICRR	11.192	11.6305	12.2424	11.8427	9.2072	7.61673	2	2
3282	TIMELESS	12.9337	13.0777	13.1777	12.4478	9.81498	9.69342	2	2
3289	TK1	12.5635	13.2141	13.8564	13.6417	12.6309	9.52501	2	2
3304	TMEM106C	10.5355	10.7226	11.0678	11.565	9.03084	8.99617	2	2
3363	TMOD2	6.58381	8.00611	9.40669	9.74465	7.56921	2.93235	2	2
3364	TMPO	14.1223	14.4886	15.154	15.7344	13.1821	11.5762	2	2
3365	TMPO-AS1	9.00278	9.29995	9.84165	9.94271	7.229	6.27377	2	2
3394	TOP2A	14.2212	14.9837	16.0376	15.6004	13.0179	11.2167	2	2
3396	TOPBP1	12.7815	12.9915	13.1826	12.7759	10.6271	10.5651	2	2
3410	TPX2	13.2887	13.8166	14.7527	15.174	13.6253	10.6864	2	2
3413	TRAIP	9.67975	9.84759	10.1805	9.18128	6.82574	7.29951	2	2
3441	TRIP13	10.8025	11.0123	11.0973	9.97217	7.91029	6.22243	2	2
3446	TROAP	10.6452	11.3363	12.4552	12.2973	11.1086	8.99366	2	2
3475	TTF2	11.7515	11.7449	11.6294	11.0437	8.92654	8.56393	2	2
3479	TUBA1B	16.2473	16.6176	17.1121	17.5422	15.4133	15.8465	2	2
3482	TUBB	16.451	16.6737	16.9377	16.8507	14.5724	16.0411	2	2
3488	TUBGCP3	11.5666	11.8826	12.3029	12.5083	9.75176	10.9099	2	2
3512	UBE2C	9.91352	10.7638	12.2692	12.2457	9.78304	8.1011	2	2
3520	UBE2T	10.905	11.4195	12.0741	11.7363	9.08368	7.54101	2	2
3527	UBR7	12.1264	12.3104	12.469	11.8229	9.27127	10.579	2	2
3538	UGGT1	14.226	14.2837	14.2527	14.0191	14.2247	11.4041	2	2
3539	UHRF1	12.9937	12.9092	12.7109	11.5703	9.36349	6.96446	2	2
3554	UQCRBP1	7.0971	7.36464	7.3952	6.53156	7.29031	-0.453809	2	2
3561	USP1	12.5283	12.7071	13.1332	14.1033	11.6442	10.5265	2	2
3572	USP37	11.2829	11.4213	11.4189	11.4681	8.86908	9.88975	2	2
3583	VANGL1	11.7522	11.7743	11.9405	12.342	9.90502	8.11155	2	2
3609	WDHD1	12.4938	12.7441	12.8875	11.7904	9.00286	7.99358	2	2
3613	WDR34	11.2013	11.5076	11.9373	12.7428	10.3481	9.22894	2	2
3624	WDR62	10.9297	11.4008	12.1028	12.3958	9.84844	8.7861	2	2
3626	WDR76	11.815	12.0665	12.2578	12.3021	9.61947	7.49013	2	2
3630	WHSC1	14.0535	14.45	15.0364	15.4796	13.0224	11.7745	2	2
3643	YEATS4	11.466	11.6201	11.9656	11.6999	9.13965	6.89964	2	2
3658	ZBED6CL	8.88514	8.10659	7.27362	3.01463	3.85185	-10	2	2
3676	ZDHHC13	8.33375	8.46413	8.74788	8.79334	6.13857	6.29596	2	2
3697	ZGRF1	11.1413	11.5743	11.7791	11.0183	8.74563	5.81262	2	2
3705	ZNF107	9.91161	10.0542	10.2703	9.73775	7.69218	8.03819	2	2
3733	ZNF367	11.2904	11.5239	11.6833	11.3828	8.76428	7.39349	2	2
3736	ZNF441	7.85515	7.99199	8.1485	8.20795	5.99254	6.22102	2	2
3763	ZNF678	9.68613	9.89263	10.1442	8.98604	6.90907	5.81836	2	2
3770	ZNF700	9.3311	9.13429	9.00282	8.87495	6.80814	8.00446	2	2
3789	ZWILCH	11.4225	11.598	11.87	11.958	9.33836	8.94641	2	2
3790	ZWINT	12.2883	12.6022	13	12.4412	9.84442	8.21133	2	2
1	AAED1	6.99528	5.96946	4.34731	1.63688	2.21483	9.05075	3	3
11	ABCC1	10.9698	10.3966	9.53528	7.39999	9.16628	12.8467	3	3
17	ABHD11	8.01174	8.20195	7.92987	7.25641	6.78465	8.931	3	3
20	ABHD14B	10.8211	10.3372	9.77024	7.22268	7.5415	11.9599	3	3
21	ABHD15	8.41412	7.67355	6.65119	4.88462	5.74237	9.18659	3	3
24	ABHD8	8.79896	8.76726	9.06201	7.83272	5.95856	9.90962	3	3
35	ACAT2	12.0577	11.6353	11.4436	10.9627	9.64838	12.2416	3	3
62	ADCK2	9.42261	9.24162	9.16696	9.4238	7.43816	10.6234	3	3
72	ADSL	12.3993	12.2571	11.79	10.5672	9.68875	12.8186	3	3
81	AGO1	9.68224	9.0689	8.42093	6.5037	6.26408	10.5735	3	3
92	AIMP1	11.3686	11.3375	11.0591	10.0898	9.38915	11.689	3	3
96	AKR1A1	10.628	10.1968	9.69641	6.8314	7.89289	12.5855	3	3
100	AKR1C3	10.2342	9.66106	8.79794	5.64212	5.50261	10.6434	3	3
101	AKR7A2	10.371	10.3096	10.1698	7.76202	6.86041	11.1123	3	3
106	ALDH1B1	11.2045	10.9145	9.96432	6.23104	7.87277	13.0486	3	3
111	ALG3	10.749	10.5617	9.99024	7.75231	8.06476	12.491	3	3
136	ANKRD33B	10.2265	8.91904	7.4713	5.66205	7.24158	12.2513	3	3
156	AP4M1	9.35586	9.53548	9.76556	9.40773	7.26329	9.504	3	3
159	APBB3	8.23431	8.28409	8.22397	6.23497	7.06148	10.0343	3	3
160	APLNR	7.97757	9.23044	10.7314	7.37097	4.27266	10.6476	3	3
161	APOA1BP	10.3823	10.1325	9.56072	6.77231	6.22721	11.3731	3	3
163	APOBEC3C	12.1564	12.1237	12.0337	11.0808	10.0318	13.1862	3	3
165	APOBEC3G	8.47365	8.80678	9.32216	9.23719	6.95162	10.9253	3	3
195	ARHGEF1	10.9534	10.6309	10.3598	8.73386	6.96803	10.8108	3	3
203	ARL1	10.6389	10.4559	10.0761	8.58861	7.67485	10.7099	3	3
210	ARMC7	8.25206	8.08893	7.9104	6.71826	6.82351	9.57637	3	3
212	ARPC1B	11.1368	10.6457	9.86055	8.46617	8.85437	12.1735	3	3
226	ASL	9.19616	9.142	9.03538	7.98475	6.44155	9.65474	3	3
244	ATP13A2	9.45467	9.16818	8.7605	6.53624	6.73584	10.5322	3	3
247	ATP2A1-AS1	4.50231	5.33796	5.76053	3.99402	2.88882	6.10314	3	3
251	ATP5G2	12.9642	12.6397	12.2327	10.4339	8.84548	13.2468	3	3
253	ATP5H	11.6494	11.6753	11.7449	11.4822	10.5269	12.8097	3	3
268	ATRAID	10.6563	10.4403	10.2925	9.01716	9.07277	12.2902	3	3
278	B3GALT6	9.43283	8.93294	8.08606	4.96146	7.12481	10.3948	3	3
279	B3GAT3	9.70754	9.67986	9.59491	9.10062	8.46469	11.1707	3	3
299	BCAT2	10.3732	9.68766	8.73248	6.62918	6.83491	10.4589	3	3
300	BCDIN3D	7.99688	7.844	7.46808	7.30715	6.31832	9.13104	3	3
313	BHLHE40	10.1003	10.2203	10.1558	5.9527	7.84579	13.4028	3	3
326	BNIP3	10.2055	10.1027	9.33458	6.61588	7.81912	11.1976	3	3
342	BTBD2	11.0665	10.3864	9.46965	8.14379	8.98737	11.3781	3	3
345	BTN3A2	8.86622	8.49849	8.22572	6.93042	6.75295	9.77363	3	3
350	C11orf1	8.46093	8.06934	7.60081	5.65183	4.7497	10.0475	3	3
355	C11orf84	8.56665	8.03583	7.93999	7.20224	5.1451	10.9449	3	3
357	C12orf66	7.8722	7.85497	7.24837	4.69371	6.10823	8.75437	3	3
361	C15orf65	5.3568	5.46122	4.87623	1.92712	2.58964	6.35663	3	3
362	C16orf13	9.99094	9.82718	9.29553	7.58873	7.64503	10.3706	3	3
364	C17orf49	9.5143	9.291	9.26555	8.26031	5.49604	10.2692	3	3
366	C17orf89	9.22081	9.31	8.95665	7.52889	7.21287	10.8337	3	3
371	C19orf70	9.91697	9.8597	9.62577	7.52411	8.41226	11.9273	3	3
381	C1orf35	9.711	9.771	9.74071	10.7337	8.4344	10.1162	3	3
382	C1orf56	6.79245	6.51445	6.71987	5.43131	4.97091	9.09215	3	3
386	C21orf2	8.76573	8.6799	8.45219	7.2486	7.477	10.0745	3	3
388	C22orf29	10.5334	10.442	10.1167	9.12904	7.54145	10.3749	3	3
402	C7orf25	7.93686	7.88092	7.72097	5.94146	6.00923	9.22528	3	3
403	C7orf50	10.2121	10.3348	10.3113	9.98824	8.58097	12.3747	3	3
408	C8orf59	10.6048	10.4133	10.0521	9.82437	8.6583	10.6723	3	3
411	C9orf16	9.11089	9.0162	9.12001	7.73322	7.05254	11.3294	3	3
421	CAHM	3.02395	3.10108	1.44767	1.76172	-0.827771	5.6639	3	3
423	CALM1	12.0348	11.8096	11.1565	10.2347	10.845	13.4411	3	3
441	CBS	10.7211	11.7055	12.4651	11.6534	10.0421	12.7704	3	3
442	CBX1	11.3309	11.1135	10.7688	9.98842	7.79305	11.2236	3	3
447	CCDC101	9.34506	9.24786	9.26608	7.88481	7.67738	10.7887	3	3
448	CCDC106	8.11511	7.33307	6.33823	4.12037	5.75011	8.97711	3	3
452	CCDC121	6.82324	7.17669	7.37815	6.07245	5.40346	7.80132	3	3
461	CCDC22	10.1223	9.88822	9.40524	6.35881	5.47325	11.1636	3	3
464	CCDC50	10.9621	10.7448	10.6825	9.49452	8.05912	11.362	3	3
469	CCDC8	7.9734	7.18795	6.07591	4.43854	5.02211	9.14603	3	3
474	CCNB1IP1	9.8899	9.15164	8.64837	7.03171	6.78506	9.8007	3	3
477	CCND3	12.0742	13.4873	14.798	14.0474	12.1176	14.438	3	3
501	CD63	12.2962	11.7165	10.8572	6.61562	9.52093	14.2885	3	3
503	CD81	10.9067	10.5991	9.83576	7.29732	7.87965	13.234	3	3
527	CDK5	8.73222	8.57677	8.24604	5.99669	5.47998	10.2833	3	3
537	CDPF1	8.00597	7.99843	8.06204	6.95796	5.21461	8.10223	3	3
546	CENPB	11.2408	11.119	11.0243	11.0655	9.3554	11.9964	3	3
568	CERS4	8.36243	7.5476	5.89739	0.577668	5.73724	11.6549	3	3
573	CHCHD10	8.56637	8.38394	7.70707	5.87391	5.10319	10.276	3	3
585	CHST14	5.82886	5.01959	4.10218	2.63917	3.46144	8.34183	3	3
593	CISD3	8.58315	8.26572	7.46477	3.0415	4.13897	9.58379	3	3
620	CLPP	10.6352	10.7465	10.6987	9.91347	9.64109	12.0312	3	3
631	CNDP2	11.5841	10.9692	9.72382	8.08586	10.1087	12.3884	3	3
636	CNPY2	10.5407	10.3755	10.1768	8.64832	8.86222	11.8957	3	3
637	CNPY3	10.5384	10.2426	9.9154	8.12287	6.94131	11.4246	3	3
641	COA3	9.33436	9.25195	9.1588	8.47944	7.80022	11.3074	3	3
642	COA4	10.3978	10.3561	9.95277	8.41427	8.63759	11.2894	3	3
644	COBLL1	10.1251	10.6235	11.1685	11.1502	8.94634	11.3657	3	3
646	COL18A1	13.0053	13.2618	13.4889	12.9352	11.6708	14.0503	3	3
651	COPRS	8.93313	8.52156	7.55029	4.58926	7.93068	10.8023	3	3
652	COPS6	11.6517	11.6521	11.716	11.293	10.352	12.6961	3	3
653	COQ10A	8.25618	8.03333	7.73406	4.92797	5.20916	9.44967	3	3
655	COQ4	9.46765	9.24545	8.85862	6.82981	7.53996	10.2002	3	3
657	CORO1B	11.0904	10.2341	8.87444	5.87605	8.41836	13.6293	3	3
664	CPQ	10.2825	9.92602	9.13443	5.07603	5.46666	12.1531	3	3
671	CREB3L4	9.18697	8.87459	8.61878	6.85434	5.5609	9.64375	3	3
680	CRTAP	11.6974	11.2836	10.8225	8.76735	8.7599	12.9119	3	3
689	CSK	11.4117	11.0252	10.3153	9.13929	8.02486	11.2945	3	3
694	CSTF2T	11.4549	11.4164	11.4589	11.1034	8.78958	11.5799	3	3
695	CTBP1-AS2	7.98036	7.93074	7.72984	7.06252	5.48658	9.83386	3	3
738	DCAKD	10.1979	9.95125	9.77956	8.87966	7.48267	10.3533	3	3
752	DDX28	10.2606	10.1762	9.84235	8.26206	8.35263	10.696	3	3
761	DEF8	10.1751	10.2712	10.1497	9.23185	8.01858	10.5606	3	3
762	DEGS1	10.8613	10.7801	10.7424	10.3022	9.11891	11.408	3	3
770	DES	7.87223	7.08398	6.07874	4.66097	2.91536	11.0497	3	3
771	DGCR6	7.39818	7.46379	7.1039	4.97111	2.24285	8.45118	3	3
772	DGCR6L	9.81385	9.53987	9.1659	7.32784	5.89296	11.7962	3	3
775	DHDDS	10.1977	10.3053	10.1282	9.01017	8.49987	11.0888	3	3
779	DHRS4	9.40491	9.2834	8.97484	7.91041	6.74836	10.734	3	3
780	DHRS4L2	8.99982	8.71965	8.71629	7.43589	6.514	9.98234	3	3
782	DHTKD1	10.781	10.2862	10.1591	8.68842	9.02778	11.0708	3	3
797	DMBX1	6.30948	6.6612	7.09956	4.40567	4.99747	7.30005	3	3
810	DNAJC19	10.3209	10.0898	9.84205	8.70316	7.89962	10.369	3	3
814	DNASE1L1	8.58981	8.66129	8.99088	8.09391	7.28954	9.81082	3	3
822	DOK1	8.63418	8.36822	8.14984	7.95766	5.97231	10.2863	3	3
841	DUSP14	7.73501	7.02601	6.15447	3.72645	4.73902	9.2752	3	3
844	DUSP23	7.99435	7.68074	6.94454	4.60043	5.63252	10.0833	3	3
845	DUSP3	8.78419	8.41309	7.28867	3.33781	7.26633	11.7447	3	3
847	DUSP7	9.79994	9.58882	8.8658	7.05639	7.66977	10.2572	3	3
851	DYNLT1	9.36555	9.231	9.25844	9.49912	7.94233	10.9224	3	3
864	ECE2	8.38113	8.10585	7.5072	4.41484	6.69086	11.4247	3	3
865	ECHS1	11.53	11.1792	10.4962	8.61737	9.29167	11.9182	3	3
866	ECI1	11.0725	11.0733	11.2085	11.4098	9.76715	12.2205	3	3
873	EEF2KMT	9.02198	8.8344	7.91266	6.82166	6.02429	9.72802	3	3
874	EEPD1	7.88376	7.8744	7.94789	4.3929	3.78806	8.92762	3	3
876	EFNB1	7.01403	7.67035	7.93265	6.54986	6.55431	8.88981	3	3
883	EHMT2	11.7626	11.3528	10.8256	8.03785	8.49357	12.2646	3	3
888	EIF2D	11.9521	11.8394	11.7731	10.7709	10.1334	12.464	3	3
889	EIF3F	13.3263	13.2174	13.2767	13.0839	11.7674	14.6262	3	3
890	EIF3G	12.3844	12.2886	12.1545	11.5492	11.1085	13.8884	3	3
891	EIF3M	12.9871	12.7917	12.6778	11.8066	10.6219	13.5259	3	3
893	EIF4EBP1	11.3087	11.1832	11.1472	10.1676	8.33681	11.6835	3	3
910	EMG1	9.96996	10.0976	9.91639	9.05816	8.30968	11.0885	3	3
913	ENDOG	9.16962	9.13206	8.93564	7.26388	6.89693	9.69478	3	3
916	ENO2	9.24138	9.94074	10.728	10.4359	7.76669	10.9651	3	3
939	ERH	11.8746	11.7947	11.7434	11.2228	9.67763	12.0256	3	3
944	ERP29	12.3014	12.2651	12.4289	11.8372	10.7823	13.8363	3	3
952	ETHE1	7.94024	7.66463	7.20329	4.88486	5.89108	9.41826	3	3
960	EXOSC1	10.0912	10.2162	10.4315	9.97288	8.28869	11.5441	3	3
970	FAAH	6.21508	6.14573	5.7497	3.37876	2.82881	7.0826	3	3
971	FAAP100	10.3664	10.3612	10.2152	9.44137	7.98712	10.8897	3	3
972	FAAP24	8.00586	7.73261	7.87205	7.75233	6.69789	7.98582	3	3
977	FAF1	11.5883	11.58	11.731	12.1546	9.94575	11.6498	3	3
978	FAHD2A	10.1489	10.1868	10.0336	8.45835	6.99331	10.5375	3	3
989	FAM120C	8.35423	8.06145	7.23985	4.76103	3.63056	9.66614	3	3
993	FAM127C	5.9313	5.99364	5.79707	3.03668	3.09445	8.8388	3	3
1004	FAM173A	7.87841	7.86521	7.58907	6.53205	5.84182	8.91145	3	3
1007	FAM175A	10.7077	10.6306	10.3629	10.2029	8.83055	11.9874	3	3
1011	FAM189B	9.81899	9.38494	8.85321	6.4003	7.21145	10.994	3	3
1013	FAM195B	10.0128	9.98428	10.2888	9.0421	8.39059	12.0937	3	3
1023	FAM219B	9.77549	9.81834	9.9302	8.95195	7.8575	10.206	3	3
1035	FAM57A	8.71144	8.34881	7.73655	6.75178	5.36347	9.10745	3	3
1045	FAM84B	6.56624	6.60481	6.17493	5.26879	3.86965	7.79566	3	3
1049	FAM98C	7.8055	8.05113	8.3765	7.81299	6.2143	9.83407	3	3
1052	FANCE	9.97409	9.98195	9.69109	8.74174	7.64141	10.4618	3	3
1070	FBXL12	9.65598	9.23887	8.77544	7.48323	6.94053	10.2132	3	3
1072	FBXO22	10.5005	10.4533	10.3012	9.70346	8.50181	11.6734	3	3
1094	FGFRL1	8.99578	8.622	7.30153	4.65233	6.42155	10.8715	3	3
1097	FHL3	9.66704	9.08637	8.21748	5.3972	5.53071	11.2901	3	3
1098	FIBP	10.2098	9.96815	9.84571	8.43168	7.07462	10.9288	3	3
1112	FLT4	8.01745	8.2241	8.10259	5.47877	5.27557	9.34072	3	3
1114	FLYWCH2	9.50515	9.34194	9.14818	7.23814	7.17417	10.1558	3	3
1135	FOXRED1	10.6949	10.8262	10.9567	10.246	7.88055	10.4873	3	3
1137	FPGS	11.4322	11.3326	10.8015	7.65017	8.37207	12.4672	3	3
1140	FRS3	6.5719	6.74042	7.10409	4.26014	4.45326	8.02024	3	3
1143	FSTL3	7.5722	7.31864	6.07834	4.28088	6.26737	9.16033	3	3
1147	FUCA2	10.4231	10.226	9.95067	8.18176	7.22001	11.0849	3	3
1148	FUOM	5.98208	5.9942	5.50782	2.87275	4.55	7.65816	3	3
1150	FUS	13.73	13.8208	13.6269	13.1276	11.4694	13.8082	3	3
1155	FZD4	8.65063	7.96924	6.78218	5.18403	6.63751	9.48153	3	3
1158	G6PC3	9.17164	8.51644	7.6039	4.62798	4.87354	10.666	3	3
1165	GALK1	8.38141	8.17314	7.81028	4.96819	4.50951	10.5388	3	3
1170	GAS2L1	11.226	12.0393	12.8121	9.46172	10.3606	13.1187	3	3
1171	GAS5	12.5475	12.2268	11.8228	10.2063	9.59512	12.783	3	3
1180	GCAT	10.8395	10.6274	10.1022	9.95723	9.17916	11.6484	3	3
1186	GDF11	8.46363	7.1532	5.69231	4.06531	5.68876	9.2481	3	3
1188	GDPGP1	6.23476	5.92007	5.88238	2.10958	0.164102	6.7302	3	3
1193	GFER	9.40787	9.41424	9.38126	8.37904	7.12827	11.0848	3	3
1197	GHDC	8.74287	7.94263	7.36598	6.38825	6.95231	9.50355	3	3
1202	GIPC1	8.85609	8.33866	7.45254	4.97346	5.60271	11.571	3	3
1203	GIT1	10.1812	9.54635	8.63266	7.72242	7.77997	11.456	3	3
1209	GLI4	7.48869	7.47658	7.53054	7.11416	5.86813	9.20489	3	3
1210	GLIS2	5.95841	5.57366	4.40511	2.69112	3.85429	8.27465	3	3
1214	GLTPD2	0.78186	1.74503	1.34019	1.12835	-10	5.80643	3	3
1215	GLTSCR2	13.4484	13.2785	13.2686	12.4932	11.669	14.3819	3	3
1218	GLYCTK-AS1	0.998416	1.64268	1.39988	2.02753	-10	7.04544	3	3
1222	GNA11	10.663	10.8433	10.9279	10.5961	8.59776	11.3804	3	3
1227	GNB2L1	15.7969	15.5874	15.4538	14.5031	13.9821	16.2954	3	3
1253	GRAMD1A	9.43106	8.68876	7.33282	2.76103	4.5582	11.6031	3	3
1256	GRHPR	11.4111	11.1595	11.0275	10.2213	9.92855	12.3274	3	3
1265	GSTK1	11.1089	10.9899	10.7438	8.18514	8.81108	11.8277	3	3
1267	GSTM2	9.13345	8.65376	7.72993	3.21859	4.18269	10.6267	3	3
1285	GYG1	9.71682	9.35491	8.55272	5.87695	6.34163	11.249	3	3
1316	HDDC2	10.5252	10.3959	10.0753	9.05546	8.44815	11.0055	3	3
1318	HDHD3	10.966	10.3909	9.53201	8.55179	7.69827	10.9013	3	3
1322	HEBP2	8.81355	8.56336	8.1211	5.33419	6.11263	10.4888	3	3
1327	HEIH	9.31232	9.43572	9.76725	10.0477	8.14481	10.6027	3	3
1333	HERC2	12.0074	12.175	12.2539	11.4829	11.4463	12.8102	3	3
1339	HES1	6.80854	5.58114	3.60192	0.430828	1.69542	7.31647	3	3
1343	HEXA	11.303	10.8398	10.2787	8.36114	8.75402	12.5112	3	3
1344	HEXB	11.0972	11.107	11.1778	10.1884	9.58568	12.1174	3	3
1349	HINT2	9.22466	9.50305	9.98695	9.3323	7.52361	10.8585	3	3
1377	HLA-DMA	6.85918	6.01014	5.56696	2.63892	5.04177	8.52598	3	3
1393	HOXA1	7.31453	7.00703	6.9806	4.14682	3.36969	8.23206	3	3
1402	HPS6	10.612	10.384	10.1262	8.98692	8.28257	11.4164	3	3
1403	HRAS	8.91235	8.92911	8.85785	8.18088	7.39413	10.0565	3	3
1406	HS6ST1	9.58203	8.7904	7.82046	6.76303	5.93722	11.5074	3	3
1409	HSD17B1	7.70215	6.92198	5.75103	2.63566	4.84639	10.053	3	3
1420	HSPB11	9.43665	9.19852	9.28977	9.62761	7.49285	9.17526	3	3
1422	HSPBP1	11.0779	11.0371	10.6319	9.0293	8.82857	11.521	3	3
1432	ICT1	9.94314	10.0405	10.0011	8.35774	7.37985	11.067	3	3
1437	IDH1-AS1	4.55062	4.5677	4.52774	2.42541	3.05093	5.39549	3	3
1438	IDH3A	10.3612	10.1929	9.88468	8.34743	8.52327	10.7975	3	3
1442	IER3IP1	10.5347	10.4836	10.5523	9.37477	7.72622	10.8298	3	3
1458	IFT27	8.82839	8.81199	8.80764	7.92942	6.27254	10.4687	3	3
1460	IGF2BP1	11.9423	11.5427	11.1495	10.1075	7.70433	12.1264	3	3
1462	IGSF8	6.66436	5.77613	4.85136	1.21739	1.92623	8.83524	3	3
1465	IL10RB	9.06598	8.84633	8.89196	8.65644	7.45501	10.2805	3	3
1471	IL27RA	8.35452	7.54437	6.96606	3.89255	5.11585	9.36524	3	3
1473	IMP3	10.7739	10.5223	10.0142	8.84338	9.0375	11.8512	3	3
1474	IMP4	10.7975	10.6035	10.0727	8.45301	9.06716	11.6175	3	3
1481	INO80E	9.84772	9.67288	9.53522	8.74642	7.70042	10.7089	3	3
1483	INPP5F	9.32026	9.48268	9.59477	8.60012	6.58071	9.89576	3	3
1494	IQGAP1	11.2292	10.6857	10.0496	7.87813	8.41926	11.4911	3	3
1511	ISYNA1	11.2922	10.3255	8.72761	6.61115	7.75094	11.4867	3	3
1516	ITM2C	9.08296	8.57155	8.04169	3.64884	4.57919	10.7968	3	3
1526	JMJD4	9.52601	9.47769	9.26649	8.70827	8.17868	11.1137	3	3
1529	JUP	10.9777	10.3986	9.49564	6.83758	8.15382	12.7369	3	3
1536	KBTBD7	9.54922	9.51774	9.32972	8.0432	6.64687	9.87056	3	3
1550	KDSR	10.4208	9.95593	9.42872	8.42084	8.10761	11.1703	3	3
1585	KLF10	11.0178	11.6277	12.2394	12.4574	9.77199	12.2115	3	3
1596	KLHL22	8.65212	8.52829	8.62132	8.3732	5.76817	8.85356	3	3
1599	KLHL36	10.3049	10.1164	9.55601	8.7578	9.061	11.211	3	3
1629	LCMT1	9.77121	9.70357	9.64521	9.12606	8.27111	12.0606	3	3
1636	LDOC1	2.77471	2.44489	1.33759	-2.88581	-10	6.86898	3	3
1637	LDOC1L	9.37437	8.61907	7.57301	6.51594	5.09719	9.12572	3	3
1640	LETMD1	10.8644	10.6394	10.5882	9.66561	7.97458	11.9393	3	3
1649	LIMK1	8.83421	8.46987	7.11097	4.63866	6.00384	10.1645	3	3
1655	LINC00339	9.08454	9.0316	9.11913	8.67814	6.47223	9.53127	3	3
1659	LINC00526	6.28765	6.05383	6.39492	5.78861	4.4921	6.86265	3	3
1665	LINC00888	7.38725	5.90527	5.03962	3.32039	3.87073	8.22353	3	3
1673	LINC00998	9.50165	9.14735	8.69338	6.6783	5.95733	9.63882	3	3
1684	LINC01560	6.26603	6.08023	6.23323	6.95146	4.90575	7.30188	3	3
1687	LLGL1	9.7251	9.68564	9.70333	9.62452	8.5608	10.9018	3	3
1688	LMF2	10.9242	11.1976	11.5671	11.7212	9.92244	12.3954	3	3
1706	LOC100288911	1.45922	-3.96378	-3.58803	-10	-10	6.29199	3	3
1723	LOC105373383	2.22778	1.92108	2.1153	-2.86174	0.877731	5.55209	3	3
1724	LOC113230	6.06264	6.06604	6.12115	6.51258	4.17895	7.61753	3	3
1742	LOC728392	-0.264316	0.420836	1.19115	2.16318	-10	7.89987	3	3
1747	LOC730202	4.49266	4.79566	4.33552	4.00926	2.93805	6.33719	3	3
1774	LSM3	10.903	10.9096	11.026	10.7761	9.36753	11.6502	3	3
1775	LSM4	11.8279	12.0377	12.0441	11.0292	9.26097	12.0183	3	3
1776	LSM7	10.7132	10.4744	9.93849	8.66545	8.17109	10.8172	3	3
1788	LYSMD1	7.69589	7.60076	7.63227	6.83877	5.30854	8.64925	3	3
1791	LZTR1	9.8252	9.77712	9.83782	7.91074	6.52307	10.5089	3	3
1795	MAD2L2	10.2992	10.474	10.6279	10.196	8.04644	10.505	3	3
1800	MAGEF1	8.89831	8.04382	7.2758	3.32057	4.48667	10.2496	3	3
1801	MAGEH1	8.22452	7.73796	7.43576	5.22194	4.40023	11.381	3	3
1804	MALSU1	9.56341	9.56481	9.31579	8.28817	6.86926	9.88349	3	3
1806	MAN1B1	10.398	10.034	9.65751	8.44749	8.02559	10.9612	3	3
1820	MAP4K2	9.41593	8.96951	8.73516	7.51757	7.09395	10.126	3	3
1827	MAPK9	10.8251	10.9374	11.1345	10.7591	8.63146	11.0573	3	3
1829	MAPKAPK5-AS1	8.57977	8.15869	7.64649	5.043	6.44258	9.43439	3	3
1839	MAST2	11.0215	10.9575	11.1862	11.7899	9.57125	11.9389	3	3
1858	MCTS1	10.2183	10.1226	9.79101	9.11985	9.38789	10.57	3	3
1868	MEAF6	10.9618	10.8973	10.9696	10.4535	9.62445	11.4317	3	3
1885	METRN	7.21226	6.98636	6.60254	5.53776	5.51718	9.20173	3	3
1892	MEX3B	8.09408	7.75037	7.2575	5.575	4.0996	9.39546	3	3
1898	MFI2-AS1	5.19099	5.44928	5.39511	3.88837	2.32936	7.91243	3	3
1903	MFSD3	8.80514	8.27456	7.74387	5.6366	6.12565	9.37944	3	3
1916	MIF4GD	9.27629	9.27335	9.33991	9.06854	7.89806	11.2655	3	3
1948	MLLT1	11.0385	10.8338	10.5694	9.85492	9.24275	11.7661	3	3
1949	MLLT6	11.9699	11.8598	11.5532	10.7219	9.30521	11.7878	3	3
1962	MON1A	9.26403	9.19534	8.61677	5.90522	6.75563	10.6381	3	3
1972	MPI	9.38249	8.78914	7.87398	5.58837	7.29274	10.6196	3	3
1974	MPPE1	9.86623	9.76068	9.76755	8.03531	6.35522	11.5712	3	3
1983	MRPL17	10.654	10.5288	10.1102	7.63821	6.73482	10.9453	3	3
1985	MRPL24	10.2279	9.91414	9.09755	7.22303	7.97869	10.8739	3	3
1988	MRPL34	10.9013	10.9403	10.7836	9.40565	8.73997	11.9173	3	3
1991	MRPL40	9.75614	9.59246	9.38229	8.16905	7.76442	11.5921	3	3
1992	MRPL46	10.0858	9.97304	9.65662	8.46132	7.72966	10.328	3	3
1993	MRPL57	10.6362	10.5251	10.5259	10.5415	9.47493	11.8373	3	3
1994	MRPL9	11.1896	11.1211	11.0656	10.3017	8.63911	11.5388	3	3
1995	MRPS11	10.1786	10.248	10.2431	9.38154	8.25398	10.9339	3	3
1996	MRPS15	11.4561	11.4444	11.3611	10.2746	9.61047	11.8598	3	3
1998	MRPS2	11.5493	11.3033	10.7141	9.02768	8.84299	11.8784	3	3
1999	MRPS24	11.3725	11.1988	10.752	8.63862	7.98849	11.8619	3	3
2002	MRPS33	10.0125	9.82175	9.55317	7.49828	6.91716	10.4611	3	3
2004	MRPS6	10.2828	9.78399	8.50971	5.62093	6.60438	12.4851	3	3
2014	MSN	13.1875	12.7801	12.1679	10.5326	10.503	13.3309	3	3
2015	MSRA	7.47061	6.96757	6.49911	4.16384	4.76651	8.18345	3	3
2022	MT1G	2.75596	2.8758	2.38043	-10	1.33385	9.09432	3	3
2023	MT1H	1.01015	-0.271318	0.847676	-10	-10	8.20767	3	3
2027	MTA3	8.27614	8.35609	8.47746	5.74983	4.40353	8.87472	3	3
2033	MTHFD1L	11.0877	11.3947	11.3612	9.06431	7.88265	12.3416	3	3
2035	MTIF2	11.1381	10.8813	10.5139	9.41841	8.50837	11.1078	3	3
2047	MTSS1	12.0629	11.5662	10.6116	9.49672	9.20204	12.7534	3	3
2051	MUTYH	8.83506	8.77455	8.68638	8.12685	6.48789	10.0868	3	3
2052	MVB12A	8.74051	8.2641	8.01172	7.43986	7.50304	10.0507	3	3
2053	MVK	9.70676	9.43996	9.23696	7.68849	7.39198	9.89064	3	3
2063	MYD88	9.89822	9.71228	9.44273	7.35049	6.12521	11.0691	3	3
2064	MYEOV2	9.21724	9.32089	9.21552	8.84345	8.14687	10.8418	3	3
2072	N4BP3	4.65391	4.53589	3.21948	0.285515	-1.84427	10.239	3	3
2084	NARFL	9.92454	9.93854	9.71303	8.94309	8.0573	10.8571	3	3
2089	NBEAL2	10.3397	10.4111	10.2038	8.1641	8.92563	11.5894	3	3
2111	NDUFA12	10.1167	10.0887	9.93715	9.37022	8.50475	11.0409	3	3
2114	NDUFB2	10.1311	9.86375	9.41102	8.76657	8.56652	11.2801	3	3
2115	NDUFB4	11.0438	10.9846	10.907	10.4581	9.82301	12.2097	3	3
2117	NDUFS3	11.3896	11.3688	11.296	10.3972	8.88803	11.4909	3	3
2145	NICN1	8.67955	8.34451	7.85864	6.12762	7.36922	9.86907	3	3
2156	NME3	8.73133	8.50096	7.83316	5.66318	6.55871	9.39875	3	3
2158	NME6	9.55824	8.94113	8.11277	8.21995	7.41084	10.5651	3	3
2161	NMRAL1	9.76163	9.05978	7.70496	6.29751	6.1887	9.89814	3	3
2163	NOA1	11.1473	10.9148	10.7337	9.89698	9.15599	11.8982	3	3
2166	NOC4L	10.0934	10.0972	9.77833	8.16353	8.14999	10.9741	3	3
2188	NPRL2	9.48394	9.47204	9.19505	7.94261	7.68705	10.454	3	3
2192	NR2F6	9.68829	9.44334	9.07642	7.20566	6.35976	10.9781	3	3
2196	NRBP2	6.2614	7.443	8.21832	6.04201	4.52313	8.07049	3	3
2202	NRSN2	7.73701	6.63529	5.23717	4.65479	4.99897	9.46424	3	3
2204	NSA2	11.8554	11.6446	11.4801	10.877	10.384	12.4545	3	3
2208	NSUN5	10.6588	10.6269	10.3467	8.86041	7.24042	11.4888	3	3
2211	NT5DC2	11.826	11.61	11.0899	9.1815	8.66867	12.6172	3	3
2216	NUBP2	11.0264	10.9252	10.7016	9.91141	8.59026	11.716	3	3
2220	NUDCD3	11.8454	11.8459	11.7796	10.5176	9.91019	12.5645	3	3
2222	NUDT14	6.51417	5.94297	5.45909	4.28065	4.15653	8.72518	3	3
2226	NUDT5	10.2578	10.0191	9.98641	9.07102	7.64742	10.4595	3	3
2245	NXT1	9.67459	9.50167	8.92553	8.59134	8.13712	10.7524	3	3
2264	ORAI1	9.56433	8.9493	7.99467	6.73217	7.99921	10.6429	3	3
2279	OXA1L	12.5598	12.4214	12.441	11.5347	9.97823	13.3742	3	3
2288	PALM	8.63707	7.67822	6.04326	0.33339	1.95302	12.1127	3	3
2291	PAOX	4.81414	4.27387	4.06037	0.0391263	2.35409	8.39699	3	3
2296	PARD3	7.47794	7.52237	7.78986	3.93059	4.30219	12.6532	3	3
2297	PARD6A	6.10136	5.78416	4.88973	2.57138	4.21884	7.09192	3	3
2301	PARS2	8.26461	7.88534	7.52492	6.00751	6.20718	9.15742	3	3
2313	PCED1A	8.28931	8.16666	8.09341	7.44278	6.92086	10.3136	3	3
2321	PCSK4	7.59391	7.22326	6.56851	4.12941	3.99989	8.03592	3	3
2325	PCYOX1	10.4696	9.59284	8.26475	6.52905	7.24086	10.976	3	3
2338	PDP1	8.03755	7.68441	7.06216	5.80019	5.20873	8.76298	3	3
2347	PELI3	7.41858	7.2009	6.66086	6.49981	5.78759	9.30168	3	3
2348	PELP1	11.9947	11.9261	11.5027	9.06933	8.10271	12.362	3	3
2353	PEX6	10.7093	10.2552	9.65783	8.59748	8.40043	10.9692	3	3
2362	PGAP2	9.56743	9.37986	9.33282	7.75209	5.85741	9.4708	3	3
2363	PGAP3	9.13048	9.15112	9.12317	6.64436	5.67223	9.5708	3	3
2368	PGM3	10.0985	9.85451	9.44128	8.33967	8.76371	10.9715	3	3
2371	PHB2	13.5344	13.3235	13.0512	12.16	10.7108	13.4221	3	3
2372	PHC1	9.63648	9.45748	9.54147	8.85572	8.23483	11.6328	3	3
2379	PHLDB3	7.44569	7.38704	7.30962	4.77989	5.11535	8.51114	3	3
2382	PHPT1	10.9245	10.9256	10.7403	9.49237	9.19617	13.1758	3	3
2383	PHYH	9.6969	9.39281	8.85698	5.53123	5.71412	10.7742	3	3
2388	PIGM	9.43487	9.39919	9.24892	7.93317	6.80699	9.87557	3	3
2389	PIGP	7.69876	7.31992	7.17564	5.81457	4.9515	9.07891	3	3
2403	PINX1	9.20936	9.18923	8.82097	6.60438	6.85382	9.7857	3	3
2406	PITPNM1	7.54464	6.19242	4.8466	3.05954	4.64012	9.45933	3	3
2417	PKN1	12.4745	11.99	11.4481	9.33708	8.97454	14.7379	3	3
2438	PLOD1	10.9085	10.6737	10.4741	9.61154	8.35959	12.2139	3	3
2451	PNMT	9.30984	9.01964	8.83117	5.88089	4.76137	10.4847	3	3
2455	PNPLA4	9.58266	9.53495	9.41777	8.48075	7.79102	10.3255	3	3
2463	POGK	9.26367	8.01447	6.27438	4.55578	5.8559	11.7527	3	3
2467	POLB	8.49433	8.33895	7.94267	5.10465	4.27658	9.29297	3	3
2478	POLR2G	10.5578	10.4164	10.3169	9.59386	8.56893	11.5966	3	3
2481	POLR3GL	10.1155	10.1281	10.3968	10.1654	9.0564	11.6362	3	3
2503	PPM1M	7.81832	7.28876	7.40485	6.23136	4.79781	7.51231	3	3
2509	PPP1R3D	7.8516	7.24816	6.19551	4.69698	5.44477	8.69859	3	3
2514	PPP2R5D	11.7864	11.8149	12.1685	11.262	9.84633	12.144	3	3
2521	PRADC1	8.89522	8.70723	8.39815	6.81314	6.87089	10.1796	3	3
2530	PRICKLE3	8.83538	8.5727	7.97974	6.10832	6.38411	10.3387	3	3
2531	PRICKLE4	5.78249	5.29836	5.42755	3.79683	4.0438	8.32529	3	3
2534	PRKCA	8.26005	8.38306	8.25337	6.094	7.01544	10.9896	3	3
2538	PRKCSH	13.4013	13.1747	13.061	12.3816	10.6415	13.5214	3	3
2559	PSMB3	11.4714	11.5437	11.6217	11.4773	9.94515	12.5104	3	3
2563	PSMG4	8.81894	8.49773	7.80753	6.01516	5.96777	9.044	3	3
2575	PTPMT1	10.5844	10.4504	10.3476	9.33496	7.37885	10.8595	3	3
2594	QARS	13.604	13.3711	13.2875	12.252	11.7269	14.1792	3	3
2596	QPRT	11.7231	11.1188	10.046	8.91014	9.24939	13.0334	3	3
2601	R3HCC1	9.91833	10.0672	10.1897	9.23945	8.06835	11.1648	3	3
2617	RAC3	7.58779	6.84438	5.76215	3.09287	3.29124	8.05583	3	3
2635	RANGRF	10.0145	9.55553	9.01589	6.61971	7.02296	10.9103	3	3
2649	RASSF1-AS1	5.25553	5.13854	4.47537	2.92879	2.30683	6.67912	3	3
2660	RBMX2	9.57404	9.34295	9.2427	8.23857	6.74575	9.45063	3	3
2666	RCN1	11.063	10.7483	10.3907	9.01558	7.49974	11.1998	3	3
2675	REEP5	11.1742	11.0687	10.788	10.1952	9.99473	12.2264	3	3
2676	REEP6	8.92351	8.75855	8.37083	5.40796	5.81084	11.4779	3	3
2687	REXO4	10.527	10.2949	9.74432	8.20319	8.55302	11.0234	3	3
2692	RFT1	10.5938	10.273	10.0537	9.80856	8.77941	10.7122	3	3
2712	RIMS3	9.94277	10.1336	10.3828	7.61985	6.27151	10.5713	3	3
2714	RINL	9.78248	9.54926	8.97661	6.27933	7.5293	10.6413	3	3
2721	RNASE1	9.53525	8.10192	7.04432	5.75199	6.53466	10.5731	3	3
2732	RNF113A	9.2745	9.24369	9.01527	7.89145	7.72087	10.5933	3	3
2737	RNF166	9.99103	10.0342	9.68594	8.49581	6.79147	10.5279	3	3
2741	RNF216P1	9.39837	9.23506	8.76662	7.70009	6.12987	10.1197	3	3
2744	RNFT1	9.09472	9.06656	9.09135	9.39164	7.2371	9.02231	3	3
2751	RPAP1	10.5808	10.3248	9.82301	8.26425	7.38659	11.2076	3	3
2754	RPL10	15.9608	15.9116	15.881	14.7097	13.9696	16.5872	3	3
2756	RPL12	14.8668	14.6083	14.3568	12.9356	12.2752	15.3107	3	3
2761	RPL19	15.344	15.1909	15.1238	14.3241	13.8938	16.1633	3	3
2766	RPL26	14.8897	14.7529	14.6854	13.8117	13.0838	15.4042	3	3
2767	RPL26L1	9.72055	9.72653	9.55269	8.71072	7.2092	9.71377	3	3
2768	RPL27	14.117	14.0545	14.017	13.1087	12.4293	14.891	3	3
2769	RPL29	15.3204	15.1915	15.1555	14.2799	13.5122	15.948	3	3
2772	RPL31	14.6788	14.5913	14.6155	14.0073	13.5757	15.4482	3	3
2773	RPL31P11	1.85762	1.9878	1.78767	1.56806	1.24079	1.93015	3	3
2774	RPL35	13.8173	13.8052	13.8429	13.0939	11.8748	14.4686	3	3
2775	RPL36	13.7602	13.5644	13.381	12.5419	11.9718	14.5456	3	3
2776	RPL37	14.5032	14.3755	14.3268	13.7248	12.9807	15.0584	3	3
2777	RPL37A	14.8749	14.7074	14.6046	13.5754	12.4042	15.048	3	3
2779	RPLP1	15.4333	15.2976	15.2721	14.7686	14.2502	16.7452	3	3
2786	RPS16	14.7403	14.7633	14.9045	14.1549	12.9248	15.6746	3	3
2787	RPS17	15.199	15.1016	15.0868	14.268	13.2643	15.5466	3	3
2790	RPS20	15.0725	14.9832	14.9537	14.2222	13.1323	15.4481	3	3
2791	RPS21	13.5947	13.6487	13.7192	13.0372	11.4381	13.7059	3	3
2792	RPS23	15.3204	15.2138	15.1878	14.0422	12.827	15.6255	3	3
2797	RPS6KA4	10.2889	10.4257	10.5342	10.0027	8.71479	11.6895	3	3
2813	RRP7A	12.0134	12.0325	11.7675	11.0961	10.007	12.283	3	3
2819	RSG1	8.00972	8.24705	8.91384	7.51932	6.17829	9.1795	3	3
2831	RUSC1	10.0244	10.1192	10.1904	10.1791	8.3873	10.9901	3	3
2843	SAMD1	10.4208	10.6356	10.9747	11.7104	9.29583	11.7921	3	3
2847	SAMM50	12.1643	12.156	12.1399	11.6294	10.2928	12.7103	3	3
2856	SCAMP1-AS1	7.63769	7.22741	6.84232	6.06331	6.11238	8.00434	3	3
2857	SCAMP3	10.932	10.6687	9.66987	7.2103	8.00241	11.6715	3	3
2865	SCRN2	8.88292	8.3265	7.52923	4.95571	6.95061	10.7729	3	3
2869	SEC11A	11.6271	11.3355	11.1994	10.5244	9.06745	11.9899	3	3
2885	SEPW1	9.8316	9.93651	9.91103	8.16886	7.65085	10.7221	3	3
2888	SERPINB1	9.81497	9.57886	9.73605	9.47154	8.51621	10.6644	3	3
2889	SERPINB6	10.7502	10.0264	9.53684	8.67995	7.60351	11.4797	3	3
2892	SERPINH1	11.7236	11.6379	11.4906	11.0736	10.0112	13.185	3	3
2921	SHFM1	10.932	10.8332	10.7883	10.21	8.57574	11.1217	3	3
2931	SIPA1L1	9.1336	9.39066	9.74286	9.65968	7.33278	11.8543	3	3
2932	SIPA1L3	8.76768	8.33207	7.80081	5.5569	6.14135	9.75062	3	3
2934	SIVA1	10.9254	11.0582	11.1188	10.4986	8.38262	11.4166	3	3
2946	SLC16A13	6.77627	6.46938	6.34589	3.52162	2.01341	8.11779	3	3
2960	SLC25A11	11.0126	11.0777	11.106	10.1968	8.88148	12.1783	3	3
2964	SLC25A23	9.26494	8.52748	7.05789	3.19498	3.99395	10.9302	3	3
2965	SLC25A3	14.2219	13.9703	13.8145	13.5506	12.321	14.5695	3	3
2966	SLC25A35	7.80236	8.08707	8.16433	6.27345	4.73404	8.53423	3	3
2969	SLC25A4	8.04584	7.90724	7.63552	6.0392	6.24745	10.0345	3	3
2973	SLC25A5	14.0282	14.0463	14.1482	13.1394	12.3534	15.0369	3	3
2977	SLC27A2	9.87557	9.3774	8.38645	4.85302	3.83538	10.8658	3	3
2978	SLC27A3	6.59547	6.58184	6.14657	5.8762	4.56577	9.32669	3	3
2979	SLC27A4	9.78484	9.36991	8.62952	5.91924	9.02608	10.8426	3	3
2985	SLC2A4RG	10.4889	10.7266	10.8178	9.60098	8.43941	11.7094	3	3
2998	SLC39A1	10.7642	10.5904	10.6046	10.1802	9.24372	12.1839	3	3
3000	SLC39A8	13.9782	13.6953	13.2276	10.2314	11.0107	14.7664	3	3
3002	SLC41A3	9.15622	9.18684	9.64885	9.4492	7.39374	10.5706	3	3
3030	SMARCAL1	10.9591	10.8682	10.8128	9.43248	8.25875	11.5148	3	3
3044	SMIM19	9.06832	8.69716	8.51069	7.44944	6.56801	9.73048	3	3
3045	SMIM20	8.98001	8.73474	8.58314	7.48475	6.74322	10.2126	3	3
3051	SMPD1	8.8839	9.02381	9.0149	7.951	7.9329	10.2634	3	3
3052	SMPD2	7.66162	7.33402	6.83173	6.12181	6.22761	9.34284	3	3
3057	SMYD2	8.35461	7.5666	6.01502	1.91832	4.36043	9.39739	3	3
3059	SMYD5	10.5193	10.274	9.29655	6.11905	8.61684	11.7362	3	3
3060	SNAPC5	8.30961	8.28996	8.03786	7.4741	6.69523	9.29143	3	3
3065	SNHG19	7.18628	7.02278	6.34925	4.29406	6.03953	8.52672	3	3
3067	SNHG6	10.9668	10.8299	10.7598	10.278	8.7439	11.3317	3	3
3068	SNHG7	10.6682	10.4219	9.7586	8.04977	7.92391	11.3459	3	3
3086	SNRPC	12.1257	12.0088	11.6898	10.2692	9.25546	12.234	3	3
3090	SNX12	10.9154	10.732	10.5011	9.54096	8.79942	11.2645	3	3
3097	SOX12	11.1584	10.3899	8.74533	8.20569	7.7232	10.6953	3	3
3122	SPR	6.91063	6.5546	5.28118	-0.0856704	4.33543	10.3383	3	3
3124	SPRYD3	9.72636	9.62756	9.60456	8.46879	7.37743	10.6029	3	3
3125	SPRYD4	9.06305	8.98214	8.60839	7.18696	6.51249	9.67105	3	3
3144	SSBP1	11.5652	11.4026	11.1751	10.2579	9.26497	11.4922	3	3
3153	ST6GALNAC1	9.60072	10.4324	11.1844	8.88719	7.33973	12.0289	3	3
3183	SUOX	10.0659	9.6804	9.17071	7.87729	8.51558	10.8201	3	3
3187	SWI5	8.11072	8.1169	7.97782	7.67791	6.18714	10.3452	3	3
3209	TAZ	10.0238	10.155	10.2566	9.24161	7.7389	10.4015	3	3
3228	TCEAL1	7.5827	7.15083	6.70559	3.24057	2.76529	8.4046	3	3
3230	TCEAL8	9.26378	8.84386	8.10693	7.26182	7.23361	10.6805	3	3
3233	TCF4	10.6332	10.2749	9.57348	6.82313	6.89943	13.2539	3	3
3235	TCN2	5.75108	5.49114	5.67815	3.39777	2.7941	10.5007	3	3
3248	TEX264	9.21144	8.91499	8.37224	7.26747	6.74554	11.2306	3	3
3263	THAP7	9.40719	9.44656	9.09934	8.39231	7.39921	10.6041	3	3
3293	TM2D2	9.18149	8.94044	8.67898	8.16075	7.80378	10.3614	3	3
3301	TMED10P1	5.72601	5.60868	5.69086	5.06278	4.20872	6.26925	3	3
3302	TMEM101	10.2485	10.0331	10.0048	8.5253	8.22058	11.1275	3	3
3303	TMEM102	6.84976	6.14495	5.14495	3.3198	2.71879	8.98133	3	3
3308	TMEM126A	9.47585	9.42342	9.18649	8.50888	7.02698	9.6202	3	3
3309	TMEM129	10.0105	9.79927	9.79347	9.51149	8.52547	10.9165	3	3
3315	TMEM14C	13.7989	13.9127	14.1301	12.3593	11.3455	14.2634	3	3
3318	TMEM160	7.38427	7.30484	7.06535	5.74609	5.53706	8.62352	3	3
3321	TMEM18	10.0615	10.091	10.36	9.99723	7.69075	9.94434	3	3
3326	TMEM191B	4.28326	3.58342	3.54262	2.81086	0.750856	6.97679	3	3
3329	TMEM205	9.25945	9.09316	8.78672	6.3875	6.38693	10.0783	3	3
3331	TMEM214	11.3568	11.2934	11.2368	10.3435	9.9262	12.3814	3	3
3332	TMEM216	8.12585	7.27046	5.98681	3.85982	4.4673	8.83751	3	3
3336	TMEM223	9.04492	8.7786	8.20468	5.96733	6.83104	10.6366	3	3
3389	TOMM7	11.4997	11.3788	11.4313	11.1781	9.94727	13.2494	3	3
3391	TOP1MT	11.0726	11.0282	10.7377	9.73386	9.99255	12.402	3	3
3400	TP53I13	8.45052	7.78356	6.82622	4.95082	3.85087	9.14449	3	3
3411	TRAF2	10.2731	10.2279	10.166	9.54123	7.30376	9.93104	3	3
3416	TRAM2	10.0404	9.68704	9.15041	8.08556	8.72136	11.4776	3	3
3417	TRAM2-AS1	6.36621	6.30936	6.08817	5.17641	2.2669	8.26047	3	3
3419	TRAPPC2L	9.38853	9.44843	9.18312	7.19786	7.67	10.5775	3	3
3420	TRAPPC6A	9.02174	8.53255	8.02823	6.1434	7.02237	10.5841	3	3
3430	TRIM28	14.7218	14.6288	14.3404	13.3611	13.0161	15.2549	3	3
3432	TRIM35	10.0746	10.0671	10.0159	8.00115	6.80911	10.3661	3	3
3434	TRIM56	10.3707	10.4372	10.4491	10.7807	9.15082	11.4114	3	3
3438	TRIM68	9.26611	9.25837	9.47619	9.03177	8.58447	9.88647	3	3
3439	TRIP10	9.37209	9.18597	8.73542	7.33165	7.17662	10.5018	3	3
3454	TSEN15	10.3335	10.454	10.5059	9.57135	7.26544	10.4546	3	3
3460	TSPAN3	10.7251	10.3799	10.0772	8.92363	8.10831	11.2083	3	3
3476	TTLL4	11.1057	11.2744	11.3415	9.75255	8.37439	11.7183	3	3
3487	TUBB8	0.620838	1.76105	1.39693	1.96824	-10	2.77107	3	3
3490	TUSC1	8.12004	7.78108	7.61258	6.51147	6.05653	9.2719	3	3
3493	TWF2	9.08746	8.74821	8.39309	7.74831	7.19764	10.6949	3	3
3501	UAP1L1	9.10056	8.17001	6.50217	3.62061	6.16527	10.1737	3	3
3545	UNC13B	10.0374	9.74504	8.92164	6.31498	6.64181	10.7962	3	3
3553	UQCC3	9.84874	10.0415	9.8391	8.31884	8.56259	10.6905	3	3
3555	UQCRC1	12.7998	12.6418	12.5489	11.687	10.7945	13.1561	3	3
3556	UQCRQ	11.0604	11.0796	10.8947	9.95493	9.22632	11.5527	3	3
3559	URM1	11.3569	11.2013	10.8814	10.5959	9.87608	12.3141	3	3
3576	USP51	7.9652	7.25482	6.45757	5.63413	4.41001	9.62517	3	3
3582	VAMP8	10.0193	9.74806	9.43892	9.08017	8.59425	10.8434	3	3
3587	VAT1	12.8013	11.9653	10.7128	7.08249	9.61137	16.0397	3	3
3593	VEGFB	10.1763	9.79301	9.10273	5.9165	7.99247	12.9725	3	3
3599	VPS18	10.2988	10.0632	9.51146	7.1244	8.47031	11.4834	3	3
3600	VPS25	10.7017	10.8315	10.9318	10.402	9.43113	12.3378	3	3
3602	VPS26B	11.5638	11.6141	11.692	11.4123	10.0468	12.7004	3	3
3607	WBP5	9.31255	8.68387	8.23141	6.31829	6.9896	9.75495	3	3
3622	WDR53	8.92619	8.90604	9.01789	8.6537	6.55873	9.22344	3	3
3660	ZBTB14	9.45469	9.52733	9.41408	8.88191	6.28123	9.58869	3	3
3664	ZBTB42	8.08617	7.69303	7.24396	6.45144	5.00793	9.97197	3	3
3667	ZBTB45	8.75031	8.54155	8.34214	7.20731	5.53239	9.69185	3	3
3675	ZDHHC12	9.57392	9.57159	10.0725	10.0443	8.54327	10.8963	3	3
3677	ZDHHC16	9.67313	9.31387	8.82608	7.42421	7.99325	11.0856	3	3
3678	ZDHHC18	9.93833	9.56663	9.00938	6.4953	6.30946	10.6384	3	3
3680	ZDHHC24	7.18711	6.8987	6.62106	5.77656	4.53489	8.17154	3	3
3689	ZFAS1	11.0287	10.7459	10.2668	9.90541	9.37937	11.5048	3	3
3690	ZFP1	9.35414	9.40291	9.61718	9.45092	7.63911	10.6197	3	3
3692	ZFP62	9.97969	9.94857	10.1568	9.89595	7.35269	9.86645	3	3
3695	ZFYVE19	9.68501	9.6026	9.38118	7.91886	8.66387	11.4191	3	3
3707	ZNF142	10.8983	11.0364	10.9415	10.2737	8.58928	10.8328	3	3
3708	ZNF174	9.07774	8.5927	8.0982	6.87821	7.09051	9.71675	3	3
3711	ZNF195	8.75718	8.75811	8.83406	7.95396	7.36042	9.68226	3	3
3712	ZNF197	9.80387	9.89914	10.0871	9.72055	7.98277	10.2614	3	3
3714	ZNF205	8.03633	7.90287	7.84014	5.87966	4.9515	10.9562	3	3
3718	ZNF232	7.82264	7.96591	7.75422	5.23912	2.47386	8.92178	3	3
3723	ZNF302	9.33074	9.02703	8.90152	8.35665	7.35995	9.7437	3	3
3731	ZNF358	8.00069	7.17741	6.4609	4.32759	4.32613	12.0666	3	3
3734	ZNF395	12.1705	11.5899	10.4118	9.81014	9.45968	12.2025	3	3
3737	ZNF45	9.57522	9.77286	9.8098	8.724	7.02355	9.70442	3	3
3739	ZNF48	8.76022	8.55397	7.92477	4.79751	5.31889	10.0669	3	3
3742	ZNF517	6.50491	6.5693	6.56289	5.884	5.25712	8.58684	3	3
3745	ZNF561	10.3041	10.0995	9.93029	8.9355	7.69735	10.9382	3	3
3746	ZNF579	7.0959	6.4408	4.99079	1.86546	3.42918	9.30952	3	3
3748	ZNF593	8.72151	8.72968	8.14494	5.9814	7.70322	10.6264	3	3
3753	ZNF619	9.17147	9.05165	9.07045	8.48589	7.19264	9.32138	3	3
3755	ZNF629	10.2793	10.1279	9.95448	8.60503	7.38405	10.3274	3	3
3760	ZNF664	12.4264	12.2816	11.8528	11.4509	10.1748	12.4557	3	3
3766	ZNF691	7.70203	7.18081	6.28968	4.51862	5.89027	8.89	3	3
3769	ZNF70	8.30605	8.20958	8.18512	6.71723	6.90317	9.18397	3	3
3773	ZNF74	9.2987	8.6467	7.05404	3.59491	4.09101	9.95057	3	3
3787	ZSCAN9	8.27402	8.04356	7.39309	5.46695	4.72168	8.78478	3	3
3	AARSD1	10.6592	10.5503	10.1257	7.63679	7.06902	10.4046	7	3
12	ABCC10	10.0474	9.80707	9.45011	7.12613	6.90459	9.26856	7	3
18	ABHD14A	8.42067	7.88632	6.75368	1.92137	2.1667	8.37803	7	3
19	ABHD14A-ACY1	8.07752	7.94919	6.5202	-10	2.06885	6.36806	7	3
28	ABRACL	9.46825	9.06602	8.5779	5.57754	5.54733	9.85944	7	3
34	ACAP1	9.81489	9.6321	9.57118	6.54099	6.87959	8.8591	7	3
37	ACD	10.2528	10.2046	10.0324	8.05295	6.46975	9.66156	7	3
41	ACOT9	10.0621	9.71738	9.38697	8.17555	6.11972	9.48478	7	3
50	ACTR1B	10.302	10.074	9.89696	8.85044	7.01694	9.71612	7	3
51	ACTR3B	8.75048	8.48943	7.50173	3.83101	3.90818	8.53384	7	3
55	ACY1	10.2685	9.63556	8.8899	5.37478	6.95671	10.0101	7	3
61	ADCK1	10.3261	10.2585	9.77606	7.5871	8.59447	9.40246	7	3
64	ADGRA3	10.2169	9.89927	8.99701	5.8123	4.00941	7.68102	7	3
67	ADH5	12.0185	11.7446	11.3338	8.37	7.78358	10.7734	7	3
69	ADO	9.93291	9.57295	9.05042	6.53763	5.54414	8.73271	7	3
79	AGAP3	10.4259	10.0279	9.05386	5.05271	6.06104	10.4413	7	3
86	AGTRAP	10.1681	9.88541	8.97475	5.62846	7.01172	9.94381	7	3
87	AHCY	13.5541	13.0708	12.2575	9.0357	10.2565	13.1945	7	3
93	AK2	12.9533	12.6567	12.0942	10.0557	9.32897	11.5034	7	3
94	AKAP1	11.4391	11.2819	10.3443	5.77358	6.18363	9.68622	7	3
104	ALDH18A1	13.3657	13.0515	12.1938	7.92314	7.80212	10.7114	7	3
107	ALDH3A2	9.35028	9.05663	8.34447	4.94691	5.29263	8.33863	7	3
113	ALKBH2	9.0907	8.64338	7.8611	3.55944	4.12937	7.01184	7	3
114	ALKBH4	9.45772	9.20879	8.95108	7.71089	7.30739	9.49598	7	3
116	ALKBH8	8.95722	9.03302	8.5715	5.68407	5.56787	8.26836	7	3
124	AMER1	10.715	10.5876	9.60673	5.89241	6.09491	8.84473	7	3
128	AMT	9.48682	9.17583	8.27364	4.14693	3.75563	8.55463	7	3
133	ANKRD13D	8.31743	8.0454	7.62716	4.59068	4.92831	8.44848	7	3
134	ANKRD16	8.58055	8.22915	7.41796	4.84222	6.75437	7.4344	7	3
138	ANKRD50	10.1981	9.48985	8.16005	4.22214	6.63634	9.10269	7	3
142	ANKS3	8.30131	8.05373	7.21221	4.90152	6.10702	7.36794	7	3
144	ANO6	10.4664	10.0964	9.33092	7.02494	8.30796	9.73475	7	3
145	ANO8	7.79011	7.53784	7.32373	4.47438	4.18008	8.03504	7	3
149	ANXA11	11.002	10.4174	9.58289	4.60272	6.18979	10.8407	7	3
168	APOC1	13.2656	12.5734	11.5181	6.82904	7.01887	12.8912	7	3
170	APOE	13.8323	12.8464	11.1765	5.39705	7.19875	11.4986	7	3
175	APRT	11.6622	11.5484	11.2525	8.83137	8.69121	11.537	7	3
179	ARF3	11.2087	10.3705	9.58086	7.4012	7.55364	10.7515	7	3
211	ARMCX1	7.7083	6.84707	5.68023	2.01873	5.66908	8.60335	7	3
230	ATAD3A	12.0305	11.9342	11.325	9.56768	8.2953	11.153	7	3
242	ATIC	12.775	12.5299	11.802	8.37808	9.16736	11.1098	7	3
250	ATP5G1	11.9226	11.7477	11.1951	7.40328	7.5655	11.1403	7	3
252	ATP5G3	12.9177	12.7289	12.3984	10.4319	9.11591	12.2662	7	3
281	B3GNTL1	7.03973	6.47864	5.72911	-0.0792428	1.42294	5.45762	7	3
286	B4GAT1	9.29274	8.68802	7.68186	1.81847	3.71189	7.11412	7	3
296	BBS2	9.05839	8.38336	7.4614	4.65315	4.47791	8.22759	7	3
301	BCKDHB	9.98266	9.48032	9.0827	6.57845	6.38188	8.58614	7	3
308	BCS1L	10.4182	10.5211	10.1074	6.89821	5.69033	9.38922	7	3
325	BMS1	11.8832	11.5907	11.1052	9.47432	9.02265	11.3827	7	3
330	BOP1	12.5111	12.6182	12.2788	9.53213	9.2139	11.4327	7	3
332	BPHL	8.32625	7.81627	7.04808	3.979	4.4341	7.45164	7	3
349	C10orf2	10.9067	10.6829	9.77557	6.39997	7.23323	9.24211	7	3
351	C11orf31	11.5315	11.2196	10.6163	8.63491	8.30833	11.6909	7	3
356	C12orf45	8.05622	7.42836	6.61088	2.22328	2.57196	8.21919	7	3
358	C14orf142	8.55987	8.36446	8.12925	6.57093	5.30659	8.32146	7	3
359	C14orf169	9.76876	9.63907	9.14072	7.09531	5.93517	8.64906	7	3
370	C19orf48	12.4745	12.3821	12.0784	11.1185	8.72481	11.762	7	3
380	C1orf216	9.07912	8.98221	8.69753	7.57959	5.73987	8.29122	7	3
383	C1QBP	12.7176	12.3957	11.737	9.13396	10.7364	11.3758	7	3
385	C20orf96	8.2158	8.05642	7.40365	4.28525	4.5083	7.42096	7	3
389	C22orf46	9.2577	9.15046	8.83513	7.24548	5.80465	8.02645	7	3
406	C8orf33	11.1065	11.0044	10.5336	7.68259	7.19484	10.8948	7	3
409	C9orf114	10.9811	10.9069	10.6268	9.1167	8.46936	10.6132	7	3
410	C9orf142	9.1352	9.32111	9.06503	6.01419	4.1617	7.93424	7	3
419	CACHD1	8.24668	8.25551	8.13356	1.49711	2.80063	6.19254	7	3
420	CAD	13.3695	13.1129	12.1445	8.82686	8.36698	11.1997	7	3
432	CARS2	10.9415	10.7464	10.363	7.67366	6.72467	10.1602	7	3
446	CBX8	7.86429	7.56517	7.10764	4.68731	4.2918	7.39714	7	3
465	CCDC51	9.7615	9.45737	8.97194	6.40711	4.86134	8.6737	7	3
467	CCDC58	9.48013	9.32634	8.60309	5.73419	5.66083	8.47603	7	3
470	CCDC85B	9.42012	9.22684	8.67165	6.20205	8.33747	10.1537	7	3
471	CCDC86	11.2906	11.0709	10.1504	6.50984	9.11596	11.0657	7	3
483	CCNJ	10.5338	9.86848	8.87641	6.85764	5.80584	9.29179	7	3
494	CD320	10.4867	10.122	9.02848	5.08303	5.85509	9.14677	7	3
543	CECR5	8.14736	7.00772	5.74539	0.712232	2.9917	6.96578	7	3
544	CELSR2	10.0439	9.96383	9.38049	6.51203	6.87059	9.33623	7	3
560	CEP19	8.18633	8.10903	8.05923	7.12473	6.78342	7.72628	7	3
575	CHCHD6	7.71351	7.35837	6.67865	2.40218	2.06353	7.45604	7	3
584	CHST10	9.69337	9.69176	9.45134	7.11162	5.24552	8.64964	7	3
590	CIRH1A	11.7348	11.6338	10.9846	8.1868	8.39328	11.6037	7	3
591	CISD1	9.50449	9.04608	8.28947	4.78924	6.45567	8.21798	7	3
618	CLNS1A	12.2613	11.8842	11.4086	9.7027	8.84956	11.6621	7	3
623	CLSTN3	8.10724	7.94286	8.81608	5.66538	6.1799	8.74342	7	3
625	CLUH	13.2331	12.9968	11.9645	7.81181	8.84166	11.9905	7	3
633	CNOT10	11.8675	11.9424	11.9834	10.9429	8.9425	11.2354	7	3
643	COA7	10.5449	10.3217	9.41058	6.37517	8.01631	9.69627	7	3
649	COLGALT1	12.6048	12.4814	11.8913	9.69892	8.67516	11.2469	7	3
650	COMMD4	11.3991	11.5524	11.6707	10.693	8.73742	11.2242	7	3
656	CORO1A	6.08622	6.53612	6.77336	4.18875	5.9125	6.27905	7	3
659	COX5A	12.1283	11.9874	11.581	9.93678	8.90508	11.1807	7	3
681	CRTC3	11.3185	11.247	11.2909	10.8925	8.80885	10.9178	7	3
684	CRYZ	9.17013	8.67397	7.77151	3.98104	2.80171	7.7526	7	3
687	CSF1	10.7473	9.8694	8.42559	5.74022	8.41236	8.54088	7	3
707	CTU2	9.6115	9.79963	9.39591	6.54371	7.08361	9.65505	7	3
715	CYB5B	11.2287	10.9966	10.8621	10.018	8.52714	10.9154	7	3
723	D2HGDH	8.77284	8.4489	7.74847	5.47501	5.26672	8.15312	7	3
724	DANCR	11.4695	11.2549	10.3086	7.22861	7.61115	10.4707	7	3
729	DBI	10.0394	9.46622	8.98091	6.40334	7.6679	10.2251	7	3
735	DCAF4	9.37363	8.9535	7.39103	3.91824	6.4157	7.752	7	3
741	DCTD	10.8474	10.303	9.24806	4.56411	5.72512	10.0027	7	3
743	DCTPP1	11.1649	10.873	10.1387	6.42491	6.14759	9.34399	7	3
749	DDX10	10.909	10.6435	10.2834	6.74079	6.77846	9.41052	7	3
753	DDX31	9.69351	9.40364	8.38055	4.80288	6.16701	9.05592	7	3
755	DDX51	10.7505	10.7483	10.3187	8.11067	8.3666	10.5593	7	3
769	DERL3	7.99013	7.95342	7.30453	5.03419	4.30465	7.209	7	3
774	DHCR7	12.129	11.7589	11.1388	8.81718	9.24529	11.2625	7	3
778	DHRS3	10.5646	10.379	10.3897	7.38315	6.00429	8.91635	7	3
781	DHRSX	8.11826	7.77694	7.51291	5.06401	4.36037	8.09623	7	3
789	DIEXF	10.6956	10.5794	9.85811	7.12072	8.43875	10.1047	7	3
790	DIMT1	11.4305	10.9632	9.93984	7.50406	7.6377	9.4197	7	3
792	DLAT	12.0959	11.9344	11.5454	8.84046	7.10501	10.3796	7	3
803	DNAAF2	9.78362	9.30546	8.29207	6.10697	7.21186	9.02042	7	3
809	DNAJC10	10.987	10.7394	10.2071	7.71447	7.69981	10.3357	7	3
818	DNPH1	10.1178	9.74282	9.41773	5.5635	4.73644	7.68591	7	3
826	DPEP2	7.6521	7.29535	6.38464	-0.304097	2.12243	6.11241	7	3
828	DPH2	11.098	11.0605	10.3575	7.48629	8.66905	11.0438	7	3
829	DPH5	10.3317	10.0323	9.63602	6.7388	5.70262	9.67369	7	3
831	DPP7	11.8285	11.6698	11.1751	9.02706	9.57897	12.2833	7	3
835	DTD1	8.94878	8.50872	7.79932	3.75992	5.8137	8.18193	7	3
836	DTD2	9.95047	9.6689	9.10329	7.15131	7.71463	8.63702	7	3
849	DYNC2LI1	9.2119	8.80331	8.15368	5.24877	5.68558	7.92709	7	3
861	EARS2	10.414	10.2212	9.30182	5.51063	6.38418	9.77449	7	3
862	EBP	11.313	11.069	10.9165	9.89708	8.09582	10.5682	7	3
863	EBPL	9.93331	9.06254	7.87824	1.92878	3.34568	6.13486	7	3
867	ECI2	12.5279	12.2404	11.952	9.77818	9.23382	11.0067	7	3
869	EDC4	12.359	12.3434	12.1683	11.251	9.58405	11.8832	7	3
870	EEF1B2	14.7972	14.6058	14.4403	13.2204	11.9693	14.5441	7	3
875	EFHD2	10.999	10.5652	9.87915	8.46078	7.04798	10.4168	7	3
882	EHD4	7.94063	7.80084	6.95551	4.40423	4.29066	7.03551	7	3
911	EML2	9.30808	8.87052	8.08588	4.75392	5.02228	9.79567	7	3
917	ENOPH1	10.9075	10.8175	10.5078	8.74585	7.52457	10.3448	7	3
943	ERO1A	10.1333	9.23598	7.74668	5.1556	6.13468	10.0044	7	3
946	ESD	12.5588	12.4131	12.226	10.6483	8.64567	11.6747	7	3
957	EXD2	9.55932	9.04398	8.4321	5.6615	5.55701	9.04357	7	3
963	EXOSC5	9.86196	9.70333	8.90583	4.83238	6.1228	10.0488	7	3
964	EXOSC7	10.6329	10.4954	10.1019	7.87968	7.45945	9.75141	7	3
966	EXTL2	9.60559	9.06229	8.11311	3.66594	4.62509	7.90534	7	3
974	FADS1	13.9087	14.1217	14.2264	10.9574	10.1689	12.829	7	3
979	FAHD2B	9.00367	8.64904	7.99337	3.69153	3.76652	8.23673	7	3
980	FAHD2CP	6.29743	6.14038	5.46588	2.16633	1.42884	6.57619	7	3
981	FAIM	6.71011	6.30108	5.64949	3.23705	0.905191	6.22791	7	3
1000	FAM136A	11.0002	10.5709	9.44839	6.41855	6.81162	10.7355	7	3
1002	FAM162A	9.77073	9.4277	8.59899	2.97877	4.82753	8.88884	7	3
1006	FAM174A	8.01511	7.29369	6.57401	4.41986	4.66995	5.93286	7	3
1010	FAM188B	9.32224	9.38022	9.03927	6.2478	4.56481	9.06769	7	3
1012	FAM195A	9.80281	9.45691	8.46752	3.65987	5.12407	9.79481	7	3
1017	FAM212A	5.54524	5.36657	5.48822	1.36199	4.31226	5.94294	7	3
1022	FAM217B	10.0723	9.82003	9.15467	6.90046	7.23916	9.85665	7	3
1030	FAM35A	11.2458	10.5758	9.19101	4.27917	6.43163	9.70854	7	3
1031	FAM45A	11.1102	10.1336	8.89312	6.33322	6.94023	9.1224	7	3
1046	FAM86DP	7.87302	7.50744	6.57367	3.98876	4.57405	7.15018	7	3
1047	FAM89A	11.0912	10.5271	9.20693	5.93305	6.02269	9.3209	7	3
1066	FBL	13.1204	12.8937	12.5671	10.6425	10.4842	12.9246	7	3
1071	FBXL17	9.50247	8.98086	8.25844	5.68662	5.45242	8.33874	7	3
1081	FBXW9	8.92739	8.49914	7.89395	5.82629	7.63216	7.89733	7	3
1089	FEZ2	9.69057	9.3085	8.8372	5.24045	5.41191	8.60396	7	3
1091	FGFR1	9.01447	8.69071	7.29904	5.05374	4.90061	8.96225	7	3
1095	FGGY	6.56863	6.39098	6.39762	2.90698	3.32567	6.72601	7	3
1103	FKBP4	14.0359	13.5568	12.5584	11.2218	13.9087	14.1209	7	3
1113	FLVCR1-AS1	6.63758	6.17703	5.96679	2.74905	4.07604	7.09639	7	3
1134	FOXP4-AS1	5.19215	5.13691	3.90586	-10	0.912188	1.64776	7	3
1136	FOXRED2	11.7786	11.679	11.3757	9.86308	9.10855	11.2815	7	3
1142	FSCN1	12.441	11.86	10.4367	6.16392	7.57338	11.4082	7	3
1151	FUT10	9.37244	9.22295	8.80674	5.03809	5.53067	7.58886	7	3
1153	FXN	11.8129	11.7835	11.3806	7.77036	8.26825	10.3203	7	3
1167	GALT	9.37573	9.30698	9.22678	6.88596	6.92873	9.71943	7	3
1168	GAMT	8.99787	8.04626	6.61848	4.08546	5.08351	8.11525	7	3
1172	GAS6	9.00755	8.44103	7.03577	1.63112	2.64021	6.29221	7	3
1173	GATA5	10.3976	11.0514	11.0558	6.31446	6.47286	11.481	7	3
1179	GBAS	11.4958	11.2991	11.1509	8.64965	7.47198	11.1881	7	3
1184	GCSH	10.1947	9.5303	8.29909	5.10188	5.33665	8.14377	7	3
1190	GEMIN4	11.6415	11.3052	10.4122	7.29871	6.60034	10.3344	7	3
1191	GEMIN6	8.57365	8.42345	8.00937	5.72288	4.86586	8.26214	7	3
1211	GLOD4	11.4656	11.2708	11.0088	10.3275	8.63005	11.069	7	3
1216	GLUD1	12.2496	11.8651	11.362	9.16704	9.83794	12.4031	7	3
1219	GM2A	10.6816	9.91704	9.02302	6.17575	7.19751	10.6425	7	3
1220	GMDS	9.12776	8.75571	8.29586	5.02745	4.87928	7.78956	7	3
1230	GNL2	12.0147	12.032	11.7176	9.9211	9.61045	12.0586	7	3
1231	GNL3	12.2339	11.9436	10.9852	8.18535	9.96754	11.0065	7	3
1232	GNPAT	11.647	11.6514	11.6058	10.3592	8.62495	10.8391	7	3
1234	GNPNAT1	10.1464	9.68869	8.68854	7.51781	7.95478	9.58451	7	3
1238	GOT2	12.7183	12.6776	12.4974	10.1803	8.67021	12.6112	7	3
1241	GPATCH4	10.9755	10.8608	10.147	6.62249	6.93978	9.5172	7	3
1244	GPD1L	10.203	9.91056	9.09074	5.52964	6.69527	8.47336	7	3
1246	GPI	13.0905	12.399	10.9713	8.47328	9.98657	12.8198	7	3
1263	GSPT2	8.94268	8.58404	8.24607	5.17522	4.50468	7.13492	7	3
1264	GSTA4	6.55702	7.02392	7.10037	4.2693	2.84846	5.74839	7	3
1266	GSTM1	7.89593	7.49634	6.90434	3.30378	2.63348	6.58604	7	3
1269	GSTM4	7.11867	6.55256	5.62576	0.757588	1.56594	6.80544	7	3
1271	GSTT1	10.1407	9.73977	9.2788	7.43752	6.23808	9.41318	7	3
1279	GTPBP3	9.85554	9.74971	9.35351	7.96324	6.84775	9.67462	7	3
1290	HACD3	12.6685	12.4462	12.1038	10.4442	8.89039	11.5807	7	3
1297	HAUS7	9.67777	9.83523	9.76469	8.14835	6.21622	9.12465	7	3
1314	HDAC10	10.215	9.98882	9.25978	7.27644	6.83698	10.1449	7	3
1347	HGH1	10.3203	10.2665	9.82849	7.22255	6.29573	10.3494	7	3
1382	HMGN1	13.1108	12.9127	12.5866	11.4199	10.2821	12.9735	7	3
1384	HMGN3	10.4626	10.2069	9.71022	6.68553	6.55981	9.8687	7	3
1385	HMGN4	10.7336	10.1907	9.70651	9.33518	7.92531	10.1989	7	3
1426	IAH1	10.1242	9.96039	9.68419	8.20289	6.79913	9.10763	7	3
1427	IARS2	12.4296	11.9683	11.1008	8.05689	9.19078	11.6704	7	3
1429	ICA1	11.3164	10.4661	9.2843	4.67212	4.67621	7.73143	7	3
1439	IDI2	7.43456	7.38785	6.59524	4.16793	5.15537	7.411	7	3
1441	IDUA	7.90645	7.7079	6.5503	2.39293	2.05592	6.97702	7	3
1459	IGBP1P1	-0.256663	-0.481421	-0.427651	-10	1.27683	-1.20358	7	3
1476	IMPDH1	9.23719	8.39996	6.62651	4.42978	6.79787	8.8855	7	3
1477	IMPDH2	13.9428	13.558	13.0025	10.8311	10.6697	14.0585	7	3
1487	IPO4	11.564	11.2271	10.1849	7.6231	8.99033	10.0712	7	3
1488	IPO5	14.2648	14.1154	13.8307	12.4806	11.0538	13.3552	7	3
1489	IPO7	13.7427	13.7243	13.3857	11.9427	10.7868	13.3023	7	3
1491	IPW	7.68106	7.44421	6.806	4.10684	4.50854	7.83653	7	3
1492	IQCG	7.04204	7.00634	6.73059	4.19101	3.58916	5.65233	7	3
1493	IQCH-AS1	7.29945	6.69366	5.99403	4.81464	7.40376	6.70188	7	3
1512	ITFG2	9.69378	9.51043	9.14044	6.64971	7.5456	8.68531	7	3
1533	KAT2A	11.1567	10.9672	10.1331	5.5889	7.774	9.50663	7	3
1551	KHK	8.87022	8.32655	6.90427	-2.89165	4.12784	8.35777	7	3
1556	KIAA0195	11.3399	11.1702	11.194	10.1933	8.42247	10.9135	7	3
1579	KIF9	7.86153	7.87926	7.74198	4.07346	5.59753	7.17016	7	3
1581	KIFC2	9.31959	9.37309	8.39294	4.34994	8.37885	9.89862	7	3
1594	KLHL18	12.2185	12.5699	12.8656	9.78101	10.4861	11.7682	7	3
1604	KNOP1	9.65792	9.61732	9.16105	5.91833	5.4349	7.95015	7	3
1614	L3MBTL2	11.5082	11.5396	11.4269	10.1056	8.46682	11.2045	7	3
1619	LAP3	12.538	12.3029	11.5751	8.79785	9.76225	11.1855	7	3
1620	LAPTM4B	10.37	9.25387	8.01792	5.74323	6.5282	10.2288	7	3
1623	LAS1L	11.6981	11.672	11.4582	9.83562	8.69129	11.013	7	3
1625	LBHD1	8.81515	8.56186	8.27922	6.07229	7.07668	7.62275	7	3
1631	LDHA	13.0742	12.3021	11.1674	8.79234	8.84867	12.0065	7	3
1635	LDLRAP1	10.4549	10.453	10.1716	8.93566	7.38277	9.81256	7	3
1644	LHFP	8.45198	7.49706	5.89407	2.60342	2.48137	7.96391	7	3
1645	LIAS	9.41807	9.22842	8.9551	7.61999	7.40764	9.25734	7	3
1664	LINC00847	8.53019	7.87743	7.51238	6.54684	5.04878	8.00337	7	3
1666	LINC00891	6.89486	6.03306	4.65183	-10	6.26951	7.23362	7	3
1680	LINC01278	8.21092	7.89025	7.5667	5.35239	4.41747	7.5458	7	3
1699	LOC100132741	6.89486	6.03306	4.65183	-10	6.26951	7.23362	7	3
1704	LOC100287042	7.09124	6.95168	6.86945	6.04933	5.88613	7.11114	7	3
1712	LOC100506548	10.9735	10.3658	9.73195	8.85151	8.68904	10.623	7	3
1718	LOC101928034	6.80444	7.56063	7.36733	-0.0799361	3.29944	7.16757	7	3
1728	LOC389906	10.2379	10.1718	9.70494	6.75253	6.70312	10.1994	7	3
1740	LOC654342	5.98688	5.71553	5.10373	-0.541626	-10	3.03099	7	3
1750	LPAR5	7.3134	6.57275	6.39431	3.91352	5.06496	5.67357	7	3
1752	LPCAT4	9.68482	9.14127	7.49039	2.99684	5.00675	8.84082	7	3
1754	LPIN3	7.84419	7.72273	7.21594	4.69507	5.73573	6.99644	7	3
1755	LRFN4	11.395	10.9626	9.79829	5.14196	7.38437	8.40473	7	3
1780	LTBP4	11.0062	10.5566	9.74497	6.96136	7.52881	11.0082	7	3
1783	LUZP1	10.5079	10.149	9.39311	7.01899	7.04693	9.13845	7	3
1792	LZTS2	11.1961	10.8175	10.015	6.68086	6.33698	10.7283	7	3
1794	MACROD1	8.84496	8.36497	7.517	4.31248	5.18511	8.45808	7	3
1799	MAGED1	11.8438	11.0777	9.65652	4.8358	6.00944	9.88684	7	3
1802	MAK16	10.8483	10.7098	10.0862	7.38664	7.34513	9.25131	7	3
1808	MANBA	10.1807	9.65087	9.03167	6.08588	7.86251	9.55266	7	3
1837	MARS2	10.0083	9.86421	8.85227	5.05875	6.34262	8.33347	7	3
1838	MARVELD1	9.55737	8.61205	6.97282	2.31836	4.13868	6.66039	7	3
1845	MBLAC2	9.62643	9.34219	8.52308	5.91624	5.9225	8.25439	7	3
1855	MCMBP	12.0451	11.7871	11.2384	10.0652	8.06382	10.9967	7	3
1866	ME2	11.427	10.9273	10.2536	8.76675	8.42596	11.3732	7	3
1870	MECR	10.0519	9.98065	9.63855	6.84625	6.69178	8.71424	7	3
1883	MEST	9.79801	8.9983	7.87849	2.95305	5.12634	7.24624	7	3
1886	METRNL	7.56001	7.80543	7.46522	1.97565	3.67235	7.90094	7	3
1887	METTL1	9.84456	9.62202	8.69079	3.71925	7.27748	9.83623	7	3
1908	MGMT	9.0892	8.7297	8.2779	5.20624	3.83032	7.67348	7	3
1915	MIF	11.3192	10.4984	8.64695	2.96864	4.50646	9.89929	7	3
1917	MINA	10.5119	10.006	8.59098	0.834376	4.80261	7.78266	7	3
1950	MMAB	10.93	10.9575	10.8534	8.93939	8.74737	10.7964	7	3
1960	MOCS2	9.55161	9.2325	8.55568	5.53531	5.472	7.68889	7	3
1969	MPDZ	9.3221	9.00878	8.28934	4.64678	3.87042	7.73758	7	3
1975	MPV17	10.341	10.1239	9.72625	7.59989	6.77815	10.3715	7	3
1977	MRM1	9.53395	9.40495	8.74086	5.08812	5.32083	8.48943	7	3
1979	MRPL11	11.0048	10.9706	10.6169	8.69665	7.59007	10.3496	7	3
1980	MRPL12	11.6694	11.5728	10.941	8.63811	9.27155	11.4692	7	3
1981	MRPL15	10.9406	10.6905	10.093	7.77596	7.07418	10.953	7	3
1984	MRPL2	11.6068	11.8876	11.8251	9.73233	10.4953	11.902	7	3
1986	MRPL3	12.4494	12.2477	11.8471	9.82986	8.48633	11.2965	7	3
1987	MRPL30	11.8915	11.6597	11.3891	9.90864	9.48619	11.0098	7	3
1989	MRPL39	10.3299	10.1901	10.118	8.95713	6.89692	9.62154	7	3
1990	MRPL4	11.7472	11.5855	11.0574	8.60076	9.81733	11.6502	7	3
1997	MRPS17	10.3475	10.0954	9.28827	7.27372	7.78712	10.1176	7	3
2000	MRPS25	11.3064	11.0492	10.437	8.39541	7.76831	11.0798	7	3
2001	MRPS26	10.0295	9.65271	8.72947	4.71934	5.44525	10.4442	7	3
2003	MRPS34	11.7742	11.6667	11.0884	8.74012	8.73847	11.8809	7	3
2005	MRTO4	11.7032	11.6067	10.8328	7.63667	8.17338	10.5061	7	3
2006	MSANTD3	9.74406	9.6792	9.60188	6.41971	5.3533	8.0933	7	3
2019	MSTO1	10.0858	10.0301	9.49562	7.35469	7.99817	10.2876	7	3
2026	MTA1	11.9973	11.935	11.7725	10.407	8.44042	11.3643	7	3
2031	MTFP1	10.4395	10.2576	9.81723	7.2736	5.97719	9.25465	7	3
2060	MYBBP1A	12.1225	12.0048	11.0528	6.6068	7.23888	11.0368	7	3
2085	NARS2	10.057	9.61359	8.69907	5.33755	5.9544	8.69856	7	3
2097	NCK2	8.20961	7.66917	6.71356	4.41248	5.6505	7.81292	7	3
2100	NCLN	12.3134	12.3143	11.9779	9.33591	8.97423	10.8367	7	3
2104	NCR3LG1	9.41004	8.99601	7.8502	5.39692	6.51362	7.87271	7	3
2108	NDRG3	9.48238	8.78654	8.29359	5.79137	5.90509	9.46286	7	3
2112	NDUFAF4	9.61921	9.46602	8.69397	5.79679	6.16087	8.82027	7	3
2113	NDUFAF6	8.53876	8.42371	7.72218	5.67545	4.42608	7.12742	7	3
2118	NDUFS5	11.934	11.8141	11.5844	9.6111	8.78363	11.6716	7	3
2119	NDUFV1	12.4712	12.4535	12.3869	10.6065	8.92338	12.0635	7	3
2127	NEU3	9.41638	8.85617	8.04336	5.84282	7.62642	9.34837	7	3
2134	NFKB1	11.6946	11.3115	10.4118	6.09392	6.08228	9.48941	7	3
2138	NFS1	10.7382	10.5161	10.2694	8.84254	7.73662	10.255	7	3
2140	NFXL1	8.56646	8.41258	8.24366	5.71138	6.31331	8.63382	7	3
2142	NGFRAP1	9.37815	8.34782	7.29416	3.22451	4.92839	8.70944	7	3
2144	NHP2	11.4975	11.3748	11.0251	8.81391	8.7216	11.4618	7	3
2146	NIFK	11.0366	10.8173	10.2194	8.16097	8.17911	10.5782	7	3
2149	NIPSNAP1	11.9492	11.3567	10.5127	6.24094	6.44077	11.1464	7	3
2151	NLE1	10.5719	10.0922	9.17362	4.92191	4.86321	9.64613	7	3
2153	NME1	11.5271	11.2675	10.3789	5.06501	6.94056	9.906	7	3
2154	NME1-NME2	11.2617	11.0907	10.2476	4.40828	7.41266	8.60489	7	3
2155	NME2	12.7514	12.3302	11.7624	8.15872	9.15258	13.2815	7	3
2164	NOB1	11.6573	11.2909	10.5945	6.79212	7.62305	11.8158	7	3
2168	NOL4L	10.7507	10.7891	10.5563	7.67225	6.70045	10.3915	7	3
2171	NOP14	12.6471	12.506	11.8939	8.84857	9.36888	10.9843	7	3
2172	NOP16	10.7993	10.5812	9.54518	6.27798	8.07471	9.47658	7	3
2173	NOP2	11.6288	11.4705	10.6946	7.60599	8.89569	10.333	7	3
2174	NOP56	13.1242	13.0574	12.5324	10.3232	9.32335	12.8595	7	3
2175	NOP58	12.7995	12.7057	12.108	9.59051	9.6451	11.4568	7	3
2177	NPEPL1	8.72316	8.25066	7.19559	4.81139	5.75182	8.20176	7	3
2186	NPM1	15.8156	15.3581	14.5117	11.7649	11.7757	14.8043	7	3
2187	NPM3	10.711	10.218	9.26448	4.54612	6.44795	10.0089	7	3
2205	NSMAF	10.2373	9.64387	8.74349	6.41278	4.99176	8.90896	7	3
2209	NT5C3B	7.59231	6.63886	5.40133	-0.787329	0.263092	6.37366	7	3
2213	NTHL1	8.81512	8.32771	7.40982	1.7015	1.9286	8.94176	7	3
2221	NUDT12	9.08542	9.06752	8.98814	6.20447	5.3573	7.70233	7	3
2227	NUDT8	6.78036	6.9368	6.79052	3.56925	2.3859	7.03732	7	3
2228	NUFIP1	9.90942	9.65849	8.9052	5.92865	5.93446	8.95158	7	3
2249	OBFC1	9.57999	9.14722	8.6161	4.80207	5.57065	9.7242	7	3
2258	OPN3	9.28468	8.61657	7.85246	4.4565	4.35087	8.25683	7	3
2270	OSCP1	5.01684	4.97271	4.58986	1.63712	2.604	5.28643	7	3
2273	OSGEPL1	8.55626	8.36557	8.09501	4.10362	4.22647	7.31207	7	3
2285	PACS1	10.7281	9.88104	8.42863	5.66494	6.93501	10.5464	7	3
2289	PANX1	8.72761	8.20589	7.02973	4.52449	5.71452	7.42893	7	3
2293	PAPSS1	9.36573	8.63795	7.52464	2.88819	5.21146	9.18621	7	3
2298	PARP1	13.6131	13.4631	13.1029	10.6634	9.54918	12.317	7	3
2304	PATZ1	11.1445	10.6768	9.7605	6.35827	6.3272	10.829	7	3
2311	PCBD1	8.69669	8.12954	6.91511	1.70993	1.24915	6.04054	7	3
2312	PCCA	9.50153	8.96891	8.06538	4.237	4.52163	8.60441	7	3
2326	PCYT2	12.1927	11.9116	11.3934	9.18138	10.5764	12.4203	7	3
2328	PDCD11	12.6149	12.4579	11.7936	8.74437	8.18034	11.1589	7	3
2329	PDCD2L	8.84738	8.68925	7.75576	4.07076	6.5026	8.74113	7	3
2333	PDCL3	9.31852	9.19062	8.3456	5.17136	6.37339	9.94839	7	3
2343	PEBP1	12.7573	12.3112	11.3985	7.29481	8.41155	12.0277	7	3
2349	PEMT	8.36265	7.99512	7.04195	3.61257	4.59204	7.08815	7	3
2352	PEX3	8.78043	8.40059	7.96434	5.72918	5.52002	7.86129	7	3
2357	PFKFB4	10.2657	9.26046	8.31222	4.18367	5.29382	10.5419	7	3
2358	PFKL	12.4739	12.4031	12.1502	10.6694	9.27639	12.4366	7	3
2360	PGAM1	12.5421	11.953	10.8555	8.68047	9.9633	12.6786	7	3
2361	PGAM5	11.9226	11.7355	11.1761	8.8474	9.28694	11.3394	7	3
2369	PGRMC1	10.4684	10.0361	9.4186	8.5786	7.12538	9.69556	7	3
2370	PHB	12.5672	12.2552	11.657	8.66979	9.1028	12.6259	7	3
2373	PHC2	11.3785	11.2549	11.0863	10.1986	8.20981	11.0328	7	3
2376	PHKA1	8.56824	8.11543	7.46237	3.18185	1.7697	5.89435	7	3
2408	PJA1	8.23311	8.061	7.27047	3.79733	4.11758	8.44455	7	3
2414	PKLR	14.325	14.2349	13.832	9.4176	8.77277	13.3143	7	3
2420	PLAUR	7.16507	7.35735	7.15795	4.42027	4.23317	6.31848	7	3
2422	PLCG1	10.8179	10.911	10.7506	8.1703	10.5979	10.3264	7	3
2424	PLCXD1	12.2094	12.0113	11.8455	9.4333	9.39967	11.0445	7	3
2445	PLXND1	11.4669	10.5479	9.01681	2.88715	5.24356	7.76611	7	3
2462	POFUT1	12.2747	12.1765	11.8147	10.891	9.26087	11.3477	7	3
2464	POGLUT1	9.80064	9.612	9.2107	6.31383	6.3337	9.0772	7	3
2474	POLR1B	11.1757	10.9168	10.0749	7.15863	7.65668	10.0143	7	3
2475	POLR1C	10.0828	9.71734	8.66509	6.14042	8.23333	9.19471	7	3
2477	POLR1E	11.0918	10.8879	10.6177	8.87358	7.49429	9.91479	7	3
2480	POLR3E	11.6077	11.5683	11.0826	9.01906	11.3456	11.4834	7	3
2483	POP5	9.01791	9.14761	9.08833	6.62818	7.68081	8.58766	7	3
2484	PPA1	12.5161	12.1236	11.4627	8.72346	8.27938	10.8611	7	3
2486	PPAN	10.5941	10.5656	9.83298	7.34507	7.56994	10.3313	7	3
2490	PPARGC1B	9.62761	9.42627	8.27218	2.97615	3.70184	8.71026	7	3
2492	PPIA	15.4919	15.3159	14.977	13.3746	12.1352	14.7613	7	3
2495	PPIH	10.9605	10.8435	10.5648	8.90729	6.96728	9.90718	7	3
2496	PPIL1	11.6698	11.5593	11.2349	8.64632	7.48679	11.5569	7	3
2500	PPM1F	10.2201	9.68201	8.44102	3.51784	4.99409	10.8511	7	3
2501	PPM1H	11.0679	10.0333	8.23673	1.00981	3.33137	6.89262	7	3
2506	PPP1R14B	11.6128	11.5127	10.771	7.42847	8.62467	10.865	7	3
2518	PPRC1	12.7712	12.7055	11.9278	9.432	9.55926	11.3406	7	3
2520	PQLC3	6.85012	6.53447	5.52734	0.0146415	2.88897	7.90339	7	3
2527	PRDX4	10.7343	10.4274	9.86447	8.01468	6.78814	10.142	7	3
2528	PRELID1	12.1147	12.0313	11.5965	9.45253	10.4363	12.707	7	3
2539	PRKX	10.447	10.2718	9.60951	7.14944	7.44729	9.47247	7	3
2541	PRMT5	12.3312	12.1356	11.6181	9.14826	11.114	11.3604	7	3
2542	PRMT6	10.7842	10.7749	10.6548	9.23523	7.78711	10.3561	7	3
2543	PRMT7	10.7014	10.7871	10.5373	7.01117	6.12823	10.3596	7	3
2547	PRR12	10.669	10.5226	10.3156	8.71431	7.80392	10.5657	7	3
2548	PRR19	7.37919	6.94348	6.09777	3.00329	3.81274	5.37692	7	3
2550	PRRC1	11.6713	11.5514	11.0947	9.14364	9.30171	11.9527	7	3
2551	PRRC2B	12.896	12.5739	12.1077	11.3198	9.67698	12.2514	7	3
2554	PRSS57	8.82469	7.22174	6.16629	-1.88142	3.43387	6.7614	7	3
2555	PRSS8	7.54641	6.87991	5.83096	-1.30486	1.79854	5.03652	7	3
2556	PRX	8.70071	9.09955	9.91533	7.53327	8.69613	9.13116	7	3
2562	PSMG1	11.5718	11.4089	10.9789	9.12877	7.73978	10.5018	7	3
2564	PSTPIP2	11.3228	11.3061	11.463	8.62439	8.40579	10.4133	7	3
2565	PTCD2	8.48415	8.40693	8.15027	5.97641	5.12206	7.25212	7	3
2568	PTGES3L-AARSD1	7.08631	6.84262	6.20799	0.117389	4.80279	4.84726	7	3
2580	PTRH1	7.40481	7.28764	7.10398	4.77359	5.19082	7.54503	7	3
2583	PUS1	10.7622	10.7254	9.94761	6.89627	6.88331	9.02684	7	3
2584	PUS7	11.0397	10.7147	9.38956	3.89597	5.73535	8.87416	7	3
2588	PVT1	9.80788	9.52878	8.85872	6.55226	7.37994	9.41681	7	3
2590	PWP1	11.2394	11.0368	10.662	9.20248	8.81477	11.3147	7	3
2591	PYCR1	12.4189	12.5531	12.5719	10.8273	9.4401	11.8964	7	3
2595	QDPR	10.0785	9.95666	9.35561	6.12281	8.35149	10.1386	7	3
2599	QTRT1	10.5052	10.4764	9.83066	5.83987	6.19616	9.79641	7	3
2600	QTRTD1	9.80609	9.38053	8.34092	5.71245	7.1744	8.27325	7	3
2614	RABEPK	9.37664	8.68094	7.58737	4.87929	5.24654	9.42764	7	3
2616	RAC2	11.1238	11.3535	11.9267	9.54965	10.0051	11.073	7	3
2626	RAD51D	9.51675	9.58015	9.35095	7.74519	4.519	8.27149	7	3
2629	RALB	11.2141	10.623	9.56129	5.60007	6.35024	9.4047	7	3
2639	RARA	9.36637	9.20318	8.46464	5.29543	9.12299	9.91275	7	3
2643	RASA2	9.94167	9.75369	9.304	6.39105	5.71714	8.32706	7	3
2654	RBFA	10.308	10.007	9.03541	5.96155	6.24457	8.9436	7	3
2661	RBP5	4.04502	4.00499	4.60598	-0.879511	0.859959	4.55236	7	3
2669	RDH13	8.90779	8.85473	8.26566	5.52453	4.91803	8.05373	7	3
2708	RHOBTB3	12.7179	12.5701	12.0087	10.1409	9.74541	12.2895	7	3
2710	RHOV	4.43018	5.6741	5.61719	2.83886	4.09027	4.92522	7	3
2715	RIOK2	10.5405	10.3157	9.92211	7.7873	7.39621	9.53039	7	3
2734	RNF130	12.2192	11.1487	9.29476	4.99781	6.55764	10.1663	7	3
2752	RPF2	11.4065	11.3075	10.7487	7.70185	7.97877	10.4053	7	3
2755	RPL10A	14.8641	14.689	14.4899	12.4877	11.1107	13.9809	7	3
2764	RPL23	14.8712	14.6606	14.3559	12.2173	12.5205	14.2627	7	3
2771	RPL3	17.052	16.7769	16.5872	14.9798	13.9902	16.6976	7	3
2778	RPL5	15.7679	15.5713	15.371	13.9092	13.2659	15.5181	7	3
2782	RPP40	8.24068	7.6864	6.46091	3.38452	7.96762	7.41214	7	3
2795	RPS6	16.4596	16.3336	16.303	15.1744	14.0885	16.1928	7	3
2801	RPUSD2	9.85217	9.7006	9.22807	6.85537	6.45784	9.1543	7	3
2802	RPUSD4	11.4025	11.0384	10.4316	8.13975	7.81313	9.90861	7	3
2806	RRAGD	10.241	9.34449	8.35697	5.24067	5.01149	8.53148	7	3
2810	RRP1	10.8557	10.6517	9.80495	7.472	8.83837	10.1822	7	3
2811	RRP12	11.7005	11.6433	10.687	8.70575	10.9414	11.2492	7	3
2812	RRP1B	11.5498	11.5704	11.2375	9.02152	7.44789	11.4858	7	3
2814	RRP9	10.5187	10.3191	9.37266	4.46213	6.04207	10.4663	7	3
2815	RRS1	10.9927	10.8599	10.1478	6.93955	6.66909	10.5394	7	3
2816	RSAD1	9.80714	9.41922	8.23409	4.03941	6.12756	10.3445	7	3
2830	RUNX1	11.6134	11.3719	10.6236	8.2546	8.83172	11.8146	7	3
2836	S100A3	4.49709	5.14026	4.79105	-1.28988	2.59995	4.35519	7	3
2837	S100A4	13.558	13.3092	12.6154	5.54383	8.0035	12.0564	7	3
2838	S100A6	14.3937	14.4475	14.0607	7.73214	10.8227	12.3203	7	3
2842	SACS	11.5309	11.3234	10.5425	8.05876	7.24432	10.1615	7	3
2862	SCD	15.8456	15.7765	15.5115	12.171	13.4285	15.8779	7	3
2863	SCFD2	10.0948	10.1912	9.79775	5.90475	5.92575	8.75882	7	3
2868	SDHAF3	9.62485	9.48774	9.14403	5.92911	4.47269	8.91492	7	3
2881	SEPN1	11.229	10.3842	8.96949	5.51737	6.42556	8.90148	7	3
2900	SETD6	9.27463	9.03797	8.18016	5.57063	5.01745	8.77977	7	3
2908	SFXN4	10.2024	10.0328	9.19878	4.35417	4.49203	8.71376	7	3
2924	SHQ1	10.5762	10.3418	9.82878	7.07761	6.28543	8.74528	7	3
2925	SIAE	8.42576	7.91389	7.51277	5.15325	6.06234	7.78989	7	3
2927	SIGIRR	7.95847	7.38604	6.64053	3.78586	5.00233	8.35952	7	3
2928	SIGMAR1	12.3417	12.1903	11.7075	10.1324	9.1511	11.4227	7	3
2930	SIKE1	11.397	11.341	11.0776	9.67388	8.83587	11.3265	7	3
2933	SIRT4	6.02891	5.66198	5.15925	-0.285278	4.98584	6.52962	7	3
2935	SIX5	8.12567	7.60314	6.81015	4.41998	4.41694	8.16886	7	3
2943	SLC12A9	8.61763	7.99693	6.86653	3.1173	5.34946	9.10529	7	3
2951	SLC19A2	9.5924	9.32381	8.81946	6.14985	6.27812	7.91295	7	3
2961	SLC25A12	9.08584	8.96411	8.66794	5.19888	4.33472	7.21017	7	3
2976	SLC26A6	9.83745	9.95809	9.97468	7.38038	6.60992	9.04142	7	3
2980	SLC27A5	8.49822	7.74852	6.78012	2.88942	2.11964	7.8672	7	3
2981	SLC29A2	9.388	8.52626	6.34195	0.120351	3.59504	7.96485	7	3
2991	SLC35D1	10.3085	9.97836	9.53555	7.42462	6.50351	9.51112	7	3
3005	SLC46A3	8.49309	8.38244	8.21074	4.28293	4.65336	7.84585	7	3
3007	SLC5A3	11.8099	11.2887	9.92761	6.28962	7.556	11.0548	7	3
3008	SLC5A6	11.3525	11.0768	10.0975	7.63432	9.13792	10.9468	7	3
3028	SMAD5	10.7465	10.484	10.0939	7.87534	8.37413	10.6699	7	3
3031	SMARCB1	11.3764	11.3198	11.21	10.1815	8.32856	10.878	7	3
3043	SMIM11	8.48709	8.19303	7.61802	5.36998	5.80342	8.21248	7	3
3055	SMS	12.1674	11.8573	11.36	8.42622	7.70161	10.2652	7	3
3063	SNHG15	8.53586	8.37074	7.32376	4.33203	5.55146	8.16948	7	3
3064	SNHG16	12.2624	12.1087	11.5195	8.65947	10.7372	12.0674	7	3
3066	SNHG3	11.5729	11.4352	10.0871	7.86193	9.83065	10.577	7	3
3069	SNHG8	10.3958	10.1285	9.58272	7.24027	6.45609	10.1469	7	3
3088	SNRPF	11.3354	11.158	10.7276	8.80362	7.29591	9.83161	7	3
3096	SORD	12.0471	11.5595	10.6131	8.32952	12.8771	11.6501	7	3
3098	SOX4	8.42666	7.23838	5.24821	3.79653	4.57097	7.49712	7	3
3107	SPATA7	7.78806	7.50002	7.21483	4.18493	3.94989	6.13381	7	3
3108	SPATC1L	8.54177	7.739	6.61448	3.64372	6.48457	8.31535	7	3
3115	SPIN1	11.1894	10.9285	10.5282	9.70335	7.54639	10.483	7	3
3123	SPRY2	7.79925	7.14809	6.07026	2.72586	3.07322	5.75283	7	3
3128	SPTSSA	10.3791	10.0949	9.63548	7.93366	7.89175	10.4213	7	3
3132	SRD5A3	9.72069	9.60064	9.51711	7.3762	6.86991	9.46495	7	3
3137	SRM	11.6373	11.46	10.6085	6.59734	7.51353	11.4485	7	3
3139	SRPK2	10.1898	9.6318	8.67386	5.36649	6.53589	8.53945	7	3
3140	SRPRB	11.0753	10.9658	10.4024	6.99232	7.64708	11.3577	7	3
3158	STAT5A	12.8829	12.2405	10.8996	6.77102	8.28472	11.7648	7	3
3164	STK32C	9.31169	8.16293	6.08978	1.35499	5.85598	8.25929	7	3
3168	STOML1	9.14258	9.07376	8.91775	7.1723	6.0765	9.25759	7	3
3180	SULT1A1	8.00542	7.48512	6.43462	3.44792	4.44886	6.91942	7	3
3184	SURF6	10.9693	10.605	9.76795	7.04981	8.60779	10.4818	7	3
3185	SUSD1	9.93794	9.84268	9.28923	6.52024	6.24208	8.98853	7	3
3194	TAB1	11.4935	11.3989	11.1917	10.2422	8.69761	11.2222	7	3
3201	TAGLN2	13.1035	12.8268	12.0053	9.11674	10.3901	13.6118	7	3
3206	TARS2	10.7752	10.7585	10.617	9.39224	8.18615	10.5081	7	3
3214	TBC1D24	11.545	11.7733	11.7181	9.47396	9.54852	11.9475	7	3
3218	TBC1D4	10.8187	10.0527	8.4994	3.44666	5.55175	10.2121	7	3
3220	TBC1D9B	10.7704	10.1877	9.30875	6.57407	6.38308	10.782	7	3
3224	TBRG4	11.8788	11.7089	11.1291	9.52768	9.53714	11.9402	7	3
3229	TCEAL4	9.0074	8.48934	7.62191	4.62339	5.57254	9.28958	7	3
3238	TCTN1	7.38757	7.13762	6.64943	3.97666	4.72687	6.76718	7	3
3240	TCTN3	10.7038	10.5567	10.2709	7.62901	7.49265	9.53119	7	3
3249	TEX9	7.72845	7.51464	7.50444	4.35605	4.24008	7.87761	7	3
3251	TFAP4	9.88849	9.5883	8.54289	6.38884	4.72974	8.82717	7	3
3260	TGFBRAP1	12.312	11.9155	10.9451	7.79179	7.87421	10.2215	7	3
3268	THEM6	11.1261	10.7563	9.85081	6.57247	5.64437	9.60222	7	3
3271	THNSL1	8.97236	8.4898	7.37464	4.34925	5.04204	8.24207	7	3
3273	THOC6	11.1967	10.9755	10.6086	9.51434	7.87073	10.1288	7	3
3276	THUMPD3	10.9568	10.96	10.8026	9.76731	8.28349	10.4244	7	3
3278	THYN1	10.6737	10.6383	10.4312	7.92981	6.15006	10.25	7	3
3283	TIMM9	10.7924	10.5689	10.192	8.65161	8.70024	10.8561	7	3
3305	TMEM109	12.141	12.0179	11.6789	8.94804	7.9454	11.4755	7	3
3306	TMEM117	8.20276	7.87349	7.3945	3.48373	0.888926	5.62164	7	3
3312	TMEM143	8.05663	7.99267	7.9563	7.36513	5.37933	7.56296	7	3
3319	TMEM161A	10.1314	10.0516	9.84167	7.91927	6.5866	9.90516	7	3
3323	TMEM185B	9.61876	9.18441	8.42371	5.69066	6.34845	8.52544	7	3
3324	TMEM19	10.3469	10.0019	9.82692	8.41459	8.22868	9.62585	7	3
3330	TMEM206	8.02077	7.64923	6.98669	3.47141	4.31136	6.3155	7	3
3345	TMEM261	9.65279	9.31234	8.35153	4.30563	4.59165	10.0288	7	3
3355	TMEM70	10.323	10.2228	10.1631	8.93322	6.67848	9.69379	7	3
3367	TMSB10	9.81581	9.04686	8.10129	3.98281	5.87757	10.208	7	3
3368	TMTC4	8.73065	8.2591	7.2048	3.83015	3.42635	7.56086	7	3
3375	TNFRSF21	9.1846	8.81615	7.2393	2.98703	4.17099	7.64639	7	3
3387	TOMM40	12.2016	12.1312	11.5999	9.34889	8.92332	12.1511	7	3
3399	TOR4A	9.22185	8.38907	7.05385	6.1377	7.20852	9.01495	7	3
3414	TRAK1	10.9745	10.9593	10.8989	8.81351	7.29613	10.5063	7	3
3418	TRAP1	13.2552	13.0115	12.3315	9.24636	9.80667	12.3112	7	3
3428	TRIM26	9.62028	9.05932	7.75778	5.00548	6.69659	10.1209	7	3
3429	TRIM27	11.829	11.5746	11.226	9.13017	9.2725	11.3358	7	3
3431	TRIM32	8.98549	8.10285	7.552	4.6245	3.67395	8.30085	7	3
3437	TRIM65	10.7606	10.4616	9.87058	7.34994	7.44392	10.251	7	3
3442	TRIP6	10.9741	10.4436	9.36811	5.3327	6.90099	10.2856	7	3
3444	TRMT1	11.5766	11.4624	10.7844	8.59229	8.91407	10.7732	7	3
3450	TRUB2	10.824	10.5126	9.85359	7.15726	9.61318	10.5993	7	3
3459	TSPAN17	13.2725	13.6443	13.6842	11.5799	11.724	13.7133	7	3
3465	TSR1	12.328	12.2064	11.5566	9.58814	9.44985	11.5993	7	3
3468	TTC12	8.20364	8.07055	7.74062	5.43972	5.88088	7.25786	7	3
3470	TTC19	10.9371	10.5443	9.81317	7.30779	6.80594	9.31334	7	3
3471	TTC27	11.0105	10.8114	10.1821	7.14789	7.24292	9.49901	7	3
3472	TTC3	13.01	12.6774	11.8757	8.60923	8.80285	12.3216	7	3
3474	TTC8	9.43183	9.06401	8.03119	4.99703	6.81112	7.69711	7	3
3497	TXNDC5	13.4649	13.0765	12.2814	9.90659	9.38122	13.1749	7	3
3500	UAP1	10.644	10.0915	8.90207	6.03732	8.46624	10.5947	7	3
3503	UBA6-AS1	7.40351	7.07669	6.121	2.9943	3.72436	7.49108	7	3
3504	UBA7	10.1649	10.1202	10.0905	8.88543	7.24676	9.87801	7	3
3515	UBE2E2	7.08902	6.91798	6.33567	2.81333	1.79842	5.50686	7	3
3519	UBE2Q2	11.1405	10.8739	10.525	7.42253	6.40993	10.4147	7	3
3521	UBE3D	7.70399	7.57026	6.95626	4.70909	5.45892	7.42482	7	3
3530	UBXN11	8.54979	8.6643	8.35077	5.31699	7.7473	8.28106	7	3
3534	UCK2	11.6919	11.5179	11.191	8.95346	7.0629	10.3254	7	3
3552	UQCC2	10.329	10.5142	10.4434	8.64329	6.7738	9.46497	7	3
3558	URGCP	10.2036	10.0366	9.63065	8.19072	6.12245	9.82725	7	3
3574	USP40	8.57447	8.14832	7.32247	4.90921	4.02938	8.29105	7	3
3585	VARS	13.0941	13.1936	12.7995	10.0873	10.3463	11.913	7	3
3592	VDAC1	12.3661	12.0219	11.3367	9.78403	8.67962	11.4945	7	3
3598	VKORC1	10.3814	10.3501	10.2563	7.96167	8.11939	10.71	7	3
3612	WDR3	11.5155	11.2521	10.4783	6.60885	7.80591	10.2305	7	3
3615	WDR36	12.0927	11.9654	11.325	8.57713	8.78411	10.538	7	3
3616	WDR4	10.223	10.355	9.83965	6.75394	6.81969	8.73644	7	3
3618	WDR43	12.2717	12.1013	11.3685	8.44477	9.27401	11.2832	7	3
3625	WDR74	11.271	11.1172	10.4356	8.39645	10.7986	11.2587	7	3
3627	WDR77	10.6413	10.4274	9.81374	6.74353	7.93578	10.5139	7	3
3636	XKR8	7.98673	7.23393	6.19487	3.83766	4.32853	6.85835	7	3
3640	XYLT2	8.35774	8.27553	7.86268	4.88452	6.45467	8.54721	7	3
3656	ZBED1	10.1452	9.71354	9.16815	6.3954	6.32239	8.6965	7	3
3662	ZBTB24	9.9983	9.57357	8.36287	4.68653	6.19867	9.52234	7	3
3663	ZBTB38	10.0289	9.84716	9.18177	5.28008	6.29207	10.2184	7	3
3672	ZCCHC24	9.27298	8.95491	8.43468	4.00342	4.5743	9.71868	7	3
3681	ZDHHC8	10.1773	9.52633	8.42234	6.60185	6.80312	9.42572	7	3
3682	ZDHHC9	9.88497	9.40521	8.26506	4.63353	6.54181	9.36822	7	3
3696	ZFYVE9	8.15661	8.02703	7.78154	3.93623	2.64608	8.44284	7	3
3702	ZMYM3	12.2668	11.7237	10.8146	7.8111	7.43591	11.1131	7	3
3703	ZMYM6NB	7.78939	6.95813	6.09832	4.54575	3.79654	7.15852	7	3
3704	ZMYND19	10.1764	9.82716	8.96142	7.79592	6.51752	9.09158	7	3
3713	ZNF202	9.61046	9.47898	8.7569	6.26173	6.99797	9.03494	7	3
3720	ZNF248	8.44367	8.15772	7.6588	5.10112	3.60374	6.97363	7	3
3721	ZNF275	9.08617	8.90128	8.52434	6.33195	6.21632	9.10884	7	3
3725	ZNF32	7.76228	7.29655	6.54435	2.95781	1.92218	7.84467	7	3
3747	ZNF589	7.89227	7.69059	7.32175	3.71323	4.49518	7.30269	7	3
3749	ZNF600	7.97269	7.63624	7.05992	3.41377	3.03834	7.15355	7	3
3751	ZNF607	7.54909	7.27982	6.84521	3.56318	3.14654	5.96813	7	3
3754	ZNF624	7.96427	7.63615	7.71971	5.60979	3.99076	6.57647	7	3
3759	ZNF658	7.6486	7.36062	7.25912	4.37301	1.91921	6.27513	7	3
3761	ZNF669	7.94134	7.81396	8.11676	7.49968	6.7189	7.80313	7	3
3764	ZNF684	6.62999	6.53261	6.4585	3.83954	3.18007	6.04512	7	3
3768	ZNF696	10.2688	10.1839	10.0224	8.7566	8.05238	9.85464	7	3
3771	ZNF71	8.20333	7.80256	7.05172	3.29752	2.80967	7.3796	7	3
3778	ZNF815P	7.23086	6.93643	6.28412	4.11057	4.45608	5.65167	7	3
3779	ZNF816	8.74642	8.75589	8.527	5.88659	4.66105	8.37342	7	3
3791	ZXDB	9.30474	9.09108	8.50898	7.41002	5.76026	8.65893	7	3
3792	ZZZ3	11.3836	11.1038	10.5087	8.06037	9.17289	10.4171	7	3
6	ABCA7	12.9077	13.274	13.7024	13.8082	13.8286	12.0686	4	4
7	ABCB10	14.3025	14.719	15.3846	15.5218	15.0443	13.1932	4	4
13	ABCC13	2.02524	4.4396	7.05513	11.1265	11.9756	0.771486	4	4
23	ABHD5	11.614	11.707	11.828	13.7714	14.4216	10.9402	4	4
38	ACHE	10.6252	11.8108	12.703	13.2293	13.8841	11.0275	4	4
39	ACIN1	13.1668	13.1739	13.2183	13.5146	14.7565	12.3468	4	4
82	AGPAT4	8.30972	9.13407	10.5781	12.972	12.9009	8.64245	4	4
83	AGPAT4-IT1	3.29067	4.63762	6.40819	9.43102	9.20059	1.70063	4	4
89	AHSP	14.4244	14.8747	15.5876	16.6185	16.7315	13.5039	4	4
121	ALS2CR12	5.36048	5.68278	6.80056	10.5648	12.4309	4.15948	4	4
139	ANKRD52	12.0199	12.0224	12.1103	12.8435	12.973	11.1863	4	4
151	ANXA2P2	3.36419	3.35051	3.46764	3.9905	4.2107	1.57675	4	4
171	APOL3	9.4493	10.0022	10.3153	11.0904	12.8654	7.91611	4	4
173	APOL6	10.2664	11.0181	12.0554	13.3583	11.1495	9.94276	4	4
178	AREG	4.28908	4.47927	4.43648	7.77082	7.72911	2.06737	4	4
204	ARL13B	9.40671	9.54988	9.59299	10.1329	12.2724	7.77768	4	4
207	ARL6IP1	13.2003	13.5264	14.7469	15.4055	15.7531	13.5622	4	4
213	ARRB2	10.0721	10.7461	11.5096	12.1118	14.2252	10.1435	4	4
216	ARRDC4	9.70512	9.91444	10.2894	12.0776	11.2742	9.34273	4	4
220	ASB13	8.80768	8.13831	6.96925	4.35873	10.0006	3.90859	4	4
238	ATG2B	11.8209	12.3602	12.7134	14.0069	14.5867	10.7421	4	4
249	ATP5EP2	1.2002	1.94328	1.95318	2.84828	2.59069	-1.2513	4	4
260	ATP6V1C1	12.6695	12.4277	12.325	13.2489	13.9248	11.4152	4	4
263	ATP7A	12.6463	12.6218	12.6371	14.0359	14.4821	9.96691	4	4
274	AURKA	11.906	12.3568	13.4287	13.4027	13.481	10.6177	4	4
282	B4GALT2	11.0262	10.797	9.86416	9.06531	11.5425	9.33396	4	4
284	B4GALT5	11.8379	12.1711	12.9566	13.59	13.4824	11.5711	4	4
297	BCAM	5.45045	7.67483	9.45163	11.5723	11.5549	4.54096	4	4
304	BCL2L11	11.9305	12.2309	12.6916	13.689	13.5398	11.2377	4	4
312	BGLT3	8.57221	9.57651	10.3406	11.7864	12.25	8.44046	4	4
322	BLOC1S6	12.0604	11.9772	11.9091	12.3689	13.4382	10.7795	4	4
348	C10orf12	9.37244	9.72211	9.96373	10.798	11.3072	8.96266	4	4
373	C1GALT1	11.2744	11.6456	12.3278	13.7453	13.8595	10.6831	4	4
374	C1orf109	10.8542	10.9119	11.2849	12.3926	13.3071	10.6103	4	4
379	C1orf198	11.8937	11.7996	11.4787	12.2045	13.1687	10.7986	4	4
393	C5	5.86855	5.66772	5.81069	11.813	13.7074	4.67898	4	4
395	C5orf30	10.91	10.9523	11.1197	11.7685	11.9229	9.31948	4	4
412	C9orf40	11.2068	11.1676	11.4929	12.1373	11.5294	8.93449	4	4
414	CA1	11.2344	12.4633	13.8703	13.678	13.2469	7.36979	4	4
429	CAPZA2	12.5422	12.6163	12.8676	13.3491	13.5529	11.6471	4	4
430	CARD6	7.4451	6.92182	7.1717	8.88774	12.1019	5.3756	4	4
435	CAT	14.8349	14.9664	15.3465	16.2803	17.3132	13.7451	4	4
438	CBLL1	13.1369	12.7415	12.3857	12.2073	13.1277	11.0452	4	4
454	CCDC144CP	4.71348	4.99894	6.18356	8.45905	8.85441	2.68526	4	4
484	CCNL1	11.1458	11.3336	11.4288	11.7408	12.8688	10.0839	4	4
485	CCNL2	11.2931	11.5028	11.4253	11.6007	11.9625	9.72883	4	4
488	CCRL2	7.71963	8.18675	9.29721	11.4745	12.2654	7.36683	4	4
492	CD274	3.20575	4.23781	4.3336	8.98881	8.95984	2.31129	4	4
493	CD2AP	12.2618	12.415	12.9237	14.7131	14.8753	11.0486	4	4
502	CD69	1.44205	2.01683	3.76919	7.02073	7.15968	-10	4	4
506	CDC25B	10.7835	11.3788	12.8595	13.6714	12.5424	10.5739	4	4
508	CDC27	13.656	14.0594	14.7064	14.9075	14.3806	11.9479	4	4
513	CDC42P3	1.50677	1.72627	1.65813	1.50062	3.73467	-1.9385	4	4
525	CDK12	12.406	12.4044	12.3042	12.8482	14.282	11.9444	4	4
535	CDKN2C	10.1193	10.8404	12.0293	13.1226	11.8091	8.33557	4	4
538	CDR2	9.13385	9.86509	11.1097	13.4386	14.7858	9.43322	4	4
564	CEP76	9.53278	9.789	10.2487	11.5194	13.0452	9.22463	4	4
579	CHORDC1	11.2247	11.2706	11.0981	10.7945	11.996	9.8666	4	4
592	CISD2	11.829	11.7916	12.073	13.198	14.5934	11.1986	4	4
594	CISH	11.5496	12.2379	12.9787	14.4666	13.2699	10.5186	4	4
599	CKAP2	12.2745	12.699	13.7439	14.4839	13.1536	10.3939	4	4
603	CLCN2	10.2132	10.5555	10.8031	11.6979	11.9436	7.8914	4	4
606	CLDN15	9.3803	9.64685	9.95808	12.0233	14.0819	8.86297	4	4
614	CLK4	9.33441	9.44723	9.90342	10.717	12.1867	8.83322	4	4
626	CMAS	11.6533	11.9693	12.8397	13.8284	13.6148	10.6135	4	4
628	CMPK2	9.98514	10.0589	11.0015	13.3901	13.4635	8.77295	4	4
630	CMTR2	10.8362	10.7923	10.7955	11.5285	11.9469	9.82114	4	4
647	COL6A4P2	5.03095	5.03733	5.23648	9.96712	8.79935	3.31946	4	4
668	CRAMP1L	11.291	11.5216	11.7321	12.3903	13.365	10.5162	4	4
677	CRHBP	-2.27691	0.63937	2.90513	7.33613	10.0115	-2.10009	4	4
710	CWC25	10.5671	10.7305	10.6719	10.9849	12.5485	10.1969	4	4
717	CYBRD1	13.3005	13.1203	13.4222	13.8559	14.6284	11.8122	4	4
720	CYP4F12	3.7896	3.25005	3.97783	8.52735	10.2094	-10	4	4
733	DCAF11	13.5173	14.0185	14.8343	15.7556	16.3017	13.7409	4	4
739	DCK	11.7868	12.3239	13.1282	13.7645	15.1847	8.75376	4	4
742	DCTN4	11.9602	11.9568	12.3235	13.1959	14.2542	11.6169	4	4
744	DCUN1D1	12.5166	12.657	13.1129	15.0436	15.2954	11.4869	4	4
745	DDI2	11.3399	11.4616	11.5152	12.9455	14.1276	10.2285	4	4
754	DDX3X	14.293	14.3892	14.4753	15.3812	17.0508	13.8686	4	4
756	DDX52	11.4338	11.6627	11.9348	12.4526	14.0914	10.3228	4	4
765	DENND4A	12.6604	12.9151	13.2938	14.5516	16.1883	10.9281	4	4
783	DHX32	11.3099	10.9824	10.7892	11.7199	13.5939	10.2533	4	4
796	DLSTP1	5.84612	6.1316	6.39129	6.68353	6.21043	4.89798	4	4
800	DMPK	9.34643	9.39611	9.59228	10.1074	11.302	9.0598	4	4
811	DNAJC6	12.2159	12.366	12.7827	13.8416	14.9452	11.1235	4	4
827	DPH1	10.6946	10.6598	9.91881	9.96233	12.3092	9.75585	4	4
834	DST	8.88455	9.82435	10.6657	8.33646	10.2278	7.7417	4	4
857	E2F2	10.135	12.4883	14.2704	16.0736	17.2394	8.86485	4	4
858	E2F4	13.5353	13.8942	14.3172	14.2817	14.7957	12.4739	4	4
880	EHBP1L1	13.359	13.7632	14.3222	15.4254	15.6228	13.2969	4	4
892	EIF4E	12.0991	12.0839	12.1264	12.4893	13.7413	11.0405	4	4
896	EIF4G1	14.6475	14.8011	14.9068	15.491	16.2964	13.9253	4	4
898	EIF5AL1	9.04331	8.98302	8.69952	8.58172	10.0072	3.87312	4	4
904	ELMO3	8.12642	8.76	9.32579	10.1216	10.8126	5.68894	4	4
905	ELOVL6	13.2267	12.7503	12.1561	12.657	15.1077	10.7492	4	4
908	EMC3-AS1	9.51347	9.29674	9.01202	9.28338	11.8768	8.07989	4	4
919	EOGT	8.21837	8.01558	7.5904	7.34377	10.5247	5.69254	4	4
923	EPB41L2	8.62342	7.75886	7.09743	10.2662	9.40233	6.88711	4	4
925	EPB42	13.4243	13.9208	14.843	16.5116	17.8224	13.4744	4	4
930	EPHB6	8.94505	8.22114	7.27864	9.71209	10.6945	6.23356	4	4
936	EREG	6.73825	5.94907	5.68242	8.49084	8.71185	2.75856	4	4
954	EVA1C	3.03923	3.47584	4.44986	7.47844	6.44912	3.45584	4	4
990	FAM122B	11.6711	11.9658	12.4769	12.8285	12.3476	10.184	4	4
997	FAM132B	11.3897	13.1615	14.6834	15.6171	14.0944	7.17889	4	4
998	FAM133CP	2.35846	2.97195	2.86319	2.94584	3.29165	-1.09003	4	4
1038	FAM65C	11.8588	12.5	13.2548	14.8007	15.7529	11.3008	4	4
[truncated: 1,793 more rows]

## Sheet: cluster1_GO
Category	Term	Description	LogP	Log(q-value)	InTerm_InList	Genes	Symbols
GO Biological Processes	GO:0098754	detoxification	-9.39659	-5.20876	14/132	241,2947,2950,3046,3050,4493,4494,4501,4502,5742,6280,6649,55532,84293,445,89872	ALOX5AP,GSTM3,GSTP1,HBE1,HBZ,MT1E,MT1F,MT1X,MT2A,PTGS1,S100A9,SOD3,SLC30A10,PRXL2A,ASS1,AQP10
GO Biological Processes	GO:0006882	cellular zinc ion homeostasis	-6.91451	-3.2038	7/35	4493,4494,4501,4502,6279,6280,55532,71,241,301,445,824,1050,1236,4914,5339,5580,6649,7018,10397,51596,140606,475,4241,1043,1152,1201,6548,8614,9572,28999,57142,215	MT1E,MT1F,MT1X,MT2A,S100A8,S100A9,SLC30A10,ACTG1,ALOX5AP,ANXA1,ASS1,CAPN2,CEBPA,CCR7,NTRK1,PLEC,PRKCD,SOD3,TF,NDRG1,CUTA,SELENOM,ATOX1,MELTF,CD52,CKB,CLN3,SLC9A1,STC2,NR1D1,KLF15,RTN4,ABCD1
GO Biological Processes	GO:0050727	regulation of inflammatory response	-6.09816	-2.68848	18/394	100,241,301,1050,1236,2950,3430,4192,5580,6223,6279,6280,7132,9314,9572,10769,55450,406936,661,3326,26060,200316,389856,2316,6809,10488,5339,5872,445,5742,6696,7076,23646,56925,79155,3913,4914,55558	ADA,ALOX5AP,ANXA1,CEBPA,CCR7,GSTP1,IFI35,MDK,PRKCD,RPS19,S100A8,S100A9,TNFRSF1A,KLF4,NR1D1,PLK2,CAMK2N1,MIR144,POLR3D,HSP90AB1,APPL1,APOBEC3F,USP27X,FLNA,STX3,CREB3,PLEC,RAB13,ASS1,PTGS1,SPP1,TIMP1,PLD3,LXN,TNIP2,LAMB2,NTRK1,PLXNA3
GO Biological Processes	GO:0042063	gliogenesis	-5.90245	-2.6177	13/214	301,1191,3913,4192,4665,5339,6279,6280,7431,10397,28999,54587,57142	ANXA1,CLU,LAMB2,MDK,NAB2,PLEC,S100A8,S100A9,VIM,NDRG1,KLF15,MXRA8,RTN4
GO Biological Processes	GO:0010954	positive regulation of protein processing	-4.99187	-2.08865	5/26	302,2023,2934,4241,9532,1201	ANXA2,ENO1,GSN,MELTF,BAG2,CLN3
GO Biological Processes	GO:0031647	regulation of protein stability	-4.97545	-2.08865	14/300	1191,2316,2934,3326,5217,5580,7018,9532,9572,54344,57142,79155,389856,728489,9141,302,1459,1471,7076,1050,10221,10769,8934	CLU,FLNA,GSN,HSP90AB1,PFN2,PRKCD,TF,BAG2,NR1D1,DPM3,RTN4,TNIP2,USP27X,DNLZ,PDCD5,ANXA2,CSNK2A2,CST3,TIMP1,CEBPA,TRIB1,PLK2,RAB29
GO Biological Processes	GO:0030162	regulation of proteolysis	-4.74861	-1.91215	23/743	302,1050,1191,1201,1459,1471,2023,2934,3326,4241,5973,6279,6280,7076,9141,9314,9532,10221,56616,56925,64065,83595,112399,301,824,4294,4914,5580,6548,7132,22822,23612,51657,389856,407010,407040,141,1236,115704	ANXA2,CEBPA,CLU,CLN3,CSNK2A2,CST3,ENO1,GSN,HSP90AB1,MELTF,RENBP,S100A8,S100A9,TIMP1,PDCD5,KLF4,BAG2,TRIB1,DIABLO,LXN,PERP,SOX7,EGLN3,ANXA1,CAPN2,MAP3K10,NTRK1,PRKCD,SLC9A1,TNFRSF1A,PHLDA1,PHLDA3,STYXL1,USP27X,MIR23A,MIR34A,ADPRH,CCR7,EVI5L
GO Biological Processes	GO:0045859	regulation of protein kinase activity	-4.70151	-1.91215	21/645	154,1028,1050,1191,1236,2950,3326,4294,4665,5339,5580,9094,10221,51149,55450,56940,64061,83707,124790,219771,407040,4914,8543,215,1201,2023,2316,6696,9314,10488,10769,55532,1489,3623,3976,5217,7132	ADRB2,CDKN1C,CEBPA,CLU,CCR7,GSTP1,HSP90AB1,MAP3K10,NAB2,PLEC,PRKCD,UNC119,TRIB1,MRNIP,CAMK2N1,DUSP22,TSPYL2,TRPT1,HEXIM2,CCNY,MIR34A,NTRK1,LMO4,ABCD1,CLN3,ENO1,FLNA,SPP1,KLF4,CREB3,PLK2,SLC30A10,CTF1,INHA,LIF,PFN2,TNFRSF1A
GO Biological Processes	GO:0045926	negative regulation of growth	-4.55114	-1.83015	12/245	91,154,2023,4493,4494,4501,4502,6696,8614,55558,57142,64061,6279,6280,6548,28956,64393	ACVR1B,ADRB2,ENO1,MT1E,MT1F,MT1X,MT2A,SPP1,STC2,PLXNA3,RTN4,TSPYL2,S100A8,S100A9,SLC9A1,LAMTOR2,ZMAT3
GO Biological Processes	GO:0019262	N-acetylneuraminate catabolic process	-4.54085	-1.83015	3/6	5973,10007,55577	RENBP,GNPDA1,NAGK

## Sheet: cluster2_GO
Category	Term	Description	LogP	Log(q-value)	InTerm_InList	Genes	Symbols
GO Biological Processes	GO:0000278	mitotic cell cycle	-81.0211	-76.8333	101/588	641,672,675,701,890,898,899,983,990,993,995,1017,1063,1763,2305,3619,3833,3925,3978,4173,4436,4605,5111,5422,5426,5888,5932,7027,8089,8091,8243,8317,8318,9055,9088,9133,9134,9212,9319,9493,9656,9700,9735,9833,10051,10274,10376,10403,10426,10460,10592,10615,10733,11004,11065,11073,11113,11130,11169,11200,22974,23047,23137,23310,23397,24137,29127,29781,29980,51203,51514,54443,54892,54908,55055,5512…	BLM,BRCA1,BRCA2,BUB1B,CCNA2,CCNE1,CCNF,CDK1,CDC6,CDC25A,CDC25C,CDK2,CENPF,DNA2,FOXM1,INCENP,KIFC1,STMN1,LIG1,MCM4,MSH2,MYBL2,PCNA,POLA1,POLE,RAD51,RBBP8,TFDP1,YEATS4,HMGA2,SMC1A,CDC7,CDC45,PRC1,PKMYT1,CCNB2,CCNE2,AURKB,TRIP13,KIF23,MDC1,ESPL1,KNTC1,MELK,SMC4,STAG1,TUBA1B,NDC80,TUBGCP3,TACC3,SMC2,SPAG5,PLK4,KIF2C,UBE2C,TOPBP1,CIT,ZWINT,WDHD1,CHEK2,TPX2,PDS5B,SMC5,NCAPD3,NCAPH,KIF4A,RACGAP1,NCAPH2,…
GO Biological Processes	GO:0006259	DNA metabolic process	-76.6611	-72.7743	104/703	641,672,675,898,983,990,1017,1063,1663,1763,1786,2146,2175,2187,2189,2237,2305,3070,3148,3978,4173,4292,4436,4439,5111,5422,5424,5426,5557,5888,5889,5932,5965,5981,5984,5985,6240,7083,7153,7398,7468,8091,8243,8317,8318,8438,8877,8914,9134,9156,9319,9401,9582,9656,9768,9937,10293,10535,10635,10721,11073,11144,11169,11200,22976,23047,23137,23347,23649,29089,29128,29980,51514,51659,54465,55159,55345…	BLM,BRCA1,BRCA2,CCNE1,CDK1,CDC6,CDK2,CENPF,DDX11,DNA2,DNMT1,EZH2,FANCA,FANCB,FANCG,FEN1,FOXM1,HELLS,HMGB2,LIG1,MCM4,MLH1,MSH2,MSH5,PCNA,POLA1,POLD1,POLE,PRIM1,RAD51,RAD51C,RBBP8,RECQL,RFC1,RFC4,RFC5,RRM1,TK1,TOP2A,USP1,NSD2,HMGA2,SMC1A,CDC7,CDC45,RAD54L,SPHK1,TIMELESS,CCNE2,EXO1,TRIP13,RECQL4,APOBEC3B,MDC1,PCLAF,DCLRE1A,TRAIP,RNASEH2A,RAD51AP1,POLQ,TOPBP1,DMC1,WDHD1,CHEK2,PAXIP1,PDS5B,SMC5,SMCHD1…
GO Biological Processes	GO:0010564	regulation of cell cycle process	-55.3734	-52.0307	85/688	641,672,675,701,899,983,990,993,995,1017,1063,1663,1763,2146,2237,4288,4436,5311,5359,5889,5933,5962,6240,6241,7027,8091,8317,8318,8877,8914,9055,9088,9212,9319,9493,9656,9700,9735,10403,10460,10615,10635,10733,11065,11073,11113,11130,11200,22974,22976,23137,26271,26272,27085,29127,29980,51203,51514,54443,54465,54908,55055,55159,55920,56890,56992,63967,79733,79884,79915,79960,79968,80179,81620,83…	BLM,BRCA1,BRCA2,BUB1B,CCNF,CDK1,CDC6,CDC25A,CDC25C,CDK2,CENPF,DDX11,DNA2,EZH2,FEN1,MKI67,MSH2,PKD2,PLSCR1,RAD51C,RBL1,RDX,RRM1,RRM2,TFDP1,HMGA2,CDC7,CDC45,SPHK1,TIMELESS,PRC1,PKMYT1,AURKB,TRIP13,KIF23,MDC1,ESPL1,KNTC1,NDC80,TACC3,SPAG5,RAD51AP1,PLK4,UBE2C,TOPBP1,CIT,ZWINT,CHEK2,TPX2,PAXIP1,SMC5,FBXO5,FBXO4,MTBP,RACGAP1,DONSON,NUSAP1,DTL,ANLN,ETAA1,SPDL1,ZWILCH,RFWD3,RCC2,MDM1,KIF15,CLSPN,E2F8,MAP…
GO Biological Processes	GO:0071103	DNA conformation change	-31.7512	-28.8421	45/314	641,983,1663,1763,1786,2146,3005,3070,3148,4173,5888,5965,5984,5985,7153,8091,8318,8438,8520,9401,10051,10592,10721,11339,23137,23234,23310,23347,23397,23421,29781,51203,51659,54821,54892,55723,57697,63922,64151,64785,84515,113130,387103,440081,646817	BLM,CDK1,DDX11,DNA2,DNMT1,EZH2,H1-0,HELLS,HMGB2,MCM4,RAD51,RECQL,RFC4,RFC5,TOP2A,HMGA2,CDC45,RAD54L,HAT1,RECQL4,SMC4,SMC2,POLQ,OIP5,SMC5,DNAJC9,NCAPD3,SMCHD1,NCAPH,ITGB3BP,NCAPH2,NUSAP1,GINS2,ERCC6L,NCAPG2,ASF1B,FANCM,CHTF18,NCAPG,GINS3,MCM8,CDCA5,CENPW,DDX12P,SETSIP
GO Biological Processes	GO:0090068	positive regulation of cell cycle process	-30.3612	-27.5351	40/247	983,990,993,995,1663,2146,2237,5359,5889,5962,6240,6241,7027,8317,8877,9212,9493,9700,10403,10615,10635,10733,11065,11113,11200,23137,26271,27085,29127,51203,51514,55920,79733,79915,81620,83695,85459,113130,144455,348654,675,5311	CDK1,CDC6,CDC25A,CDC25C,DDX11,EZH2,FEN1,PLSCR1,RAD51C,RDX,RRM1,RRM2,TFDP1,CDC7,SPHK1,AURKB,KIF23,ESPL1,NDC80,SPAG5,RAD51AP1,PLK4,UBE2C,CIT,CHEK2,SMC5,FBXO5,MTBP,RACGAP1,NUSAP1,DTL,RCC2,E2F8,ATAD5,CDT1,RHNO1,CEP295,CDCA5,E2F7,GEN1,BRCA2,PKD2
GO Biological Processes	GO:0007051	spindle organization	-26.7088	-23.9681	31/153	3619,3833,3925,4292,4605,8243,9055,9133,9212,9493,9700,10274,10403,10426,10460,10615,11200,22974,23354,24137,26271,29127,55125,55722,57405,64946,79000,79884,93323,203068,284403,672,675,983,1017,5311,9768,10376,10733,11004,51199,51203,54875,54908,63979,79925,85459,146909,151648,109,55638,56992,85413,89891,1063,9735,29767,54443,55839,387103,5990,22832,25886,57082,84902,85302,89849	INCENP,KIFC1,STMN1,MLH1,MYBL2,SMC1A,PRC1,CCNB2,AURKB,KIF23,ESPL1,STAG1,NDC80,TUBGCP3,TACC3,SPAG5,CHEK2,TPX2,HAUS5,KIF4A,FBXO5,RACGAP1,CEP192,CEP72,SPC25,CENPH,AUNIP,MAP9,HAUS8,TUBB,WDR62,BRCA1,BRCA2,CDK1,CDK2,PKD2,PCLAF,TUBA1B,PLK4,KIF2C,NIN,NUSAP1,CNTLN,SPDL1,FIGNL1,SPEF2,CEP295,KIF18B,SGO1,ADCY3,SYBU,KIF15,SLC22A16,DYNC2I2,CENPF,KNTC1,TMOD2,ANLN,CENPN,CENPW,RFX2,CEP162,POC1A,KNL1,CEP89,FBF1,ATG…
GO Biological Processes	GO:0051321	meiotic cell cycle	-25.2488	-22.5924	35/236	675,701,898,1017,2175,3619,4292,4439,5888,5889,5932,7153,8243,8438,9088,9133,9134,9156,9319,9700,10051,10403,10426,10592,10635,11144,23310,23397,26271,29781,57697,63979,84057,146956,151648,64710	BRCA2,BUB1B,CCNE1,CDK2,FANCA,INCENP,MLH1,MSH5,RAD51,RAD51C,RBBP8,TOP2A,SMC1A,RAD54L,PKMYT1,CCNB2,CCNE2,EXO1,TRIP13,ESPL1,SMC4,NDC80,TUBGCP3,SMC2,RAD51AP1,DMC1,NCAPD3,NCAPH,FBXO5,NCAPH2,FANCM,FIGNL1,MND1,EME1,SGO1,NUCKS1
GO Biological Processes	GO:0051983	regulation of chromosome segregation	-23.7451	-21.1136	24/91	701,990,1063,4288,5359,9212,9319,9700,9735,10403,10460,11004,11065,11130,23137,26271,54908,55055,55920,56852,79677,81620,116028,348654,995,8877,9088,27085,51203,10635,675,983,2146,4436,57082,83903,84515,157570,672,899,3925,5962,7037,7153,10198,10449,22974,29767,56890,84260,5253,53335,55466,83999,580,1434,4734,6850,10615,54875,55125,84220,121441	BUB1B,CDC6,CENPF,MKI67,PLSCR1,AURKB,TRIP13,ESPL1,KNTC1,NDC80,TACC3,KIF2C,UBE2C,ZWINT,SMC5,FBXO5,SPDL1,ZWILCH,RCC2,RAD18,SMC6,CDT1,RMI2,GEN1,CDC25C,SPHK1,PKMYT1,MTBP,NUSAP1,RAD51AP1,BRCA2,CDK1,EZH2,MSH2,KNL1,HASPIN,MCM8,ESCO2,BRCA1,CCNF,STMN1,RDX,TFRC,TOP2A,MPHOSPH9,ACAA2,TPX2,TMOD2,MDM1,TCHP,PHF2,BCL11A,DNAJA4,KREMEN1,BARD1,CSE1L,NEDD4,SYK,SPAG5,CNTLN,CEP192,RGPD5,NEDD1
GO Biological Processes	GO:0006275	regulation of DNA replication	-23.529	-20.9093	27/131	641,675,890,983,990,1017,1763,5111,5984,5985,8317,8914,26271,29980,51659,57695,63922,64710,64785,79733,79915,79960,81620,90381,91607,144455,157570	BLM,BRCA2,CCNA2,CDK1,CDC6,CDK2,DNA2,PCNA,RFC4,RFC5,CDC7,TIMELESS,FBXO5,DONSON,GINS2,USP37,CHTF18,NUCKS1,GINS3,E2F8,ATAD5,JADE1,CDT1,TICRR,SLFN11,E2F7,ESCO2
GO Biological Processes	GO:0051052	regulation of DNA metabolic process	-22.052	-19.4552	40/404	641,672,1017,1663,2187,2305,3005,4292,4436,5111,5888,5932,5984,5985,7027,7037,7398,7468,8089,8091,8914,9212,10635,10721,22976,23347,26272,51659,63922,63979,64710,64785,79000,79915,79960,81620,90381,115004,116028,126549,9774,11200,26271,54465,55159,79968,220042,948,1719,5933,8877,51142,55872,83999	BLM,BRCA1,CDK2,DDX11,FANCB,FOXM1,H1-0,MLH1,MSH2,PCNA,RAD51,RBBP8,RFC4,RFC5,TFDP1,TFRC,USP1,NSD2,YEATS4,HMGA2,TIMELESS,AURKB,RAD51AP1,POLQ,PAXIP1,SMCHD1,FBXO4,GINS2,CHTF18,FIGNL1,NUCKS1,GINS3,AUNIP,ATAD5,JADE1,CDT1,TICRR,CGAS,RMI2,ANKLE1,BCLAF1,CHEK2,FBXO5,ETAA1,RFWD3,WDR76,DDIAS,CD36,DHFR,RBL1,SPHK1,CHCHD2,PBK,KREMEN1

## Sheet: cluster3_GO
Category	Term	Description	LogP	Log(q-value)	InTerm_InList	Genes	Symbols
GO Biological Processes	GO:0042254	ribosome biogenesis	-45.5273	-41.3395	80/293	708,1662,2091,4736,4839,4869,6122,6125,6134,6154,6155,6194,6217,6218,6227,6838,8568,8602,9136,9790,10360,10412,10436,10514,10528,10799,10885,11137,11224,22984,23016,23076,23160,23212,23223,23246,26149,27042,27079,27292,27341,28987,29889,29997,50628,51013,51116,51121,51154,51367,51491,51602,54475,54663,55272,55651,55695,55720,55781,55794,56342,56915,57109,64794,64963,79050,79863,79922,81887,84154,…	C1QBP,DDX10,FBL,RPL10A,NOP2,NPM1,RPL3,RPL5,RPL10,RPL26,RPL27,RPS6,RPS16,RPS17,RPS21,SURF6,RRP1,NOP14,RRP9,BMS1,NPM3,NSA2,EMG1,MYBBP1A,NOP56,RPP40,WDR3,PWP1,RPL35,PDCD11,EXOSC7,RRP1B,WDR43,RRS1,RRP12,BOP1,ZNF658,UTP25,RPUSD2,DIMT1,RRP7A,NOB1,GNL2,NOP53,GEMIN4,EXOSC1,MRPS2,RPL26L1,MRTO4,POP5,NOP16,NOP58,NLE1,WDR74,IMP3,NHP2,NSUN5,TSR1,RIOK2,DDX28,PPAN,EXOSC5,REXO4,DDX31,MRPS11,NOC4L,RBFA,MRM1,LAS1L…
GO Biological Processes	GO:0006412	translation	-24.5657	-21.2229	61/332	1933,1939,2058,3396,4528,4736,6122,6125,6134,6136,6143,6154,6155,6159,6160,6167,6168,6176,6194,6217,6218,6224,6227,6228,7407,8665,8666,9255,9349,10399,10480,11222,11224,23708,25873,25973,28985,51069,51116,51121,51373,51650,55699,57409,64951,64960,64963,64968,64981,65003,65005,65993,78988,79587,79590,79731,80222,80755,84273,92935,124454,2941,2944,2946,2948,2952,9718,10404,23474,23478,30001,54760,3…	EEF1B2,EIF2D,EPRS1,MRPL58,MTIF2,RPL10A,RPL3,RPL5,RPL10,RPL12,RPL19,RPL26,RPL27,RPL29,RPL31,RPL37,RPL37A,RPLP1,RPS6,RPS16,RPS17,RPS20,RPS21,RPS23,VARS1,EIF3F,EIF3G,AIMP1,RPL23,RACK1,EIF3M,MRPL3,RPL35,GSPT2,RPL36,PARS2,MCTS1,MRPL2,MRPS2,RPL26L1,MRPS17,MRPS33,IARS2,MIF4GD,MRPS24,MRPS15,MRPS11,MRPS6,MRPL34,MRPL11,MRPL9,MRPS34,MRPL57,CARS2,MRPL24,NARS2,TARS2,AARSD1,NOA1,MARS2,EARS2,GSTA4,GSTM1,GSTM2,G…
GO Biological Processes	GO:0042273	ribosomal large subunit biogenesis	-18.5764	-15.4678	26/72	4736,4839,4869,6122,6125,6134,6154,6838,10412,11224,23212,23246,29997,51121,51154,51491,54475,54663,55651,55794,56342,81887,84154,84365,84549,115416,708,27341,51116,64963,1207,1939,6631,6636,6733,10419,25804,26523,26747,28985,50628,54496,55164,79833,121053,6228,27258,55559,84142,84445,90990,347688,583,755,1952,9179,11151,23386,26123,30844,51259,51626,54970,55172,79090,79363,79600,84223,84313,8488…	RPL10A,NOP2,NPM1,RPL3,RPL5,RPL10,RPL26,SURF6,NSA2,RPL35,RRS1,BOP1,NOP53,RPL26L1,MRTO4,NOP16,NLE1,WDR74,NHP2,DDX28,PPAN,LAS1L,RPF2,NIFK,MAK16,MALSU1,C1QBP,RRP7A,MRPS2,MRPS11,CLNS1A,EIF2D,SNRPC,SNRPF,SRPK2,PRMT5,LSM4,AGO1,NUFIP1,MCTS1,GEMIN4,PRMT7,SHQ1,GEMIN6,NOPCHAP1,RPS23,LSM3,HAUS7,ABRAXAS1,LZTS2,KIFC2,TUBB8,BBS2,CFAP410,CELSR2,AP4M1,CORO1A,NUDCD3,TCTN3,EHD4,TMEM216,DYNC2LI1,TTC12,DNAAF2,TRAPPC6…
GO Biological Processes	GO:0007005	mitochondrion organization	-15.3715	-12.2976	55/418	142,291,292,617,664,1020,2021,2395,2631,2648,4358,4708,4710,4722,4725,5018,5245,6742,6901,7755,10452,11331,22906,23277,23409,23593,25813,26520,28958,29078,51287,51537,54543,54902,54968,55154,55210,55572,55967,57001,57143,79680,79810,84233,84300,84303,90871,125988,131118,137682,284114,284184,389203,400916,790955,204,516,517,518,2026,2584,2821,3939,4723,5211,5223,5313,7384,9377,10476,11164,27089,55…	PARP1,SLC25A4,SLC25A5,BCS1L,BNIP3,CDK5,ENDOG,FXN,NIPSNAP2,KAT2A,MPV17,NDUFB2,NDUFB4,NDUFS3,NDUFS5,OXA1L,PHB1,SSBP1,TAFAZZIN,ZNF205,TOMM40,PHB2,TRAK1,CLUH,SIRT4,HEBP2,SAMM50,TIMM9,COA3,NDUFAF4,COA4,MTFP1,TOMM7,TTC19,TMEM70,MSTO1,ATAD3A,FOXRED1,NDUFA12,SDHAF3,ADCK1,RTL10,PTCD2,TMEM126A,UQCC2,CHCHD6,DMAC1,MICOS13,DNAJC19,NDUFAF6,TMEM102,NDUFAF8,SMIM20,CHCHD10,UQCC3,AK2,ATP5MC1,ATP5MC2,ATP5MC3,ENO2,G…
GO Biological Processes	GO:0006399	tRNA metabolic process	-12.9779	-9.96611	32/177	2058,4234,7407,10785,10799,23016,25917,25973,51367,54517,54522,55621,55699,64172,79587,79691,79731,80222,80324,80755,81605,81890,84705,84881,91801,92675,92935,112487,116461,124454,144233,348180,2091,4839,10436,26995,27079,27292,27350,55651,55695,60489,79922	EPRS1,METTL1,VARS1,WDR4,RPP40,EXOSC7,THUMPD3,PARS2,POP5,PUS7,ANKRD16,TRMT1,IARS2,OSGEPL1,CARS2,QTRT2,NARS2,TARS2,PUS1,AARSD1,URM1,QTRT1,GTPBP3,RPUSD4,ALKBH8,DTD1,MARS2,DTD2,TSEN15,EARS2,BCDIN3D,CTU2,FBL,NOP2,EMG1,TRUB2,RPUSD2,DIMT1,APOBEC3C,NHP2,NSUN5,APOBEC3G,MRM1
GO Biological Processes	GO:0055086	nucleobase-containing small molecule metabolic process	-12.6983	-9.7146	55/483	158,204,353,471,516,517,518,790,1635,1737,2026,2079,2135,2584,2592,2762,2821,3614,3615,3939,4351,4598,4830,4831,4832,4913,5211,5223,5238,5313,6675,6817,7371,9061,10201,10476,10591,11164,23475,23597,27350,28992,55526,60489,64841,79077,79877,83594,84836,91373,115024,128240,254552,256281,790955,3073,7423,9394,9486,10195,10327,11041,11253,22906,23509,26229,27315,51227,55808,56983,64116,64132,65258,79…	ADSL,AK2,APRT,ATIC,ATP5MC1,ATP5MC2,ATP5MC3,CAD,DCTD,DLAT,ENO2,ERH,EXTL2,GALK1,GALT,GMDS,GPI,IMPDH1,IMPDH2,LDHA,MPI,MVK,NME1,NME2,NME3,NTHL1,PFKL,PGAM1,PGM3,PKLR,UAP1,SULT1A1,UCK2,PAPSS1,NME6,ATP5PD,DNPH1,NUDT5,QPRT,ACOT9,APOBEC3C,MACROD1,DHTKD1,APOBEC3G,GNPNAT1,DCTPP1,DCAKD,NUDT12,ABHD14B,UAP1L1,NT5C3B,NAXE,NUDT8,NUDT14,UQCC3,HEXA,VEGFB,HS6ST1,CHST10,ALG3,AKR1A1,B4GAT1,MAN1B1,TRAK1,POFUT1,B3GAT3,…
GO Biological Processes	GO:0140053	mitochondrial gene expression	-11.7865	-8.85393	21/82	3396,4528,6182,9238,51069,51116,51373,55699,56652,64951,64960,64963,64968,65993,78988,80222,80324,84273,84881,124454,133522	MRPL58,MTIF2,MRPL12,TBRG4,MRPL2,MRPS2,MRPS17,IARS2,TWNK,MRPS24,MRPS15,MRPS11,MRPS6,MRPS34,MRPL57,TARS2,PUS1,NOA1,RPUSD4,EARS2,PPARGC1B
GO Biological Processes	GO:0042274	ribosomal small subunit biogenesis	-10.8624	-7.99681	19/73	4869,6194,6217,6218,6227,6838,8602,9790,10436,10799,10885,23212,27042,27341,28987,55720,55781,64963,84916,23016,23246,55651,10412,81887,84549,1774,2021,4913,5423,6035,23283,23644,51367,55218,56915,57109,83594,116461	NPM1,RPS6,RPS16,RPS17,RPS21,SURF6,NOP14,BMS1,EMG1,RPP40,WDR3,RRS1,UTP25,RRP7A,NOB1,TSR1,RIOK2,MRPS11,UTP4,EXOSC7,BOP1,NHP2,NSA2,LAS1L,MAK16,DNASE1L1,ENDOG,NTHL1,POLB,RNASE1,CSTF2T,EDC4,POP5,EXD2,EXOSC5,REXO4,NUDT12,TSEN15
GO Biological Processes	GO:0044283	small molecule biosynthetic process	-10.0427	-7.23507	46/423	353,435,587,790,875,1717,2026,2593,2746,2806,2821,2944,2946,2948,3292,3992,4282,4598,5092,5313,5831,5832,5860,6319,6652,6697,8560,8604,8644,10327,10682,10998,11001,11019,25902,51102,51117,51477,51495,58478,79644,79947,91734,92579,93058,171546,39,128,224,1622,1632,1737,1892,2166,2584,3939,4200,5095,5211,5223,5264,7416,8443,9380,10455,10999,11000,55526,64900,153364,254552	APRT,ASL,BCAT2,CAD,CBS,DHCR7,ENO2,GAMT,GLUD1,GOT2,GPI,GSTM1,GSTM2,GSTM4,HSD17B1,FADS1,MIF,MVK,PCBD1,PKLR,PYCR1,ALDH18A1,QDPR,SCD,SORD,SPR,DEGS1,SLC25A12,AKR1C3,AKR1A1,EBP,SLC27A5,SLC27A2,LIAS,MTHFD1L,MECR,COQ4,ISYNA1,HACD3,ENOPH1,SRD5A3,DHDDS,IDI2,G6PC3,COQ10A,SPTSSA,ACAT2,ADH5,ALDH3A2,DBI,ECI1,DLAT,ECHS1,FAAH,GALK1,LDHA,ME2,PCCA,PFKL,PGAM1,PHYH,VDAC1,GNPAT,GRHPR,ECI2,SLC27A4,SLC27A3,DHTKD1,LPIN3…
GO Biological Processes	GO:0006520	cellular amino acid metabolic process	-8.98268	-6.28621	34/276	95,275,435,587,594,670,790,875,1892,2058,2356,2653,2746,2806,4482,5092,5831,5832,5860,6611,7407,8604,23409,23464,25973,55699,58478,64116,79587,79731,80222,80755,92935,124454,471,4200,5264,9380,23475,25902,57001,728294	ACY1,AMT,ASL,BCAT2,BCKDHB,BPHL,CAD,CBS,ECHS1,EPRS1,FPGS,GCSH,GLUD1,GOT2,MSRA,PCBD1,PYCR1,ALDH18A1,QDPR,SMS,VARS1,SLC25A12,SIRT4,GCAT,PARS2,IARS2,ENOPH1,SLC39A8,CARS2,NARS2,TARS2,AARSD1,MARS2,EARS2,ATIC,ME2,PHYH,GRHPR,QPRT,MTHFD1L,SDHAF3,D2HGDH

## Sheet: cluster4_GO
Category	Term	Description	LogP	Log(q-value)	InTerm_InList	Genes	Symbols
GO Biological Processes	GO:0044257	cellular protein catabolic process	-22.6091	-18.8503	75/638	329,409,665,811,996,2055,3429,4780,5366,5886,5930,6400,6478,7128,7314,7320,7323,7844,7874,8027,8239,8451,9320,9491,9604,9781,9810,9958,9978,10075,10210,10299,10475,10845,23032,23053,23198,23304,23327,23352,23358,23588,23607,25793,25853,25893,25897,26268,26994,29116,29979,51271,51343,54557,54764,55432,55527,63891,64795,79089,79718,80232,80344,84164,84301,84447,84640,84669,123803,124997,127733,1490…	BIRC2,ARRB2,BNIP3L,CALR,CDC27,CLN8,IFI27,NFE2L2,PMAIP1,RAD23A,RBBP6,SEL1L,SIAH2,TNFAIP3,UBB,UBE2B,UBE2D3,RNF103,USP7,STAM,USP9X,CUL4A,TRIP12,PSMF1,RNF14,RNF144A,RNF40,USP15,RBX1,HUWE1,TOPORS,MARCHF6,TRIM38,CLPX,USP33,ZSWIM8,PSME4,UBR2,NEDD4L,UBR4,USP24,KLHDC2,CD2AP,FBXO7,DCAF12,TRIM58,RNF19A,FBXO9,RNF11,MYLIP,UBQLN1,UBAP1,FZR1,SGTB,ZRANB1,YOD1,FEM1A,RNF123,RMND5A,TMUB2,TBL1XR1,WDR26,DCAF11,ASCC2,…
GO Biological Processes	GO:0010506	regulation of autophagy	-18.0494	-14.8158	48/336	523,526,528,665,1611,1612,1981,2033,2773,3587,5290,5296,5305,6622,6794,7248,7855,8408,8897,8925,9110,9528,9559,10018,10133,10475,11040,22863,23032,23049,23130,23367,25793,25853,27074,29919,29979,51322,55626,79142,94103,116442,143686,201163,257397,258010,345611,493856,1027,2729,2926,3303,4780,5886,6790,7128,9604,9781,9810,9978,10075,22849,23053,23327,25831,25897,29116,51099,51343,55095,56829,57104…	ATP6V1A,ATP6V1B2,ATP6V1C1,BNIP3L,DAP,DAPK1,EIF4G1,EP300,GNAI3,IL10RA,PIK3CA,PIK3R2,PIP4K2A,SNCA,STK11,TSC1,FZD5,ULK1,MTMR3,HERC1,MTMR4,TMEM59,VPS26A,BCL2L11,OPTN,TRIM38,PIM2,ATG14,USP33,SMG1,ATG2A,LARP1,FBXO7,DCAF12,LAMP3,RMC1,UBQLN1,WAC,AMBRA1,PHF23,ORMDL3,RAB39B,SESN3,FLCN,TAB3,SVIP,IRGM,CISD2,CDKN1B,GCLC,GRSF1,HSPA1A,NFE2L2,RAD23A,AURKA,TNFAIP3,RNF14,RNF144A,RNF40,RBX1,HUWE1,CPEB3,ZSWIM8,NEDD4…
GO Biological Processes	GO:0000422	autophagy of mitochondrion	-12.1163	-9.1046	16/49	8408,9776,9821,11345,22863,23130,23766,25793,26100,51024,55102,55626,79065,84971,493856,643246,1611,3964,5305,6714,6794,8027,8897,9528,9927,10133,29919,29979,55432,57724,79142,115201,116442,124997,345611,3799,8444,2935,4778,8289,9645,9829,22985,26993,81565,84687,2055,3257,200576,538,665,2729,3303,5366,6622,10018,66008,92667,201164,729515,258010	ULK1,ATG13,RB1CC1,GABARAPL2,ATG14,ATG2A,GABARAPL3,FBXO7,WIPI2,FIS1,ATG2B,AMBRA1,ATG9A,ATG4D,CISD2,MAP1LC3B2,DAP,LGALS8,PIP4K2A,SRC,STK11,STAM,MTMR3,TMEM59,MFN2,OPTN,RMC1,UBQLN1,YOD1,EPG5,PHF23,ATG4A,RAB39B,WDR81,IRGM,KIF5B,DYRK3,GSPT1,NFE2,ARID1A,MICAL2,DNAJC6,ACIN1,AKAP8L,NDEL1,PPP1R9B,CLN8,HPS1,PIKFYVE,ATP7A,BNIP3L,GCLC,HSPA1A,PMAIP1,SNCA,BCL2L11,TRAK2,MGME1,PLD6,TMEM242,SVIP
GO Biological Processes	GO:0031647	regulation of protein stability	-12.0447	-9.06102	37/300	811,1387,2033,3303,4000,5292,5295,5594,5886,6400,6622,6714,6790,7248,7320,7428,7874,8239,8774,9334,10437,10728,11040,11235,22848,23032,23327,23515,25793,29116,51327,64844,84301,84447,124997,345611,664618	CALR,CREBBP,EP300,HSPA1A,LMNA,PIM1,PIK3R1,MAPK1,RAD23A,SEL1L,SNCA,SRC,AURKA,TSC1,UBE2B,VHL,USP7,USP9X,NAPG,B4GALT5,IFI30,PTGES3,PIM2,PDCD10,AAK1,USP33,NEDD4L,MORC3,FBXO7,MYLIP,AHSP,MARCHF7,DDI2,SYVN1,WDR81,IRGM,HSP90AB4P
GO Biological Processes	GO:0006468	protein phosphorylation	-10.4398	-7.53077	57/700	994,1195,1198,1612,1760,1859,2051,2870,4140,4485,5290,5292,5295,5310,5594,5606,5609,5891,6482,6714,6790,6794,7150,7294,7525,8408,8444,8780,8814,9262,9776,9821,9958,10188,10746,11040,11183,22848,22863,23031,23049,23387,23476,23515,27102,51755,55359,55589,55681,57118,57396,65125,81629,84687,200576,204851,728642,285203	CDC25B,CLK1,CLK3,DAPK1,DMPK,DYRK1A,EPHB6,GRK6,MARK3,MST1,PIK3CA,PIM1,PIK3R1,PKD1,MAPK1,MAP2K3,MAP2K7,MOK,ST3GAL1,SRC,AURKA,STK11,TOP1,TXK,YES1,ULK1,DYRK3,RIOK3,CDKL1,STK17B,ATG13,RB1CC1,USP15,TNK2,MAP3K2,PIM2,MAP4K5,AAK1,ATG14,MAST3,SMG1,SIK3,BRD4,MORC3,EIF2AK1,CDK12,STYK1,BMP2K,SCYL2,CAMK1D,CLK4,WNK1,TSSK3,PPP1R9B,PIKFYVE,HIPK1,CDK11A,EOGT
GO Biological Processes	GO:0030162	regulation of proteolysis	-9.89699	-7.03138	58/743	329,330,409,727,960,1032,1611,1612,1654,2055,2729,2768,3303,4780,5270,5274,5310,5345,5366,5886,6281,6478,6622,6714,6790,7057,7314,7376,7874,8473,9232,9491,9528,9604,9781,9810,9978,10018,10049,10845,11345,23198,23204,23429,25831,25897,27074,29979,51024,51322,51343,54726,55011,57095,57599,63893,64844,258010,7128,29116,1027,10075,23327,23450,81610	BIRC2,BIRC3,ARRB2,C5,CD44,CDKN2D,DAP,DAPK1,DDX3X,CLN8,GCLC,GNA12,HSPA1A,NFE2L2,SERPINE2,SERPINI1,PKD1,SERPINF2,PMAIP1,RAD23A,S100A10,SIAH2,SNCA,SRC,AURKA,THBS1,UBB,NR1H2,USP7,OGT,PTTG1,PSMF1,TMEM59,RNF14,RNF144A,RNF40,RBX1,BCL2L11,DNAJB6,CLPX,GABARAPL2,PSME4,ARL6IP1,RYBP,HECTD1,RNF19A,LAMP3,UBQLN1,FIS1,WAC,FZR1,OTUD4,PIH1D1,PITHD1,WDR48,UBE2O,MARCHF7,SVIP,TNFAIP3,MYLIP,CDKN1B,HUWE1,NEDD4L,SF3B3,F…
GO Biological Processes	GO:0016570	histone modification	-8.89021	-6.14954	37/385	1387,2033,2145,2959,4297,4485,5187,5927,6790,7320,7874,8085,8242,8473,8648,8888,9739,9810,9958,10075,10902,11176,22992,23304,23429,23450,29072,51322,51720,54815,55683,63925,79718,80218,80853,200424,221037,538,10210,26036,57691,83475,4967,5494	CREBBP,EP300,EZH1,GTF2B,KMT2A,MST1,PER1,KDM5A,AURKA,UBE2B,USP7,KMT2D,KDM5C,OGT,NCOA1,MCM3AP,SETD1A,RNF40,USP15,HUWE1,BRD8,BAZ2A,KDM2A,UBR2,RYBP,SF3B3,SETD2,WAC,UIMC1,GATAD2A,KANSL3,ZNF335,TBL1XR1,NAA50,KDM7A,TET3,JMJD1C,ATP7A,TOPORS,ZNF451,KIAA1586,DOHH,OGDH,PPM1A
GO Biological Processes	GO:0009991	response to extracellular stimulus	-8.52908	-5.80365	41/470	58,360,383,490,847,1032,1611,1981,2353,2729,4524,4780,5292,5366,5594,6714,7248,7351,7352,7376,8408,8473,8648,8897,11345,22863,23032,23367,23766,26100,27102,54407,79718,80315,84687,84918,133746,143686,201163,340024,643246,5138,10746	ACTA1,AQP3,ARG1,ATP2B1,CAT,CDKN2D,DAP,EIF4G1,FOS,GCLC,MTHFR,NFE2L2,PIM1,PMAIP1,MAPK1,SRC,TSC1,UCP2,UCP3,NR1H2,ULK1,OGT,NCOA1,MTMR3,GABARAPL2,ATG14,USP33,LARP1,GABARAPL3,WIPI2,EIF2AK1,SLC38A2,TBL1XR1,CPEB4,PPP1R9B,LRP11,JMY,SESN3,FLCN,SLC6A19,MAP1LC3B2,PDE2A,MAP3K2
GO Biological Processes	GO:0060341	regulation of cellular localization	-8.51254	-5.80183	57/788	665,919,1193,1729,2035,2037,2039,2040,3429,3799,3958,4000,4926,5108,5116,5295,5296,5494,5594,6248,6536,6622,6714,6794,6810,7323,7351,7855,7874,9258,9419,9528,9648,9776,9972,10075,10347,11235,22902,23327,23607,25831,25893,26993,29072,51024,55432,80124,81565,84687,84959,94103,128637,201163,258010,729956,100381270,43,7376,26130,55691,56262,91543,134957	BNIP3L,CD247,CLIC2,DIAPH1,EPB41,EPB41L2,DMTN,STOM,IFI27,KIF5B,LGALS3,LMNA,NUMA1,PCM1,PCNT,PIK3R1,PIK3R2,PPM1A,MAPK1,RSC1A1,SLC6A9,SNCA,SRC,STK11,STX4,UBE2D3,UCP2,FZD5,USP7,MFHAS1,CRIPT,TMEM59,GCC2,ATG13,NUP153,HUWE1,ABCA7,PDCD10,RUFY3,NEDD4L,CD2AP,HECTD1,TRIM58,AKAP8L,SETD2,FIS1,YOD1,VCPIP1,NDEL1,PPP1R9B,UBASH3B,ORMDL3,TBC1D20,FLCN,SVIP,SHISA7,ZBED6,ACHE,NR1H2,GAPVD1,FRMD4A,LRRC8A,RSAD2,STXBP5
GO Biological Processes	GO:0006325	chromatin organization	-8.43907	-5.7426	46/569	1106,2033,2145,2908,3017,3622,4297,4524,4778,5927,6304,7150,8085,8242,8289,8345,8348,8355,8358,8473,8888,9739,9810,10902,11176,22880,22992,23198,23304,23476,29072,51322,51341,51720,54815,55011,55355,55683,55904,57169,63925,79718,80853,200424,221037,254048,22985,26993,1654	CHD2,EP300,EZH1,NR3C1,H2BC5,ING2,KMT2A,MTHFR,NFE2,KDM5A,SATB1,TOP1,KMT2D,KDM5C,ARID1A,H2BC9,H2BC17,H3C8,H3C2,OGT,MCM3AP,SETD1A,RNF40,BRD8,BAZ2A,MORC2,KDM2A,PSME4,UBR2,BRD4,SETD2,WAC,ZBTB7A,UIMC1,GATAD2A,PIH1D1,HJURP,KANSL3,KMT2E,ZNFX1,ZNF335,TBL1XR1,KDM7A,TET3,JMJD1C,UBN2,ACIN1,AKAP8L,DDX3X

## Sheet: cluster5_GO
Category	Term	Description	LogP	Log(q-value)	InTerm_InList	Genes	Symbols
GO Biological Processes	GO:0062197	cellular response to chemical stress	-10.9306	-6.98958	23/259	231,355,388,1649,2034,2081,2119,2308,2309,2876,3162,4929,5052,5970,5971,6513,6778,8531,10365,23135,51526,65018,94241,694,1263,2185,2878,3039,3040,3373,6414,8061,18,3309,4048,57192	AKR1B1,FAS,RHOB,DDIT3,EPAS1,ERN1,ETV5,FOXO1,FOXO3,GPX1,HMOX1,NR4A2,PRDX1,RELA,RELB,SLC2A1,STAT6,YBX3,KLF2,KDM6B,OSER1,PINK1,TP53INP1,BTG1,PLK3,PTK2B,GPX3,HBA1,HBA2,HYAL1,SELENOP,FOSL1,ABAT,HSPA5,LTA4H,MCOLN1
GO Biological Processes	GO:0010942	positive regulation of cell death	-10.8764	-6.98958	35/604	355,388,467,604,694,997,1026,1029,1509,1647,1649,2308,2309,3039,3040,3162,3399,3433,4616,5074,6423,6498,6533,7704,8061,8795,8878,9240,9263,27113,29844,29948,90427,94241,162989	FAS,RHOB,ATF3,BCL6,BTG1,CDC34,CDKN1A,CDKN2A,CTSD,GADD45A,DDIT3,FOXO1,FOXO3,HBA1,HBA2,HMOX1,ID3,IFIT2,GADD45B,PAWR,SFRP2,SKIL,SLC6A6,ZBTB16,FOSL1,TNFRSF10B,SQSTM1,PNMA1,STK17A,BBC3,TFPT,OSGIN1,BMF,TP53INP1,DEDD2
GO Biological Processes	GO:0031668	cellular response to extracellular stimulus	-9.19186	-5.78218	20/237	355,467,1026,1030,2242,2308,2309,3162,3309,4149,4929,6423,6513,8061,10325,11152,23710,53349,64121,81631,1647,8795,1649,2876,4303,6566,7538,9518,27344	FAS,ATF3,CDKN1A,CDKN2B,FES,FOXO1,FOXO3,HMOX1,HSPA5,MAX,NR4A2,SFRP2,SLC2A1,FOSL1,RRAGB,WDR45,GABARAPL1,ZFYVE1,RRAGC,MAP1LC3B,GADD45A,TNFRSF10B,DDIT3,GPX1,FOXO4,SLC16A1,ZFP36,GDF15,PCSK1N
GO Biological Processes	GO:0043620	regulation of DNA-templated transcription in response to stress	-8.2346	-5.01165	10/53	467,1051,1649,2034,3162,3309,5970,10365,10370,90993,2081,598,51060	ATF3,CEBPB,DDIT3,EPAS1,HMOX1,HSPA5,RELA,KLF2,CITED2,CREB3L1,ERN1,BCL2L1,TXNDC12
GO Biological Processes	GO:0034097	response to cytokine	-8.19948	-5.01165	36/799	355,598,997,1030,1051,2185,2309,2921,3309,3373,3433,3434,3656,3665,4792,5970,5971,6095,6404,6498,6778,7538,8061,8531,8651,8718,9253,9261,9636,10365,10435,10765,51094,51667,51763,339122	FAS,BCL2L1,CDC34,CDKN2B,CEBPB,PTK2B,FOXO3,CXCL3,HSPA5,HYAL1,IFIT2,IFIT1,IRAK2,IRF7,NFKBIA,RELA,RELB,RORA,SELPLG,SKIL,STAT6,ZFP36,FOSL1,YBX3,SOCS1,TNFRSF25,NUMBL,MAPKAPK2,ISG15,KLF2,CDC42EP2,KDM5B,ADIPOR1,NUB1,INPP5K,RAB43
GO Biological Processes	GO:0070482	response to oxygen levels	-7.23278	-4.30022	20/309	18,212,355,1263,2034,2185,2308,2309,3162,3708,4204,4929,6095,6513,9520,10370,28996,64506,65018,114990,598,997,1051,1649,23321,219699	ABAT,ALAS2,FAS,PLK3,EPAS1,PTK2B,FOXO1,FOXO3,HMOX1,ITPR1,MECP2,NR4A2,RORA,SLC2A1,NPEPPS,CITED2,HIPK2,CPEB1,PINK1,VASN,BCL2L1,CDC34,CEBPB,DDIT3,TRIM2,UNC5B
GO Biological Processes	GO:1902532	negative regulation of intracellular signal transduction	-7.13078	-4.2217	27/543	467,598,604,997,1649,1847,1850,2308,2876,3708,5970,6095,6423,7345,7957,8531,9231,10318,51060,51094,51763,55841,65018,80237,90993,113791,352954	ATF3,BCL2L1,BCL6,CDC34,DDIT3,DUSP5,DUSP8,FOXO1,GPX1,ITPR1,RELA,RORA,SFRP2,UCHL1,EPM2A,YBX3,DLG5,TNIP1,TXNDC12,ADIPOR1,INPP5K,WWC3,PINK1,ELL3,CREB3L1,PIK3IP1,CASTOR3
GO Biological Processes	GO:0007264	small GTPase mediated signal transduction	-6.98094	-4.09414	18/261	388,389,604,1026,1029,3162,6016,6236,8844,9363,10435,10633,10900,11135,30851,53916,64121,153020	RHOB,RHOC,BCL6,CDKN1A,CDKN2A,HMOX1,RIT1,RRAD,KSR1,RAB33A,CDC42EP2,RASL10A,RUNDC3A,CDC42EP1,TAX1BP3,RAB4B,RRAGC,RASGEF1B
GO Biological Processes	GO:0042744	hydrogen peroxide catabolic process	-6.94624	-4.08062	7/27	2876,2878,3039,3040,3047,3048,5052,25841,65018,94241,239,10765,57165	GPX1,GPX3,HBA1,HBA2,HBG1,HBG2,PRDX1,ABTB2,PINK1,TP53INP1,ALOX12,KDM5B,GJC2
GO Biological Processes	GO:0080135	regulation of cellular response to stress	-6.56407	-3.75646	30/692	355,384,598,604,1647,1649,2081,2185,2308,2309,2876,3309,4215,4616,5052,5074,5792,6423,6498,8531,9261,28996,51043,51060,51225,56907,65018,80237,83719,90993,378,1026,5547,9263,59,467,728,1847,1850,7345,8844,9518,10318,23779,51763,57161,83931	FAS,ARG2,BCL2L1,BCL6,GADD45A,DDIT3,ERN1,PTK2B,FOXO1,FOXO3,GPX1,HSPA5,MAP3K3,GADD45B,PRDX1,PAWR,PTPRF,SFRP2,SKIL,YBX3,MAPKAPK2,HIPK2,ZBTB7B,TXNDC12,ABI3,SPIRE1,PINK1,ELL3,YPEL3,CREB3L1,ARF4,CDKN1A,PRCP,STK17A,ACTA2,ATF3,C5AR1,DUSP5,DUSP8,UCHL1,KSR1,GDF15,TNIP1,ARHGAP8,INPP5K,PELI2,STK40

## Sheet: cluster6_GO
Category	Term	Description	LogP	Log(q-value)	InTerm_InList	Genes	Symbols
GO Biological Processes	GO:0034660	ncRNA metabolic process	-8.57763	-4.73253	28/470	1615,5394,6894,9221,9875,10056,10200,23195,23404,27340,29102,51002,51575,54680,54802,54920,54938,54974,55226,55646,55759,60487,80746,127253,134637,142940,150763,389421,6059,6628,6632,6732,8487,8607,11051,55003,55027,64745,84946	DARS1,EXOSC10,TARBP1,NOLC1,URB1,FARSB,MPHOSPH6,MDN1,EXOSC2,UTP20,DROSHA,TPRKB,ESF1,ZNHIT6,TRIT1,DUS2,SARS2,THG1L,NAT10,LYAR,WDR12,TRMT11,TSEN2,TYW3,ADAT2,TRUB1,GPAT2,LIN28B,ABCE1,SNRPB,SNRPD1,SRPK1,GEMIN2,RUVBL1,NUDT21,PAK1IP1,HEATR3,METTL17,LTV1
GO Biological Processes	GO:0006403	RNA localization	-8.42352	-4.73253	17/177	545,5394,7048,9631,9688,10189,23165,23279,23404,54680,54830,57122,64901,79902,84321,87178,348995,6573,63910,84912,6059,56478,84946,4435,55027,84134,6732,9221,26108,51280,637,4285,55719,55750,57539,79567,79867,84100,100129583	ATR,EXOSC10,TGFBR2,NUP155,NUP93,ALYREF,NUP205,NUP160,EXOSC2,ZNHIT6,NUP62CL,NUP107,RANBP17,NUP85,THOC3,PNPT1,NUP43,SLC19A1,SLC17A9,SLC35B4,ABCE1,EIF4ENIF1,LTV1,CITED1,HEATR3,TOMM40L,SRPK1,NOLC1,PYGO1,GOLM1,BID,MIPEP,SLF2,AGK,WDR35,RIPOR1,TCTN2,ARL6,FAM47E
GO Biological Processes	GO:0006753	nucleoside phosphate metabolic process	-8.41344	-4.73253	26/417	31,32,953,1267,1503,4522,4833,5198,6818,7372,7374,8801,10380,23205,25939,29922,51144,55711,56474,57678,64087,79621,84532,125061,349565,445329,2530,2745,216,2194,4258,5321,9415,26063,63826,79152,84245,114876,127281,140838,3033,3248,3945,9942,10873,22949,51084,51390,64801,150763,4047,23590,27010,28,2218,9488,29929,51097,79070,128869,283417,284098,642,25974,80224,2969,4435,4609,6720,6875,7700,25885,…	ACACA,ACACB,ENTPD1,CNP,CTPS1,MTHFD1,NME4,PFAS,SULT1A3,UMPS,UNG,SUCLG2,BPNT1,ACSBG1,SAMHD1,NME7,HSD17B12,FAR2,CTPS2,GPAM,MCCC2,RNASEH2B,ACSS1,AFMID,NMNAT3,SULT1A4,FUT8,GLRX,ALDH1A1,FASN,MGST2,PLA2G4A,FADS2,DECR2,SRR,FA2H,MRI1,OSBPL1A,PRXL2B,NANP,HADH,HPGD,LDHB,XYLB,ME3,PTGR1,CRYL1,AIG1,ARV1,GPAT2,LSS,PDSS1,TPK1,ABO,FKTN,PIGB,ALG6,SCCPDH,POGLUT2,PIGU,DPY19L2,PIGW,BLMH,MMACHC,NUBPL,GTF2I,CITED1,MYC,…
GO Biological Processes	GO:0090407	organophosphate biosynthetic process	-8.22107	-4.7322	28/488	31,32,1503,1606,2171,3631,4522,4833,5198,5321,7372,9488,9942,10162,10380,23205,27010,29922,51144,55326,56474,57678,84532,125061,128869,150763,284098,349565,2194,4047,6720,8540,9415,23590,26063,51097,55750,64801,79152,114876,127281,27293,55613,196051,255738,391013	ACACA,ACACB,CTPS1,DGKA,FABP5,INPP4A,MTHFD1,NME4,PFAS,PLA2G4A,UMPS,PIGB,XYLB,LPCAT3,BPNT1,ACSBG1,TPK1,NME7,HSD17B12,AGPAT5,CTPS2,GPAM,ACSS1,AFMID,PIGU,GPAT2,PIGW,NMNAT3,FASN,LSS,SREBF1,AGPS,FADS2,PDSS1,DECR2,SCCPDH,AGK,ARV1,FA2H,OSBPL1A,PRXL2B,SMPDL3B,MTMR8,PLPP4,PCSK9,PLA2G2C
GO Biological Processes	GO:0006399	tRNA metabolic process	-7.58903	-4.35544	16/177	1615,5394,6894,10056,23404,51002,54802,54920,54938,54974,55226,60487,80746,127253,134637,142940,3182,83448	DARS1,EXOSC10,TARBP1,FARSB,EXOSC2,TPRKB,TRIT1,DUS2,SARS2,THG1L,NAT10,TRMT11,TSEN2,TYW3,ADAT2,TRUB1,HNRNPAB,PUS7L
GO Biological Processes	GO:0030031	cell projection assembly	-7.19433	-4.0065	24/415	1183,3071,3815,4744,7410,9459,10451,23322,26160,27152,29780,54903,54919,55112,55329,57539,79583,79867,79902,84100,91147,221178,255758,284001,25914,167691,5357,23195,56478,115106,152185,340061,1267,9053,10947,54986,63971,79649,89958,122060,127602,127829	CLCN4,NCKAP1L,KIT,NEFH,VAV2,ARHGEF6,VAV3,RPGRIP1L,IFT172,INTU,PARVB,MKS1,DNAAF5,DYNC2I1,MNS1,WDR35,TMEM231,TCTN2,NUP85,ARL6,TMEM67,SPATA13,DYNLT2B,CCDC57,RTTN,LCA5,PLS1,MDN1,EIF4ENIF1,HAUS1,SPICE1,STING1,CNP,MAP7,AP3M2,ULK4,KIF13A,MAP7D3,SAPCD2,SLAIN1,DNAH14,ARL8A
GO Biological Processes	GO:0090501	RNA phosphodiester bond hydrolysis	-6.00586	-3.19013	13/152	1478,5394,6036,11051,23357,23404,25939,27340,29102,51163,51692,80746,87178,84083,254528,389421,3182,6628,6632,6720,6732,6875,8487,9410,10189,53938,84321,142940	CSTF2,EXOSC10,RNASE2,NUDT21,ANGEL1,EXOSC2,SAMHD1,UTP20,DROSHA,DBR1,CPSF3,TSEN2,PNPT1,ZRANB3,MEIOB,LIN28B,HNRNPAB,SNRPB,SNRPD1,SREBF1,SRPK1,TAF4B,GEMIN2,SNRNP40,ALYREF,PPIL3,THOC3,TRUB1
GO Biological Processes	GO:0030032	lamellipodium assembly	-5.96299	-3.19013	7/35	3815,7410,9459,10451,29780,79902,221178,2261,116986,5588,196051,32,2171,6720,10162,51280,64801,339559	KIT,VAV2,ARHGEF6,VAV3,PARVB,NUP85,SPATA13,FGFR3,AGAP2,PRKCQ,PLPP4,ACACB,FABP5,SREBF1,LPCAT3,GOLM1,ARV1,ZFP69
GO Biological Processes	GO:0006520	cellular amino acid metabolic process	-5.01085	-2.43581	16/276	216,642,1503,1615,2875,4522,5198,10056,54938,56474,63826,64087,84245,84680,84842,125061	ALDH1A1,BLMH,CTPS1,DARS1,GPT,MTHFD1,PFAS,FARSB,SARS2,CTPS2,SRR,MCCC2,MRI1,ACCS,HPDL,AFMID
GO Biological Processes	GO:0043603	cellular amide metabolic process	-4.95334	-2.39898	29/750	31,32,1359,1615,4258,4285,6059,6573,8801,8891,10056,10166,23205,23457,25974,27293,29904,51144,54938,54948,54982,55711,55750,57678,64745,79152,84532,140838,200916	ACACA,ACACB,CPA3,DARS1,MGST2,MIPEP,ABCE1,SLC19A1,SUCLG2,EIF2B3,FARSB,SLC25A15,ACSBG1,ABCB9,MMACHC,SMPDL3B,EEF2K,HSD17B12,SARS2,MRPL16,CLN6,FAR2,AGK,GPAM,METTL17,FA2H,ACSS1,NANP,RPL22L1
